# Supplementary material for: Multilayer network analysis of miRNA and protein expression profiles in breast cancer patients
Source: PLoS One. 2019 Apr 4;14(4):e0202311. doi: 10.1371/journal.pone.0202311 (PMC6448837; doi:10.1371/journal.pone.0202311)
Supplement: S1 File — The first column of the data is the name of miRNAs, and first row of the data is the code of the corresponding cases of samples in TCGA, where the fields ending with ‘-11’ is normal samples and the rest are cancer tissues. (CSV) [file pone.0202311.s001.csv]

Keys	TCGA-BH-A0B9-01	TCGA-E2-A56Z-01	TCGA-D8-A1XV-01	TCGA-BH-A0C0-11	TCGA-A2-A04V-01	TCGA-A2-A0EV-01	TCGA-A7-A4SC-01	TCGA-D8-A1JK-01	TCGA-BH-A0BZ-01	TCGA-B6-A0IM-01	TCGA-AC-A23H-11	TCGA-LL-A440-01	TCGA-E2-A15P-01	TCGA-A2-A259-01	TCGA-BH-A1FC-01	TCGA-AN-A0AM-01	TCGA-AR-A2LR-01	TCGA-C8-A12M-01	TCGA-E9-A1RD-11	TCGA-C8-A1HL-01	TCGA-A8-A09B-01	TCGA-A8-A0A2-01	TCGA-E2-A1LS-01	TCGA-BH-A0DZ-01	TCGA-AC-A6IW-01	TCGA-A2-A0CL-01	TCGA-PL-A8LV-01	TCGA-OL-A66L-01	TCGA-E9-A229-01	TCGA-AC-A3TM-01	TCGA-BH-A0B4-01	TCGA-A2-A0CU-01	TCGA-E2-A1AZ-01	TCGA-E9-A5FL-01	TCGA-A1-A0SO-01	TCGA-BH-A208-01	TCGA-AR-A1AY-01	TCGA-A8-A07E-01	TCGA-E9-A1NE-01	TCGA-D8-A27F-01	TCGA-A8-A08T-01	TCGA-AR-A24V-01	TCGA-A2-A0D4-01	TCGA-E9-A1RI-01	TCGA-A2-A0EY-01	TCGA-C8-A1HM-01	TCGA-UU-A93S-01	TCGA-5L-AAT0-01	TCGA-C8-A1HI-01
hsa-mir-7-3	0	5	6	0	1	0	4	0	0	0	1	2	3	1	3	3	21	1	0	2	1	0	0	6	2	2	2	4	2	5	1	0	29	10	4	1	1	0	4	3	1	0	4	0	1	10	9	3	2
hsa-mir-770	0	0	0	0	0	0	0	0	1	0	2	2	0	0	0	0	1	0	0	0	0	0	0	0	0	0	0	1	1	0	0	0	1	1	0	4	0	0	0	0	0	0	0	0	0	0	1	0	0
hsa-mir-6891	1	2	2	0	0	0	1	0	0	0	0	0	1	0	2	0	0	0	0	0	1	0	0	0	0	1	0	0	5	1	0	0	2	2	0	0	2	0	1	0	0	0	0	0	0	4	1	1	0
hsa-mir-6890	0	0	0	0	0	0	0	0	0	0	0	0	2	0	0	0	0	0	0	0	0	0	1	0	0	0	0	0	0	0	0	0	0	0	0	0	1	0	0	0	0	0	0	0	0	0	0	0	0
hsa-mir-6893	0	0	0	0	0	0	0	0	0	0	0	0	0	0	0	0	0	0	0	0	0	0	0	0	0	0	0	0	0	0	0	0	3	0	0	0	0	0	0	0	0	0	0	0	0	0	0	0	0
hsa-mir-6892	4	6	4	21	7	7	5	11	17	10	71	22	22	31	1	1	15	0	15	3	9	3	34	4	4	11	7	6	39	16	5	1	16	7	0	86	6	4	10	22	2	13	2	3	2	2	11	17	6
hsa-mir-6895	0	0	1	0	0	0	0	2	1	0	0	0	0	0	0	0	0	1	0	0	0	0	0	0	1	0	0	0	0	0	1	0	7	0	0	0	3	1	2	0	0	0	0	0	0	0	1	1	0
hsa-mir-6894	1	0	1	0	0	0	0	1	2	0	0	1	0	0	0	0	2	0	0	1	0	0	0	0	0	1	0	0	1	1	0	0	2	0	1	5	1	0	0	0	0	0	0	0	0	3	3	0	0
hsa-mir-3690-1	0	8	2	0	0	0	0	4	0	0	4	1	2	3	1	1	0	0	3	1	0	1	3	1	6	4	1	9	4	17	3	1	7	5	0	4	1	0	22	3	0	0	0	5	1	10	8	18	0
hsa-mir-3690-2	0	0	0	0	0	0	0	0	0	0	0	0	0	0	0	0	0	0	0	0	0	0	0	0	0	0	0	0	0	0	0	0	0	0	0	0	0	0	0	0	0	0	0	0	0	0	0	0	0
hsa-mir-125b-1	394	879	458	3661	179	565	1570	823	4172	251	9947	4152	3527	1182	248	262	3151	82	1268	786	570	367	7938	500	279	1028	533	2255	7354	5304	614	491	6216	1314	238	11116	751	207	3209	750	331	2077	295	1391	446	380	2655	1741	1734
hsa-mir-5011	0	0	0	0	0	0	0	0	0	0	0	0	0	0	0	0	0	0	0	0	0	0	0	0	0	0	0	0	0	0	0	0	0	0	0	0	0	0	0	0	0	0	0	0	0	0	0	0	0
hsa-mir-125b-2	464	877	477	3898	152	571	1609	828	4335	287	10256	4300	3716	1156	275	254	3380	82	1418	814	558	470	8237	485	285	1116	570	2403	7429	5609	636	517	7106	1416	278	11610	828	215	3202	781	342	2228	316	1462	427	442	2953	1848	1778
hsa-mir-489	0	3	0	5	0	0	1	0	1	0	1	1	3	0	0	1	0	2	0	0	1	4	3	1	0	1	0	3	3	0	0	9	1	4	0	7	0	0	2	0	1	0	0	0	1	2	3	1	2
hsa-mir-488	0	1	0	1	0	0	3	0	1	0	8	4	4	0	0	0	6	0	0	0	0	0	0	0	1	0	1	0	1	5	1	0	0	0	0	6	0	0	1	0	0	0	0	0	0	0	0	1	0
hsa-mir-485	4	12	10	8	9	2	26	9	15	14	38	102	13	7	2	5	45	1	6	8	16	7	10	9	3	10	4	41	65	35	5	3	76	72	0	134	6	13	25	17	8	34	10	20	1	5	30	11	11
hsa-mir-484	115	413	529	63	241	65	156	280	132	95	220	234	225	58	298	145	150	45	78	464	226	334	529	219	241	381	181	640	745	772	98	102	789	424	265	894	171	101	680	275	94	278	118	242	82	563	410	151	339
hsa-mir-483	0	13	4	35	1	2	41	4	59	10	85	17	18	20	1	1	167	11	3	19	11	7	27	6	3	9	2	24	74	52	20	3	4440	29	2	162	9	9	30	13	1	41	9	24	1	1	22	21	9
hsa-mir-6879	0	1	1	0	0	0	0	0	0	0	1	0	0	0	0	0	4	0	0	0	0	0	0	0	0	0	0	0	1	1	1	1	4	0	0	4	0	1	1	0	0	0	0	0	0	0	3	0	1
hsa-mir-6878	0	1	0	0	1	0	0	0	0	0	0	0	0	0	0	0	1	0	0	0	0	0	1	0	0	0	0	0	1	0	0	0	1	0	0	0	0	0	1	0	1	1	2	0	0	1	2	0	0
hsa-mir-6877	1	0	1	0	0	0	1	0	3	0	1	1	0	0	4	0	4	0	2	0	0	0	0	0	2	0	2	5	4	6	0	0	8	2	1	4	1	1	2	4	0	1	1	0	0	1	1	2	1
hsa-mir-6876	0	0	0	0	0	0	0	0	0	0	0	1	0	0	0	0	0	0	0	0	0	0	0	0	0	0	0	0	0	0	0	0	0	0	0	0	0	0	0	0	0	0	0	0	0	0	0	0	0
hsa-mir-6875	1	1	2	1	1	0	0	0	0	1	2	0	4	2	1	0	6	0	0	0	0	0	1	1	1	0	0	0	3	1	1	0	7	0	1	1	2	0	0	4	0	1	0	0	1	0	3	2	2
hsa-mir-6874	0	4	0	0	0	0	1	3	1	0	4	3	3	1	1	1	1	0	0	0	0	0	2	0	0	1	1	1	3	0	2	0	4	2	0	4	8	1	4	0	1	0	0	0	1	0	2	2	0
hsa-mir-6873	0	0	0	0	0	0	0	0	0	0	0	0	0	0	1	0	0	0	0	0	0	1	0	0	0	0	0	0	0	0	0	0	0	0	0	0	0	0	0	0	0	0	0	0	0	0	0	0	0
hsa-mir-6872	0	1	0	0	0	0	0	0	0	0	0	0	0	0	0	0	0	0	0	0	0	0	0	0	0	0	0	0	0	0	0	0	1	0	0	0	0	0	0	0	0	1	0	0	0	0	0	0	0
hsa-mir-6871	0	0	0	0	0	0	0	0	0	0	0	0	0	0	0	0	4	0	0	0	1	0	0	0	0	0	0	1	0	1	0	0	5	0	0	0	0	0	0	1	0	0	0	0	0	0	1	0	0
hsa-mir-6870	0	0	0	0	0	0	0	0	0	0	0	0	3	0	0	0	0	0	0	0	0	0	0	0	2	0	0	0	0	1	0	0	0	0	0	1	0	1	0	0	0	0	0	0	0	0	0	0	0
hsa-mir-4707	1	1	1	0	0	0	0	1	1	0	0	1	0	0	1	0	1	0	0	0	1	0	0	0	2	1	0	0	1	0	0	0	1	0	1	1	0	0	0	1	0	0	3	2	0	0	5	1	0
hsa-mir-4706	0	0	1	0	0	0	0	0	0	0	0	0	0	0	0	0	0	0	0	0	0	0	0	0	0	0	0	0	1	0	0	0	0	0	0	0	0	0	0	0	0	0	0	0	0	0	0	0	0
hsa-mir-4705	0	0	1	0	0	0	0	0	0	1	0	0	0	0	0	0	1	0	0	0	0	0	1	0	0	0	0	0	0	0	0	0	0	0	0	1	0	0	0	0	0	0	0	0	0	0	0	0	0
hsa-mir-4704	0	0	0	0	0	0	0	0	0	0	0	0	0	0	0	0	0	0	0	0	0	0	0	0	0	0	0	0	1	1	0	0	0	0	0	0	0	0	0	0	0	0	0	0	0	0	1	0	0
hsa-mir-4703	0	0	0	0	0	0	0	0	0	0	1	0	0	0	0	0	0	0	0	0	0	0	0	0	0	1	0	0	0	1	0	0	0	0	0	1	0	0	1	0	0	0	0	0	0	0	0	0	0
hsa-mir-4701	0	0	1	0	0	0	0	0	0	0	0	0	0	0	1	1	0	0	0	0	1	0	0	0	0	0	0	0	1	2	0	0	1	0	0	0	0	0	0	0	0	0	0	0	0	1	0	1	0
hsa-mir-4700	0	2	0	0	0	0	0	0	0	0	0	0	1	0	0	0	0	0	0	0	0	0	0	0	0	2	0	0	1	1	0	1	3	1	0	0	0	0	0	3	0	0	0	1	0	0	1	0	1
hsa-mir-4709	0	2	1	4	2	2	6	1	0	0	10	4	6	7	0	0	1	0	8	1	3	2	0	1	8	7	5	7	9	12	1	1	8	9	0	25	0	3	2	0	1	3	0	0	1	0	6	4	4
hsa-mir-4708	0	0	0	0	0	0	0	0	0	0	2	0	0	0	0	0	0	0	0	0	0	0	0	1	0	0	0	0	0	0	0	0	0	0	0	0	0	0	0	0	0	0	0	0	0	0	0	0	0
hsa-mir-559	0	0	1	0	1	0	0	0	0	0	0	1	0	0	3	0	1	0	0	2	0	0	5	1	0	0	3	0	0	0	0	0	0	1	1	0	0	0	0	2	1	0	0	1	1	0	0	0	0
hsa-mir-558	0	0	0	0	0	0	0	0	0	0	0	0	0	0	0	0	0	0	0	0	0	0	0	0	0	0	0	0	0	0	0	0	0	0	0	0	0	0	0	0	0	0	0	0	0	0	0	0	0
hsa-mir-555	0	0	0	0	0	0	0	0	0	0	0	0	0	0	0	0	0	0	0	0	0	0	1	0	0	0	0	0	0	0	0	0	1	0	0	4	0	0	0	0	0	0	0	0	0	0	0	0	0
hsa-mir-554	0	0	0	0	0	0	0	0	0	0	0	0	0	0	0	0	0	0	0	0	0	0	0	0	0	0	0	0	0	0	0	0	0	0	0	0	0	0	0	0	0	0	0	0	0	0	0	0	0
hsa-mir-557	0	0	0	0	0	0	0	0	0	0	0	0	0	0	0	0	0	0	0	0	0	0	0	0	0	0	0	0	0	0	0	0	0	0	0	0	0	0	0	0	0	0	0	0	0	0	0	0	0
hsa-mir-556	2	3	1	2	2	1	1	0	0	0	0	1	0	0	1	0	12	1	0	11	0	2	84	4	1	3	0	3	8	15	2	0	0	0	5	2	0	1	6	6	2	0	2	3	0	5	0	12	2
hsa-mir-553	0	0	0	0	0	0	0	0	0	0	0	0	0	0	0	0	0	0	0	0	0	0	0	0	0	0	0	0	0	0	0	0	0	0	0	0	0	0	0	0	0	0	0	0	0	0	0	0	0
hsa-mir-552	0	39	0	0	0	0	0	6	1	0	1	0	1	0	1	0	2	0	0	0	0	0	10	0	1	0	3	2	0	6	0	0	0	2	1	0	1	0	4	4	0	0	1	0	0	0	5	2	0
hsa-mir-549a	0	1	0	0	0	0	0	2	0	1	0	0	0	0	0	0	1	0	0	0	0	0	0	0	0	0	0	0	1	1	0	0	1	1	0	7	0	0	0	1	0	2	0	1	0	0	1	0	0
hsa-mir-4633	0	0	0	0	0	0	0	0	0	0	0	0	0	0	0	0	0	1	0	0	0	0	0	0	0	0	0	0	0	0	0	0	0	0	0	0	0	0	0	0	0	0	0	0	0	0	0	0	0
hsa-mir-4632	1	0	0	0	1	0	0	0	2	0	7	0	1	2	0	0	0	0	0	0	0	0	0	0	0	0	0	0	2	0	0	0	6	2	0	3	0	0	3	0	0	0	0	1	0	0	0	0	0
hsa-mir-4637	0	0	0	0	0	0	0	0	0	0	0	0	0	0	0	0	1	0	0	0	0	0	0	0	0	0	0	0	0	0	0	0	0	0	0	0	0	0	0	0	0	0	0	0	0	0	0	0	0
hsa-mir-4636	0	2	0	2	1	0	1	3	1	4	4	3	6	2	1	1	5	0	0	3	2	1	2	3	0	0	0	1	4	4	1	0	0	2	4	3	0	0	3	1	2	2	1	0	1	0	0	3	0
hsa-mir-4635	0	0	0	0	0	0	0	0	0	0	0	0	0	0	0	0	0	0	0	1	0	0	0	0	0	0	0	0	0	0	0	0	0	0	0	0	0	0	0	0	0	0	0	0	0	0	0	0	0
hsa-mir-4634	0	0	0	1	0	0	0	0	0	0	0	0	0	0	0	0	0	0	0	0	0	0	0	0	0	0	0	0	0	0	0	0	0	0	0	0	0	0	0	0	0	0	0	0	0	0	0	0	1
hsa-mir-4639	1	0	0	0	0	0	0	0	0	1	0	0	0	0	0	0	0	0	0	0	1	0	1	0	0	0	0	0	0	0	0	0	0	0	0	0	0	0	2	1	0	1	0	0	0	0	0	1	0
hsa-mir-4638	1	1	16	0	6	0	0	2	1	3	0	0	14	0	7	0	2	3	0	4	3	1	5	1	1	7	2	0	17	13	8	0	12	0	3	23	3	1	14	7	4	7	3	10	3	11	4	2	8
hsa-mir-8079	0	0	0	0	0	0	0	0	0	0	0	0	0	0	0	0	0	0	0	0	0	0	0	0	0	0	0	0	0	0	0	0	0	0	0	0	0	0	0	0	0	0	0	0	0	0	0	0	0
hsa-mir-8078	0	0	0	0	0	0	0	0	0	0	0	0	0	0	0	0	0	0	0	0	0	0	0	0	0	0	0	0	0	0	0	0	0	0	0	0	0	0	0	0	0	0	0	0	0	0	0	0	0
hsa-mir-3940	6	7	4	0	0	0	2	6	0	1	2	1	2	1	3	2	22	0	0	2	1	0	11	4	7	9	3	3	22	13	2	0	4	1	2	15	5	1	11	15	0	8	0	0	2	9	7	3	2
hsa-mir-3941	1	1	2	1	2	0	0	1	0	0	0	2	1	1	0	0	8	0	2	0	0	3	3	0	2	3	1	1	3	2	0	1	4	2	1	6	1	2	2	3	2	7	0	0	0	1	3	5	0
hsa-mir-3942	0	0	1	0	0	0	0	0	0	0	0	0	0	0	0	0	10	1	0	0	0	0	2	0	5	0	2	1	0	1	0	1	5	0	0	0	2	0	2	1	1	0	0	1	0	4	2	2	0
hsa-mir-3943	0	0	0	0	0	0	0	1	0	0	0	0	0	0	0	0	0	0	0	0	0	0	0	0	0	0	0	0	1	2	0	0	0	1	0	0	0	0	0	0	2	0	0	0	0	0	0	0	0
hsa-mir-3944	1	0	1	0	0	0	0	0	0	0	0	2	0	0	0	0	3	0	0	4	0	1	2	2	1	4	0	0	1	3	0	0	4	0	1	0	1	0	1	3	0	0	0	2	0	0	4	1	1
hsa-mir-3945	0	0	0	0	0	0	0	0	0	0	0	0	1	0	0	0	0	0	0	0	0	0	0	0	0	0	0	0	0	0	0	0	0	0	0	0	0	0	1	0	0	0	0	0	0	0	0	1	0
hsa-mir-8077	0	0	0	0	0	0	0	0	0	0	0	0	0	0	0	0	0	0	0	0	0	0	0	0	0	0	0	0	0	0	0	0	0	0	0	0	0	0	0	0	0	0	0	0	0	0	0	0	0
hsa-mir-548a-2	0	0	0	0	0	0	0	0	0	0	0	0	0	0	0	0	0	0	0	0	0	0	0	0	0	0	0	0	0	0	0	0	0	0	0	0	0	0	0	0	0	0	0	0	0	0	0	0	0
hsa-mir-193b	29	1142	312	110	335	195	285	850	180	241	488	229	1008	144	417	363	275	85	348	698	339	163	966	573	70	477	235	955	2046	1362	115	312	791	489	58	1641	272	159	678	238	149	763	469	287	231	736	1277	479	313
hsa-mir-193a	298	2030	2934	1434	535	890	1674	1014	1510	999	3562	1523	3498	1045	519	193	3383	1596	3447	952	743	222	3445	1042	1907	1163	280	3720	3933	6064	278	382	6026	584	191	9052	1108	360	2028	3005	557	2002	1008	691	354	702	7507	1641	850
hsa-mir-548a-1	0	0	0	0	0	0	0	0	0	0	0	0	0	0	0	0	0	0	0	0	0	0	0	0	0	0	0	0	0	0	0	0	0	0	0	0	0	0	0	0	0	0	0	0	0	0	0	0	0
hsa-mir-4529	0	0	0	0	0	0	0	0	0	0	1	0	0	0	0	0	0	0	0	0	0	0	2	0	0	1	0	1	1	0	0	0	0	0	0	2	0	0	0	0	0	0	0	0	0	0	0	0	0
hsa-mir-4528	0	0	0	0	0	0	0	0	0	0	0	0	0	0	0	0	0	0	0	0	0	0	0	0	0	0	0	0	0	0	0	0	0	0	0	0	0	0	0	0	0	0	0	0	0	0	0	0	0
hsa-mir-4527	0	0	0	0	0	0	0	0	0	0	0	0	0	0	0	0	0	0	0	0	0	0	0	0	0	0	0	0	0	0	0	0	0	0	0	0	0	0	0	0	0	0	0	0	0	0	0	0	0
hsa-mir-4526	0	0	0	0	0	0	0	0	0	0	0	0	0	0	0	1	1	0	0	0	1	0	0	2	1	0	0	0	0	1	0	0	0	0	0	0	0	0	0	0	0	1	0	0	0	2	0	0	0
hsa-mir-4525	0	1	0	1	0	0	0	0	0	0	0	0	1	0	0	0	1	0	0	0	0	0	1	0	0	0	2	0	0	2	0	0	1	0	1	1	0	0	0	4	0	0	0	1	1	1	0	0	0
hsa-mir-4523	0	0	0	0	0	0	0	1	0	0	0	0	0	0	0	1	0	0	0	0	0	0	0	7	0	1	0	0	0	4	0	1	2	0	1	7	0	0	4	0	0	0	0	0	0	3	1	0	0
hsa-mir-4522	4	0	0	0	0	0	1	0	0	0	0	0	1	0	2	1	1	0	0	0	0	0	0	0	2	4	0	0	0	4	1	0	2	0	0	1	0	0	2	1	1	1	0	1	0	0	1	1	0
hsa-mir-4521	5	5	3	5	2	1	1	3	4	3	6	12	3	1	2	0	3	0	6	3	4	2	15	0	0	0	4	6	13	5	0	1	2	3	1	13	1	1	5	52	0	1	3	1	0	4	2	3	0
hsa-mir-6801	0	0	0	0	0	0	0	0	0	0	0	0	0	0	0	0	0	0	0	0	0	0	0	0	0	0	0	0	0	1	0	0	3	1	0	0	2	0	0	0	0	0	0	0	0	2	0	0	0
hsa-mir-4468	0	0	0	0	0	0	0	0	0	0	0	0	0	0	0	0	0	0	0	0	0	0	0	0	0	0	0	0	0	0	0	0	0	0	0	0	0	0	0	0	0	0	0	0	0	0	0	0	0
hsa-mir-4469	0	0	0	0	0	0	0	0	1	0	0	0	0	0	0	0	3	0	0	0	0	0	1	0	0	0	0	1	2	2	0	0	12	0	0	0	1	0	0	4	0	0	0	0	0	5	1	0	0
hsa-mir-6778	0	0	0	0	0	0	0	0	0	0	0	0	0	0	0	0	0	0	0	0	0	0	0	0	0	0	0	0	0	0	0	0	1	0	0	0	0	0	0	0	0	0	0	0	0	0	0	0	0
hsa-mir-6779	1	0	1	0	1	0	0	1	0	0	0	0	0	0	0	0	0	1	0	1	1	0	0	0	1	0	0	0	2	0	1	0	1	1	0	0	0	0	0	1	0	0	0	1	0	0	0	0	0
hsa-mir-3168	0	0	0	0	0	0	0	0	0	0	0	0	0	0	0	0	0	0	0	0	0	0	0	0	0	0	0	0	0	0	0	0	1	0	0	0	0	0	0	1	0	0	0	0	0	0	0	0	0
hsa-mir-3169	0	0	0	0	0	0	0	0	0	0	0	0	0	0	0	0	0	0	0	0	0	0	0	0	0	0	0	0	0	0	0	0	0	0	0	0	0	0	0	0	0	0	0	0	0	0	0	0	0
hsa-mir-3166	0	0	1	0	0	0	0	0	0	0	0	0	0	0	0	0	0	0	0	2	0	0	0	0	0	0	0	0	0	0	0	0	0	0	0	2	0	0	0	0	0	0	0	0	0	0	0	0	0
hsa-mir-3167	0	0	0	0	0	0	0	0	0	0	0	0	0	0	0	0	0	0	0	0	0	0	0	0	0	0	0	0	0	0	0	0	0	0	0	0	0	0	0	0	0	0	0	0	0	0	0	0	0
hsa-mir-3164	0	0	0	0	0	0	0	0	0	0	0	1	0	0	0	0	0	0	0	0	0	0	0	0	0	0	0	0	0	0	0	0	0	0	0	1	0	0	0	0	0	0	0	0	0	1	0	0	0
hsa-mir-3165	0	0	0	0	0	0	0	0	0	0	0	0	0	0	0	0	0	0	0	0	0	0	0	0	0	0	0	0	0	1	0	0	0	0	0	0	0	0	0	0	0	0	0	0	1	0	0	0	0
hsa-mir-3162	1	0	0	0	0	0	0	0	0	0	0	0	0	0	0	0	0	0	0	0	0	0	0	0	0	0	1	0	0	1	0	0	0	0	0	0	0	0	0	0	0	0	0	0	0	0	2	0	0
hsa-mir-3163	0	0	0	0	0	0	0	0	0	0	0	0	0	0	0	0	1	0	0	0	0	0	0	0	0	0	0	0	0	0	0	0	0	0	0	0	0	0	0	0	0	0	0	0	0	0	0	0	0
hsa-mir-3161	0	0	2	0	0	0	0	0	0	2	0	0	0	0	0	0	0	0	0	0	0	0	0	0	3	2	0	0	0	1	0	0	0	0	0	0	0	0	0	0	5	0	3	0	0	7	0	0	0
hsa-mir-376b	1	9	0	5	5	5	3	6	0	3	5	36	12	1	0	0	8	1	3	5	6	5	4	1	0	3	6	12	15	12	7	0	9	41	1	69	1	3	10	8	1	3	12	4	1	2	20	7	5
hsa-mir-376c	3	21	3	44	12	5	13	8	10	14	47	96	32	2	1	2	40	1	30	8	15	11	18	4	4	13	18	35	49	37	16	5	32	87	5	201	2	3	21	30	1	10	9	14	7	10	35	18	7
hsa-mir-526a-2	0	0	0	0	0	0	0	0	0	0	0	0	0	0	0	0	0	0	0	0	0	0	0	0	0	0	0	0	0	0	0	0	0	0	0	0	0	0	0	0	0	0	0	0	0	0	0	0	0
hsa-mir-526a-1	0	0	0	0	0	0	0	0	0	0	0	0	0	0	0	0	0	0	0	0	0	0	0	0	0	0	0	0	0	0	0	0	0	0	0	0	0	0	0	0	0	0	0	0	0	0	0	0	0
hsa-mir-4507	0	0	0	0	0	0	0	0	0	0	0	0	0	0	1	0	0	0	0	0	0	0	0	0	0	1	0	0	0	0	0	0	0	0	0	0	0	0	0	0	0	0	0	0	0	0	0	0	0
hsa-mir-145	517	5379	3768	17825	3534	2428	5660	5051	20112	3203	48264	12676	5891	3284	1429	1105	3404	822	6141	4872	6073	2385	9343	3123	1121	2907	1880	7560	15943	8063	4360	16633	6205	5303	552	42005	1652	2873	9781	1809	1604	4312	3266	4554	2242	1488	5194	3959	9608
hsa-mir-6772	0	0	0	0	0	0	0	1	0	0	0	0	0	0	0	0	0	0	0	0	0	0	1	0	0	0	0	1	0	0	0	0	0	0	1	3	0	0	1	0	0	0	0	0	0	0	1	0	0
hsa-mir-142	16028	4463	5154	2624	3430	4678	2421	10006	813	4221	1630	2719	8906	92	16157	2344	1845	2244	565	2973	3436	3722	5609	3944	16960	71199	16179	1568	21668	21491	4157	2782	37305	3715	3082	19178	3293	1841	77183	2219	2579	4259	1893	5304	6277	19234	10706	7343	2915
hsa-mir-143	37960	106249	43688	340354	5873	21067	121812	68200	181352	61536	428604	262899	370195	100288	36455	3860	746986	31937	224194	84530	42204	6426	68826	53399	123277	191274	77911	225529	227914	737920	91363	30304	244482	55525	23385	667269	59074	4435	163283	266567	30040	182186	13858	87656	9568	41554	374018	191515	157898
hsa-mir-5010	3	6	5	0	3	0	3	1	1	1	9	3	5	0	1	1	2	0	0	2	0	3	0	1	9	3	0	4	3	10	1	0	34	2	1	7	1	0	5	3	0	2	1	3	3	0	6	2	1
hsa-mir-4503	0	0	0	0	0	0	0	0	0	0	0	0	0	0	0	0	0	0	0	0	0	0	0	0	0	0	0	0	0	0	0	0	0	0	0	0	0	0	0	0	0	0	0	0	0	0	0	0	0
hsa-mir-4502	0	0	0	0	0	0	0	0	0	0	0	0	0	0	0	0	0	0	0	0	0	0	0	0	0	0	1	0	0	0	0	0	0	0	0	0	0	0	0	0	0	0	0	0	0	0	0	0	0
hsa-mir-450a-1	3	57	7	9	5	9	24	11	7	12	7	57	27	1	9	3	44	2	2	19	9	6	46	5	11	35	16	58	81	69	19	14	24	56	9	161	4	2	28	14	1	14	9	16	4	10	85	25	15
hsa-mir-3180-3	0	0	0	0	0	0	0	0	0	0	0	0	0	0	0	0	0	0	0	0	0	0	0	0	0	0	0	0	0	0	0	0	0	0	0	0	0	0	0	0	0	0	0	0	0	0	0	0	0
hsa-mir-450a-2	1	84	5	8	7	8	28	15	5	4	5	71	30	0	5	2	60	1	2	16	12	5	36	0	7	14	16	59	81	64	35	9	33	61	10	135	6	2	34	11	1	9	13	11	6	7	79	25	11
hsa-mir-3180-5	0	0	0	0	0	0	0	0	0	0	0	0	0	0	0	0	0	0	0	0	0	0	0	0	0	0	0	0	0	0	0	0	0	0	0	0	0	0	0	0	0	0	0	0	0	0	0	0	0
hsa-mir-3180-4	0	0	0	0	0	0	0	0	0	0	0	0	0	0	0	0	0	0	0	0	0	0	0	0	0	0	0	0	0	1	0	0	0	0	0	0	0	0	0	0	0	0	0	0	0	0	0	0	1
hsa-mir-4660	0	1	1	1	0	0	3	0	0	0	0	0	1	0	0	0	4	1	0	1	0	0	0	1	4	2	2	2	2	7	1	1	27	4	0	4	3	2	4	5	0	2	0	5	1	2	1	7	1
hsa-mir-222	282	97	2864	176	38	60	102	153	131	89	420	521	150	37	229	58	202	20	58	88	90	28	95	173	293	424	177	145	418	250	57	34	646	298	36	728	113	76	325	136	51	225	38	56	39	220	454	116	70
hsa-mir-216a	1	5	2	1	1	0	0	2	0	1	0	2	7	0	0	0	9	0	0	1	1	1	3	0	3	5	0	7	0	3	4	1	1	4	0	5	1	0	1	3	4	0	1	0	0	0	1	1	1
hsa-mir-216b	0	0	0	0	0	0	2	1	0	0	0	2	1	0	0	0	1	0	0	0	0	0	0	0	0	0	1	0	1	2	0	0	0	0	1	1	1	0	0	1	0	0	0	0	1	0	1	0	0
hsa-mir-4779	0	0	0	0	0	0	0	0	0	0	0	0	0	0	0	0	0	0	0	2	0	0	0	0	1	0	0	0	1	0	0	0	0	0	1	0	0	0	0	2	0	0	0	0	0	0	0	0	0
hsa-mir-1229	0	3	14	0	3	0	1	1	0	0	1	2	3	0	13	2	3	0	2	2	1	0	1	0	1	2	2	2	10	0	2	0	41	2	2	3	5	0	8	0	0	7	1	3	1	3	3	0	2
hsa-mir-944	1	3	1	26	4	6	6	1	6	3	20	14	20	6	0	1	24	1	9	1	3	2	0	1	0	4	3	7	5	24	2	1	17	119	0	4	1	3	12	0	0	1	1	2	1	0	12	19	13
hsa-mir-942	16	24	20	6	3	8	6	19	4	6	29	9	24	7	15	8	78	11	9	14	3	1	925	22	42	62	28	8	31	46	9	5	140	10	21	109	17	4	43	40	2	11	7	25	7	55	56	31	7
hsa-mir-943	2	0	2	0	0	0	0	0	1	0	0	0	0	0	2	0	0	0	0	0	0	0	0	0	0	0	0	0	2	1	0	0	4	0	1	5	0	0	0	0	0	0	0	0	0	0	0	1	0
hsa-mir-940	8	17	11	0	1	5	3	12	3	2	4	4	21	2	23	2	25	3	1	10	9	0	7	5	13	35	6	14	70	34	10	2	73	14	13	139	41	4	54	22	1	14	7	12	5	45	13	6	20
hsa-mir-526b	2	1	0	6	0	4	2	6	6	3	11	3	0	0	1	0	11	0	2	0	0	0	1	0	1	9	2	1	0	20	0	1	9	3	15	10	0	0	12	0	0	0	2	1	0	0	45	0	0
hsa-mir-4436a	0	0	0	0	0	0	0	0	0	0	0	0	0	0	0	0	0	0	0	0	0	0	0	0	0	0	0	0	0	0	0	0	0	0	0	1	0	0	0	0	0	0	0	0	0	0	0	0	0
hsa-mir-6068	0	0	0	0	0	0	0	0	0	0	0	0	0	0	0	0	0	0	0	0	0	0	0	0	0	0	0	0	0	0	0	0	0	0	0	0	0	0	0	0	0	0	0	0	0	0	0	0	0
hsa-mir-6069	0	0	0	0	0	0	0	0	0	0	0	0	0	0	0	0	0	0	0	0	0	0	0	0	0	0	0	0	0	0	0	0	0	0	0	0	0	0	0	0	0	0	0	0	0	0	0	0	0
hsa-mir-1234	0	0	0	0	1	0	2	0	0	0	3	0	0	1	1	0	1	0	0	0	0	0	0	0	0	1	0	1	0	1	0	1	2	0	0	2	0	0	0	0	0	0	0	1	3	0	0	0	0
hsa-mir-1236	0	0	0	0	0	0	0	0	0	0	0	0	0	0	0	0	0	0	0	0	1	0	0	0	1	0	0	0	0	0	0	0	0	0	0	0	0	0	0	1	0	0	0	0	0	0	0	0	1
hsa-mir-1237	0	1	2	0	0	0	1	0	0	0	0	0	0	0	1	0	0	0	0	0	0	0	0	0	0	0	0	0	0	0	0	0	3	0	0	0	0	0	0	0	0	0	0	1	0	0	0	0	0
hsa-mir-1231	0	0	1	0	0	0	0	0	0	0	0	0	0	0	0	0	3	0	0	1	0	0	0	0	0	0	0	0	0	1	0	0	0	0	0	0	0	0	0	0	0	0	0	0	0	0	0	0	0
hsa-mir-762	0	0	0	0	0	0	0	0	0	0	0	0	0	0	0	0	0	0	0	0	0	0	0	0	0	0	0	0	0	0	0	0	0	0	0	0	0	0	0	0	0	0	0	0	0	0	0	0	0
hsa-mir-760	3	3	19	1	2	1	2	0	1	4	4	0	15	10	12	1	22	7	2	3	6	0	1	3	4	15	0	18	37	92	24	2	61	1	13	10	8	0	51	43	10	8	3	13	1	26	7	4	11
hsa-mir-761	0	0	0	0	0	0	0	0	0	0	0	0	0	0	0	0	0	0	0	0	0	0	0	0	0	0	0	0	0	0	0	0	0	0	0	0	0	0	0	0	0	0	0	0	0	0	0	0	0
hsa-mir-1238	0	0	0	0	0	0	0	0	0	0	0	0	0	0	0	0	0	0	0	0	0	0	0	0	0	0	0	0	0	0	0	0	2	0	0	0	0	0	0	0	0	1	0	0	0	0	0	0	0
hsa-mir-1587	0	0	0	0	0	0	0	0	0	0	0	0	0	0	0	0	0	0	0	0	0	0	0	0	0	0	0	0	0	0	0	0	0	0	0	0	0	0	0	0	0	0	0	0	0	0	0	0	0
hsa-mir-764	0	0	0	0	0	0	0	0	0	0	0	0	0	0	0	0	0	0	0	0	0	0	0	0	0	0	0	0	0	0	0	0	0	0	0	0	0	0	0	0	0	0	0	0	0	0	0	0	0
hsa-mir-765	0	1	3	1	1	0	1	0	0	0	1	0	0	0	0	1	1	0	0	1	2	0	9	1	1	1	0	0	0	1	1	0	0	0	2	2	2	0	0	9	0	2	0	0	0	1	0	1	2
hsa-mir-2909	0	0	0	0	0	0	0	0	0	0	0	0	0	0	0	0	0	0	0	0	0	0	0	0	0	0	0	0	0	0	0	0	0	0	0	0	0	0	0	0	0	0	0	0	0	0	0	0	0
hsa-mir-520f	1	1	0	0	1	0	0	1	1	1	0	0	0	0	0	0	7	0	0	0	0	0	0	0	0	0	0	0	0	0	0	0	0	2	7	0	0	0	1	0	0	0	0	0	0	1	1	0	0
hsa-mir-7846	0	0	0	0	0	0	0	0	0	0	0	0	0	0	0	1	0	0	0	1	0	0	0	0	2	3	0	0	0	1	0	0	1	0	0	0	0	0	3	0	0	0	0	0	0	2	0	0	1
hsa-mir-5003	0	1	0	0	0	0	0	0	0	0	5	1	2	0	0	4	8	0	0	2	1	0	1	3	3	0	3	1	1	4	3	0	2	2	0	3	1	1	6	2	0	1	2	0	0	0	0	1	1
hsa-mir-5002	0	0	0	0	0	1	1	0	0	0	0	0	0	0	0	0	8	0	0	0	0	0	3	0	1	2	3	2	0	0	0	0	0	1	1	0	4	2	0	1	0	0	0	0	0	0	0	0	0
hsa-mir-5001	0	0	0	1	1	1	0	1	0	2	0	1	1	2	2	1	10	0	0	2	0	0	4	1	4	1	1	4	4	10	1	0	5	3	0	3	1	0	1	9	2	2	0	1	0	3	7	1	2
hsa-mir-5000	5	13	3	9	1	3	3	0	4	3	13	6	12	0	4	0	71	7	5	7	4	2	15	12	11	8	7	9	8	15	7	5	12	3	10	23	4	3	14	13	1	6	15	3	4	18	9	21	4
hsa-mir-5007	0	0	0	0	0	0	0	0	0	0	0	0	0	0	0	0	0	0	0	0	0	0	0	0	0	0	0	0	0	0	0	0	0	0	0	0	0	0	0	0	0	0	0	0	0	0	0	0	0
hsa-mir-548j	0	1	2	0	0	1	2	1	1	1	2	3	1	0	1	1	10	0	2	0	0	0	0	0	0	3	4	2	1	5	1	0	12	0	0	1	0	1	0	3	1	1	0	0	0	3	8	3	0
hsa-mir-5004	0	0	0	0	0	0	0	0	0	0	0	0	0	0	0	0	0	0	0	0	0	0	0	0	0	1	0	0	0	1	1	0	0	0	0	0	0	0	0	0	0	0	1	0	0	0	0	0	0
hsa-mir-494	0	7	0	7	1	2	12	2	6	1	11	53	2	2	1	1	3	0	2	4	4	6	1	2	0	5	1	23	17	0	6	2	13	43	2	36	2	3	5	13	0	5	2	3	2	5	2	5	2
hsa-mir-495	2	32	5	37	19	18	37	6	21	17	56	211	29	3	2	2	33	1	33	12	16	12	12	15	10	25	17	114	95	58	10	13	96	66	2	187	4	17	37	44	5	37	15	16	22	16	45	21	14
hsa-mir-496	0	0	4	2	2	3	9	2	6	13	9	45	25	0	1	1	50	0	8	5	2	4	5	4	1	4	4	26	13	93	4	3	32	24	6	64	3	2	7	13	0	10	2	6	7	1	14	13	0
hsa-mir-5008	0	0	0	0	0	0	0	0	0	0	0	0	0	0	0	1	0	0	0	0	0	0	1	0	0	0	2	0	3	0	1	0	0	0	1	0	0	2	0	4	0	0	0	1	0	0	2	1	0
hsa-mir-548c	0	0	0	0	0	0	0	0	0	0	0	0	0	0	0	0	0	0	0	0	0	0	0	0	0	0	0	0	0	0	0	0	0	0	0	0	0	0	0	0	0	0	0	0	0	0	0	0	0
hsa-mir-194-1	90	222	271	215	144	82	533	60	94	176	355	297	969	44	100	52	840	102	125	263	136	117	129	192	340	271	133	1097	552	1485	96	248	594	182	160	516	274	91	498	460	93	67	113	221	198	373	1467	600	117
hsa-mir-194-2	90	269	300	248	165	88	561	62	103	200	418	336	1017	44	118	64	893	95	136	312	167	123	141	196	437	282	181	1194	633	1595	120	321	705	234	193	544	386	98	586	517	100	108	150	237	196	413	1746	623	131
hsa-mir-190a	3	16	6	17	11	3	15	11	6	11	24	29	23	1	2	4	39	4	23	22	15	24	80	9	31	10	5	28	43	81	5	12	9	19	5	54	3	5	17	10	2	12	15	9	5	14	22	35	7
hsa-mir-6848	0	0	1	0	0	0	0	0	0	0	0	0	1	0	0	0	0	0	1	0	0	0	1	0	0	0	0	0	0	0	0	0	0	0	0	0	0	0	0	0	0	0	0	0	0	0	0	0	0
hsa-mir-6849	0	0	0	0	0	0	0	0	0	0	0	0	0	0	1	0	0	0	0	0	0	0	0	0	0	1	0	0	0	1	0	0	0	0	0	0	0	0	0	0	0	0	0	0	0	1	0	0	0
hsa-mir-548z	0	0	0	0	0	0	0	0	0	0	0	0	0	0	0	0	0	0	0	0	0	0	0	0	0	0	0	0	0	0	0	0	0	0	0	0	0	0	0	0	0	0	0	0	0	0	0	0	0
hsa-mir-548y	0	0	0	1	0	2	0	1	0	0	0	0	0	0	0	0	0	0	0	0	0	0	0	0	0	0	0	0	0	0	0	2	0	0	0	0	0	0	0	2	0	0	0	5	0	1	0	1	0
hsa-mir-548x	0	0	4	0	0	0	0	0	0	0	0	0	0	0	0	0	0	0	0	0	0	0	0	0	0	0	0	0	0	0	0	0	0	1	0	0	0	0	0	0	0	0	0	0	0	0	0	0	0
hsa-mir-548w	0	0	0	0	0	0	0	0	0	0	0	0	0	0	0	0	0	0	0	0	0	0	0	0	0	0	0	0	0	0	0	0	0	0	0	0	0	0	0	0	0	0	0	0	0	0	0	0	0
hsa-mir-548v	2	6	4	5	2	0	6	6	3	1	3	6	9	0	1	8	4	0	0	3	6	8	22	1	5	3	5	4	9	12	4	5	1	3	1	13	14	2	5	0	2	5	3	8	6	2	1	3	2
hsa-mir-548u	0	0	0	0	0	0	0	0	0	0	0	0	0	0	0	0	0	0	0	0	0	0	0	0	0	0	0	0	0	0	0	0	0	0	0	0	0	0	0	0	0	0	0	0	0	0	0	0	0
hsa-mir-548t	0	0	1	0	0	0	2	0	0	0	0	1	2	0	0	0	1	0	0	0	0	0	0	0	1	1	0	1	1	3	0	0	7	0	2	2	0	1	0	1	0	0	0	0	0	0	2	0	0
hsa-mir-548s	1	2	0	2	0	1	0	8	1	0	2	0	2	0	2	0	8	1	0	1	0	2	16	0	18	5	4	1	7	1	1	0	1	0	2	1	0	2	7	1	0	0	0	1	0	1	2	2	0
hsa-mir-513b	0	0	0	0	0	0	0	0	0	0	0	0	0	0	0	0	0	1	0	0	0	0	0	0	0	0	1	0	0	0	0	0	0	0	0	0	0	0	0	0	0	0	0	0	0	0	0	0	0
hsa-mir-548q	0	0	0	1	1	1	0	0	0	0	1	1	2	0	3	0	1	0	1	0	0	1	6	0	1	2	1	2	1	1	0	0	0	0	2	5	0	1	0	2	0	0	0	1	0	0	0	0	1
hsa-mir-548p	0	0	0	0	0	0	0	0	0	0	0	0	0	0	0	0	0	0	0	0	0	0	0	0	0	0	0	0	0	0	0	0	0	0	0	0	0	0	0	0	0	0	0	0	0	0	0	0	0
hsa-mir-450b	7	170	16	61	14	43	136	42	16	51	11	229	138	3	15	16	455	10	10	43	14	17	108	26	59	54	43	214	198	531	100	42	112	121	33	402	47	12	96	75	3	29	64	33	23	31	212	72	29
hsa-mir-4732	0	1	0	2	0	0	0	0	1	1	20	1	0	0	0	0	1	0	6	0	0	0	1	0	0	0	0	1	0	3	1	0	1	0	0	4	0	1	3	0	1	0	0	1	0	0	1	1	0
hsa-mir-4733	0	0	0	0	0	0	1	0	0	0	0	0	0	0	0	0	1	0	0	2	0	0	0	0	0	0	0	0	0	1	0	0	6	1	0	0	0	1	1	0	0	0	0	0	0	2	0	0	0
hsa-mir-4730	0	0	0	0	0	0	0	1	0	0	0	0	0	0	0	0	0	0	0	0	0	0	0	0	0	0	0	0	0	0	0	0	1	0	0	0	0	0	0	1	0	0	0	1	0	0	0	0	0
hsa-mir-4731	0	0	1	0	0	1	0	0	0	0	1	0	0	0	0	0	2	0	0	0	0	0	0	0	0	0	0	1	0	1	0	0	0	0	0	0	0	0	0	0	0	0	0	1	0	0	0	1	1
hsa-mir-4736	0	1	0	0	0	1	1	0	0	0	0	0	0	0	0	0	0	0	0	0	0	0	0	2	1	0	0	0	0	4	0	0	2	0	0	0	0	0	1	0	0	0	0	0	0	1	0	0	0
hsa-mir-4737	0	0	0	0	0	0	0	0	0	0	1	0	0	0	0	0	0	0	0	1	0	0	0	0	0	0	0	0	0	0	0	0	0	0	0	0	0	0	0	0	0	0	0	0	0	0	0	0	0
hsa-mir-4734	0	0	0	0	0	0	1	0	0	0	0	0	0	0	0	0	0	0	0	0	0	0	0	0	0	0	0	0	0	1	1	0	0	0	0	0	0	0	0	1	0	0	0	0	0	0	0	0	0
hsa-mir-4735	0	0	0	0	0	0	0	0	0	0	0	0	0	0	0	0	1	0	0	0	0	0	0	0	0	1	0	0	0	1	0	0	0	0	2	2	0	0	0	0	0	0	0	0	0	0	0	0	0
hsa-mir-4738	2	0	1	0	0	1	0	0	0	0	1	0	0	0	2	0	3	0	0	0	0	1	1	0	0	0	0	1	0	5	1	1	3	1	0	3	0	0	3	3	1	3	1	2	0	1	0	0	1
hsa-mir-4739	0	0	0	0	1	0	0	0	0	0	0	0	2	0	0	1	0	3	0	0	0	0	0	2	0	0	0	0	4	0	0	0	0	1	0	0	0	0	1	0	0	0	0	0	0	1	0	0	0
hsa-mir-380	1	2	0	2	2	1	3	1	0	1	4	15	7	0	1	0	30	0	0	1	1	1	0	2	0	2	0	6	5	13	2	0	8	11	1	8	3	3	3	6	1	2	1	0	0	2	7	4	1
hsa-mir-381	17	93	26	197	46	33	137	16	114	35	560	707	286	15	6	13	426	6	189	28	49	24	35	21	62	129	88	283	313	678	22	18	677	259	14	674	38	40	248	200	26	127	49	60	23	14	332	175	60
hsa-mir-382	18	46	29	61	59	37	85	35	38	70	152	372	238	17	13	12	230	8	69	44	71	37	39	80	11	91	39	208	336	522	38	24	364	187	18	641	50	54	140	132	48	172	39	92	40	28	155	90	46
hsa-mir-383	0	441	0	7	0	5	4	0	12	0	61	13	7	0	4	0	31	0	12	0	0	0	0	0	0	0	0	11	0	8	0	0	6	0	1	1	6	11	1	0	0	0	0	0	0	0	4	9	4
hsa-mir-384	0	0	0	0	0	0	0	0	0	0	0	0	0	0	0	0	0	0	0	0	0	0	0	0	0	0	0	0	0	0	0	0	0	0	0	0	0	0	0	0	0	0	0	0	0	0	0	0	0
hsa-mir-1908	0	0	1	0	0	0	0	0	0	0	0	0	0	0	0	0	2	0	0	0	0	0	0	0	0	0	0	0	0	1	0	0	0	0	1	0	0	0	0	0	0	0	0	0	0	0	0	0	0
hsa-mir-1909	0	1	0	0	0	0	1	0	0	0	0	0	0	0	0	0	0	0	0	0	0	0	0	0	0	0	0	0	0	0	0	0	1	0	0	0	0	0	0	0	0	0	0	0	0	1	1	0	0
hsa-mir-542	140	4616	126	517	286	322	2372	292	259	409	395	5074	2259	45	93	86	7022	167	269	324	360	139	628	327	847	1122	669	7112	2198	6349	578	320	2263	1736	287	5228	335	200	1545	1323	60	586	1098	397	147	181	5559	1974	317
hsa-mir-543	2	1	0	4	1	1	6	3	7	1	5	18	15	2	0	0	15	0	1	6	1	3	4	0	2	2	1	23	15	8	1	4	21	9	1	30	1	1	6	3	2	7	2	1	4	1	8	5	3
hsa-mir-541	1	2	0	1	0	1	1	0	1	2	3	10	5	1	0	0	9	0	4	0	2	0	1	0	0	1	3	4	7	3	0	0	8	4	1	21	0	0	2	3	1	7	1	2	2	0	3	0	0
hsa-mir-545	6	1	0	0	0	0	0	5	0	6	0	1	1	0	3	1	7	0	0	2	1	0	5	2	3	8	3	0	4	3	8	0	3	2	4	17	2	0	6	1	0	3	1	1	1	7	1	2	0
hsa-mir-15a	137	919	959	178	538	183	1771	338	98	364	459	1972	446	20	218	124	908	96	212	485	326	798	897	289	669	440	590	2966	977	2272	111	332	1793	1418	436	3322	332	227	536	747	70	310	360	139	329	717	2610	1928	153
hsa-mir-15b	300	953	1255	212	384	272	543	330	159	441	456	679	653	245	1926	211	2825	260	1812	2215	317	1752	2121	267	993	383	1031	1883	1221	1900	357	914	1061	604	1191	1601	389	160	711	1217	63	349	746	225	928	3033	1899	974	484
hsa-mir-451b	0	0	0	0	0	0	0	0	0	0	0	0	0	0	0	0	0	0	0	0	0	0	0	0	0	0	0	0	0	0	0	0	0	0	0	0	0	0	0	0	0	0	0	0	0	0	0	0	0
hsa-mir-451a	59	754	709	1391	99	275	767	371	1200	579	11284	2227	614	51	505	36	1006	776	7781	230	623	119	763	150	185	183	130	2669	1465	1656	173	346	1010	2320	25	6212	70	292	888	432	175	460	982	462	192	385	1697	4544	143
hsa-mir-5739	0	0	0	0	0	0	0	0	0	0	0	0	0	0	0	0	0	0	0	0	0	0	0	0	0	0	0	0	0	0	0	0	0	0	0	0	0	0	0	0	0	0	0	0	0	0	0	0	0
hsa-mir-8084	0	0	0	0	0	0	0	0	0	0	0	0	0	0	0	0	0	0	0	0	0	0	0	0	0	0	0	0	0	0	0	0	0	0	0	0	0	0	0	0	0	0	0	0	0	0	0	0	0
hsa-mir-8085	0	0	0	0	0	0	0	0	0	0	0	0	0	0	0	0	0	0	0	0	0	0	0	0	0	0	0	0	0	1	0	0	0	0	0	0	0	0	0	0	0	0	0	0	0	0	0	0	0
hsa-mir-8086	0	0	0	0	0	0	0	0	0	0	0	0	0	0	0	0	0	0	0	0	0	0	0	0	0	0	0	0	0	0	0	0	0	0	0	0	0	0	0	0	0	0	0	0	0	0	0	0	0
hsa-mir-8087	0	0	0	0	0	0	0	0	0	0	0	0	0	0	0	0	0	0	0	0	0	0	0	0	0	0	0	0	0	0	0	0	0	0	0	0	0	0	0	0	0	0	0	0	0	0	0	0	0
hsa-mir-8080	0	0	0	0	0	0	0	0	0	0	0	0	0	0	0	0	0	0	0	0	0	0	0	0	0	0	0	0	0	0	0	0	0	0	0	0	0	0	0	0	0	0	0	0	0	0	0	0	0
hsa-mir-8081	0	0	0	0	0	0	0	0	0	0	0	0	0	0	0	0	0	0	0	0	0	0	0	0	0	0	0	0	0	0	0	0	0	0	0	0	0	0	0	0	0	0	0	0	0	0	0	0	0
hsa-mir-8082	0	0	0	0	0	0	0	0	0	0	0	0	0	0	0	0	0	0	0	0	0	0	0	0	0	0	0	0	0	0	0	0	0	0	0	0	0	0	0	0	0	0	0	0	0	0	0	0	0
hsa-mir-8083	0	0	0	0	0	0	0	0	0	0	0	0	0	0	0	0	0	0	0	0	0	0	0	0	0	0	0	0	0	0	0	0	0	0	0	0	0	0	0	0	0	0	0	0	0	0	0	0	0
hsa-mir-512-2	3	1	1	0	0	2	0	0	1	2	2	0	1	1	0	1	5	0	0	0	0	0	1	1	0	1	0	1	0	1	0	1	1	0	10	1	2	0	11	0	0	0	0	0	0	4	7	0	0
hsa-mir-512-1	1	1	0	0	2	0	1	3	0	2	3	0	2	0	0	0	8	0	0	0	1	0	4	0	0	0	0	0	2	7	1	3	1	0	16	0	2	0	10	0	1	0	0	0	0	3	1	1	1
hsa-mir-8088	0	0	0	0	0	0	0	0	0	0	0	0	0	0	0	0	0	0	0	0	0	0	0	0	0	0	0	0	0	0	0	0	0	0	0	0	0	0	0	0	0	0	0	0	0	0	0	0	0
hsa-mir-8089	0	0	0	0	0	0	0	0	0	0	0	0	0	0	0	0	0	0	0	0	0	0	0	0	0	0	0	0	0	0	0	0	0	0	0	0	0	0	0	0	0	0	0	0	0	0	0	0	0
hsa-mir-4282	0	0	0	0	0	0	0	0	0	0	0	0	0	0	0	0	0	0	0	0	0	0	0	0	0	0	0	0	0	0	0	0	0	0	0	0	0	0	0	0	0	0	0	0	0	0	0	0	0
hsa-mir-4283-1	0	0	0	0	0	0	0	0	0	0	0	0	0	0	0	0	0	0	0	0	0	0	0	0	0	0	0	0	0	0	0	0	0	0	0	0	0	0	0	0	0	0	0	0	0	0	0	0	0
hsa-mir-4283-2	0	0	0	0	0	0	0	0	0	0	0	0	0	0	0	0	0	0	0	0	0	0	0	0	0	0	0	0	0	0	0	0	0	0	0	0	0	0	0	0	0	0	0	0	0	0	0	0	0
hsa-mir-4281	0	0	0	0	0	0	0	0	0	0	0	0	0	0	0	0	0	0	0	0	0	0	0	0	0	0	0	0	0	0	0	0	0	0	0	0	0	0	0	0	0	0	0	0	0	0	0	0	0
hsa-mir-4286	0	0	0	0	0	0	0	0	0	1	0	0	0	0	1	1	0	0	0	1	0	0	1	0	0	0	0	0	0	1	0	0	2	0	1	2	3	0	1	0	0	0	0	0	0	1	0	0	0
hsa-mir-4287	0	0	0	0	0	0	0	0	0	0	0	0	0	0	0	0	0	0	0	0	0	0	0	0	0	0	0	0	0	0	0	0	0	0	0	0	0	0	0	0	0	0	0	0	0	0	0	0	0
hsa-mir-4284	0	0	0	0	0	0	0	0	0	0	0	0	0	0	0	0	0	0	0	0	0	0	1	0	0	0	0	0	1	0	0	0	0	0	0	0	0	0	1	0	0	0	0	0	0	0	0	0	0
hsa-mir-4285	0	0	0	0	0	0	0	0	0	0	0	0	0	0	0	0	0	0	0	0	0	0	0	0	0	0	0	0	0	0	0	0	0	0	0	0	0	0	0	0	0	0	0	0	0	0	0	0	0
hsa-mir-4288	0	0	0	0	0	0	0	0	0	0	0	0	0	0	0	0	0	0	0	0	0	0	0	0	0	0	0	0	0	0	0	0	0	0	0	0	0	0	0	0	0	0	0	0	0	0	0	0	0
hsa-mir-4289	0	0	0	0	0	0	0	0	0	0	0	0	0	0	0	0	0	0	0	0	0	0	0	0	0	0	0	0	0	0	0	0	0	0	0	0	0	0	0	0	0	0	0	0	0	0	0	0	0
hsa-mir-4776-2	0	0	0	0	0	0	0	0	0	0	0	0	0	0	0	0	0	0	0	0	0	0	0	0	0	0	0	0	0	0	0	0	0	0	0	0	0	0	0	0	0	0	0	0	0	0	0	0	0
hsa-mir-150	6530	2168	625	1172	349	980	1741	816	2089	411	5579	2593	3312	3485	1822	204	1636	452	1877	472	539	268	1759	393	6726	29505	7139	3335	4737	6980	1444	469	37333	978	367	2982	431	576	31893	749	241	548	191	862	1272	2858	10020	5955	480
hsa-mir-4518	0	0	0	0	0	0	0	0	0	0	0	0	0	0	0	0	0	0	0	0	1	0	0	0	0	0	0	0	0	0	0	0	0	0	0	0	0	0	0	0	0	0	0	0	0	0	0	0	0
hsa-mir-152	154	544	501	609	193	289	453	569	466	821	1245	1157	1661	121	206	124	4458	111	728	351	841	172	811	934	239	658	715	966	2030	3778	781	188	2089	610	246	6434	355	161	688	1012	405	1912	167	1107	188	435	2058	912	402
hsa-mir-155	1610	1455	364	558	359	1492	1010	2038	200	345	736	2399	1585	296	4684	847	1195	169	289	360	691	1209	548	619	2689	5976	2929	1943	3113	2463	698	529	6463	1748	754	3370	427	289	6880	552	101	983	202	665	913	6342	3246	1802	535
hsa-mir-154	7	16	5	42	16	11	19	17	19	25	38	61	54	4	4	3	33	0	10	6	29	13	16	16	4	33	18	41	117	99	18	8	83	41	7	255	8	12	50	12	9	45	17	30	8	8	49	28	24
hsa-mir-4512	0	0	0	0	0	0	0	0	0	0	0	0	0	0	0	0	1	0	0	0	0	0	0	0	0	0	0	0	0	1	0	0	0	0	0	1	0	0	0	0	0	0	0	0	0	1	0	0	0
hsa-mir-4513	0	0	0	0	0	0	0	0	0	0	0	0	0	0	0	0	0	0	0	0	0	0	0	0	0	0	0	0	0	0	0	0	2	0	0	0	0	0	0	0	0	0	0	0	0	0	0	0	0
hsa-mir-4510	0	0	0	2	0	0	2	0	0	0	3	4	2	1	0	0	2	0	3	0	0	0	8	0	1	1	0	2	5	7	0	0	8	1	0	17	2	0	3	0	0	0	0	0	0	0	5	1	0
hsa-mir-4511	0	0	0	0	0	0	0	0	0	0	0	0	0	0	0	1	1	1	0	1	0	0	0	0	0	0	0	0	0	0	0	0	0	0	0	0	0	0	0	0	0	0	0	0	0	1	0	1	0
hsa-mir-4516	0	0	0	0	0	0	0	0	0	0	0	0	0	0	0	0	0	0	0	0	0	0	0	0	0	0	0	0	0	0	0	0	0	0	0	1	0	0	0	0	0	0	0	0	0	0	1	0	0
hsa-mir-4517	0	0	0	0	0	0	1	0	0	0	0	3	0	0	0	0	0	0	0	0	0	0	0	0	0	0	0	2	0	0	0	0	2	8	1	0	1	0	0	0	0	0	0	0	0	0	0	0	0
hsa-mir-4514	0	0	0	0	0	0	0	0	0	0	0	0	0	0	0	0	0	0	0	0	0	0	0	0	0	0	0	0	0	0	0	0	0	0	0	0	0	0	0	0	0	0	0	0	0	0	0	0	0
hsa-mir-4515	0	0	0	0	0	0	0	0	0	0	0	0	0	0	0	0	2	0	0	1	0	0	0	0	1	0	0	0	3	1	0	0	0	0	1	1	1	0	0	1	0	0	0	0	0	0	0	1	0
hsa-mir-5006	0	0	0	0	0	0	0	0	0	0	0	0	0	0	0	0	0	0	0	0	0	0	0	0	1	1	1	0	0	1	0	0	0	0	0	1	0	0	0	0	0	0	0	2	0	2	0	0	0
hsa-mir-3150a	0	0	1	0	1	0	0	1	0	0	0	0	0	2	0	1	5	0	0	1	0	0	0	2	0	1	1	0	1	1	1	0	4	1	1	2	0	0	2	2	2	2	0	1	0	1	1	0	2
hsa-mir-3150b	5	6	11	3	2	4	0	66	1	0	7	2	1	27	1	6	4	4	2	3	3	1	5	18	2	10	4	0	3	3	1	3	11	2	0	21	4	1	6	11	5	17	4	1	38	99	111	5	7
hsa-mir-181d	140	421	18	43	80	25	58	32	34	31	82	98	297	27	33	20	802	13	20	10	60	55	64	32	80	49	130	120	117	942	11	22	186	32	24	257	146	24	61	481	26	116	12	43	30	47	756	322	25
hsa-mir-3178	0	1	0	0	0	0	0	0	0	0	0	0	1	0	0	0	1	1	0	0	0	0	1	0	1	0	0	1	1	0	0	0	1	0	0	3	0	0	0	0	0	1	0	0	0	0	2	0	1
hsa-mir-3171	0	0	0	0	0	0	0	0	0	0	0	0	0	0	0	0	0	0	0	0	0	0	0	0	0	0	0	0	0	0	0	0	0	0	0	0	0	0	0	0	0	0	0	0	0	0	0	0	0
hsa-mir-3170	6	3	21	4	9	3	2	7	2	14	1	1	6	0	2	4	27	1	0	12	3	3	16	31	3	3	27	2	34	7	5	2	10	4	2	34	3	2	14	28	3	7	2	10	8	2	2	4	11
hsa-mir-3173	0	1	5	0	0	1	1	8	2	2	3	0	0	0	1	2	4	2	0	2	2	2	4	1	4	0	4	3	1	0	1	1	5	1	1	7	1	1	3	0	0	4	0	2	2	0	2	2	0
hsa-mir-3175	1	0	1	0	0	0	0	0	0	0	0	0	0	0	0	0	0	0	0	1	0	0	0	1	0	0	0	0	0	0	0	0	0	0	0	0	0	0	0	0	0	0	0	0	0	0	0	0	0
hsa-mir-3174	0	1	1	0	0	1	0	1	0	0	0	0	1	0	2	1	0	0	0	0	0	2	3	0	1	0	1	1	3	2	7	0	0	0	1	3	2	0	2	2	0	0	0	1	0	3	0	0	0
hsa-mir-3177	0	1	0	0	0	0	0	1	0	0	0	1	0	1	0	0	0	0	0	0	0	0	0	0	0	0	0	1	0	1	0	0	0	0	0	2	1	0	0	0	0	0	0	0	0	1	0	0	1
hsa-mir-3176	1	0	0	0	0	0	0	1	0	0	0	0	0	0	0	0	2	0	0	2	0	0	0	3	1	0	0	0	0	16	0	0	3	1	2	0	2	1	3	0	1	0	0	0	1	13	1	0	2
hsa-mir-5683	1	116	0	283	15	5	154	2	63	8	228	480	17	1	0	0	172	3	224	0	38	10	8	3	69	47	28	380	3	49	2	28	74	385	15	8	19	7	15	45	0	0	2	2	23	2	78	49	1
hsa-mir-212	5	16	19	10	3	9	11	5	7	4	11	25	25	7	3	3	31	3	7	10	4	5	13	5	46	31	11	14	14	55	6	3	73	23	5	54	4	8	27	45	5	23	7	5	2	6	30	13	9
hsa-mir-30c-2	889	3141	4332	2607	7257	1250	4658	976	1653	1656	2333	3491	5346	1485	324	572	1432	321	570	936	1865	5241	4408	730	551	631	1356	6875	3307	2488	1280	2444	2348	1662	2952	3821	1279	785	2131	2503	1369	737	1183	1389	785	784	2525	5305	1206
hsa-mir-30c-1	857	2871	3805	2238	6612	1046	3941	904	1202	1607	1860	3219	4037	939	301	526	927	212	464	847	1844	4754	4176	753	494	583	1367	5372	3210	1744	1159	2248	1952	1543	2732	3730	942	727	2089	2185	1241	671	1195	1188	695	827	2085	3907	1047
hsa-mir-320b-1	17	20	6	3	4	4	4	5	3	6	10	4	20	3	1	1	8	1	1	3	11	16	38	14	11	10	2	19	22	25	1	1	16	4	2	23	21	1	10	11	1	4	3	7	2	6	6	9	2
hsa-mir-7706	5	15	12	1	6	1	8	4	0	1	1	6	7	1	2	2	20	3	0	5	5	0	11	2	6	5	10	18	17	27	1	3	57	3	8	17	15	1	11	25	3	6	4	4	3	7	65	8	5
hsa-mir-7704	0	0	0	0	0	0	0	0	0	0	0	0	0	0	0	0	0	0	0	0	0	0	0	0	0	0	0	0	0	1	0	0	0	0	0	0	0	0	0	0	0	0	0	0	0	0	0	0	0
hsa-mir-7705	0	9	1	0	2	1	2	3	0	1	2	4	11	0	0	0	2	0	0	2	0	1	0	5	7	4	13	6	14	12	2	1	28	14	0	23	0	2	7	1	0	11	3	2	0	6	30	5	4
hsa-mir-7702	9	2	1	1	0	3	3	6	1	0	10	3	1	2	7	2	3	3	8	0	1	0	3	1	32	21	5	0	2	3	8	0	26	4	1	0	2	0	88	10	0	1	3	3	2	18	10	0	0
hsa-mir-7703	0	0	0	0	0	0	0	0	0	0	0	0	0	0	0	0	0	0	0	0	1	0	0	0	0	0	0	1	0	1	0	0	0	0	0	1	0	0	1	0	0	0	0	0	0	0	1	1	0
hsa-mir-3670-3	0	0	0	0	0	0	0	0	0	0	0	0	0	0	0	0	0	0	0	0	0	0	0	0	0	0	0	0	0	0	0	0	0	0	0	0	0	0	0	0	0	0	0	0	0	0	0	0	0
hsa-mir-3670-2	0	0	0	0	0	0	0	0	0	0	0	0	0	0	0	0	0	0	0	0	0	0	0	0	0	0	0	0	0	0	0	0	0	0	0	0	0	0	0	0	0	0	0	0	0	0	0	0	0
hsa-mir-3670-1	0	0	0	0	0	0	0	0	0	0	0	0	0	0	0	0	0	0	0	0	0	0	0	0	0	0	0	0	0	0	0	0	0	0	0	0	0	0	0	0	0	0	0	0	0	0	0	0	0
hsa-mir-3670-4	0	0	0	0	0	0	0	0	0	0	0	0	0	0	0	0	0	0	0	0	0	0	0	0	0	0	0	0	0	0	0	0	0	0	0	0	0	0	0	0	0	0	0	0	0	0	0	0	0
hsa-mir-6830	0	0	0	0	0	0	0	0	1	0	0	0	0	0	0	0	0	0	0	0	0	0	0	0	0	0	0	0	0	0	0	0	1	0	0	0	0	0	0	0	0	0	0	0	0	0	0	0	0
hsa-mir-6511b-1	2	5	7	2	4	2	5	8	13	0	20	8	4	2	6	0	1	2	3	7	0	0	3	0	3	3	5	6	25	11	1	3	37	2	0	37	5	0	8	5	0	7	5	4	3	6	7	1	5
hsa-mir-6511b-2	3	7	8	2	7	3	1	0	9	1	10	1	4	1	5	2	7	2	3	5	1	1	2	3	3	3	3	14	19	7	1	1	52	5	1	38	6	3	11	9	2	5	1	7	3	11	2	1	5
hsa-mir-1244-4	0	0	0	0	0	0	0	0	0	0	0	0	0	0	0	0	0	0	0	0	0	0	0	0	0	0	0	0	0	0	0	0	0	0	0	0	0	0	0	0	0	0	0	0	0	0	0	0	0
hsa-mir-2113	0	0	0	0	0	0	0	0	0	0	0	0	0	0	0	0	0	0	0	0	0	0	0	0	0	0	0	0	0	0	0	0	0	0	0	0	0	0	0	1	0	0	0	0	0	0	0	0	0
hsa-mir-2114	0	15	0	1	7	3	1	0	1	4	1	0	4	0	0	0	0	4	0	1	18	2	12	1	0	2	1	1	9	2	0	1	2	1	0	2	1	1	4	0	1	12	6	0	4	2	0	22	13
hsa-mir-2115	0	0	0	3	0	5	6	20	0	0	5	7	28	1	0	0	1	0	0	1	1	1	6	2	0	0	0	5	1	10	0	0	0	0	1	8	2	0	0	1	2	0	1	1	23	0	34	0	1
hsa-mir-2116	3	0	0	4	0	0	3	3	1	2	5	3	3	1	1	0	5	2	0	0	1	2	37	1	1	2	2	1	7	3	1	0	3	1	1	17	1	0	6	4	2	2	0	2	0	3	3	0	1
hsa-mir-2117	0	0	1	0	0	0	0	0	0	0	1	0	0	0	0	0	0	0	0	0	0	0	0	0	0	0	0	0	0	0	0	0	0	0	0	0	0	0	0	0	0	0	0	0	0	0	0	0	0
hsa-mir-6077	0	0	1	0	0	0	0	0	0	0	0	0	0	0	0	0	0	0	0	0	0	0	0	0	0	0	0	0	0	0	0	0	0	0	0	0	0	0	0	0	0	0	0	0	0	0	0	0	0
hsa-mir-548ae-2	0	0	0	0	0	0	0	0	0	0	0	0	0	0	0	0	0	0	0	0	0	0	0	0	0	0	0	0	0	0	0	0	0	0	0	0	0	0	0	0	0	0	0	0	0	0	0	0	0
hsa-mir-4536-1	0	4	2	0	0	1	1	0	0	0	0	1	1	0	0	0	0	0	0	0	1	0	1	0	0	0	2	3	4	0	0	0	0	1	0	6	0	0	1	0	0	0	0	0	1	0	3	0	0
hsa-mir-6074	0	0	0	0	0	0	0	0	0	0	0	0	0	0	0	0	0	0	0	0	0	0	0	0	0	0	0	0	0	0	0	0	0	0	0	0	0	0	0	0	0	0	0	0	0	0	0	0	0
hsa-mir-6073	0	0	0	0	0	0	0	0	0	0	0	0	0	0	0	0	0	0	0	0	0	0	0	0	0	0	0	0	0	0	0	0	0	0	0	0	0	0	0	0	0	0	0	0	0	0	0	0	0
hsa-mir-6072	0	0	0	0	0	0	0	0	0	0	0	0	0	0	0	0	0	0	0	0	0	0	0	0	0	0	0	0	0	0	0	0	0	0	0	0	0	0	0	0	0	0	0	0	0	0	0	0	0
hsa-mir-6071	0	0	0	0	0	0	0	0	0	0	0	0	0	0	0	0	0	0	0	0	0	0	0	0	0	0	0	0	0	0	0	0	0	0	0	0	0	0	0	0	0	0	0	0	0	0	0	0	0
hsa-mir-6070	0	0	0	0	0	0	0	0	0	0	0	0	0	0	0	0	0	0	0	0	0	0	0	0	0	0	0	0	0	0	0	0	0	0	0	0	0	0	0	0	0	0	0	0	0	0	0	0	0
hsa-mir-6079	0	0	0	0	0	0	0	0	0	0	0	0	0	0	0	0	0	0	0	0	0	0	0	0	0	0	0	0	0	0	0	0	0	0	0	0	0	0	0	0	0	0	0	0	0	0	0	0	0
hsa-mir-6078	0	0	0	0	0	0	0	0	0	0	0	0	0	0	0	0	0	0	0	0	0	0	0	0	0	0	0	0	0	0	0	0	0	0	0	0	0	0	0	0	0	0	0	0	0	0	0	0	0
hsa-mir-1227	0	0	1	0	0	0	0	1	0	0	0	0	0	0	0	0	4	0	0	0	1	0	0	0	0	1	0	0	1	0	0	0	1	0	0	3	2	0	1	4	0	0	0	0	0	1	0	0	0
hsa-mir-1226	2	2	5	0	4	1	1	9	1	1	3	2	3	4	14	3	20	2	0	4	1	1	3	0	6	1	2	8	7	16	6	0	66	3	10	13	6	1	17	14	3	8	1	3	1	12	7	2	1
hsa-mir-1225	0	0	0	0	1	0	1	1	0	0	3	0	1	0	1	0	0	0	0	0	0	0	1	0	0	0	0	0	1	0	0	0	0	0	0	1	1	0	0	0	1	0	0	0	0	0	0	0	0
hsa-mir-1224	0	6	16	1	0	0	3	0	0	0	1	4	0	2	1	4	8	0	1	2	2	0	0	2	1	1	0	9	2	9	3	2	2	0	0	10	2	1	0	62	0	4	0	0	1	13	0	0	1
hsa-mir-718	0	0	0	0	0	0	0	0	0	0	0	0	0	0	0	0	0	0	0	0	0	0	0	0	0	0	0	0	0	0	0	0	0	0	0	0	0	0	0	0	0	0	0	0	0	1	0	0	0
hsa-mir-3118-2	0	0	0	0	0	0	0	0	0	0	0	0	0	0	0	0	0	0	0	0	0	0	0	0	0	0	0	0	0	0	0	0	0	0	0	0	0	0	0	0	0	0	0	0	0	0	0	0	0
hsa-mir-3118-3	0	0	0	0	0	0	0	0	0	0	0	0	0	0	0	0	0	0	0	0	0	0	0	0	0	0	0	0	0	0	0	0	0	0	0	0	0	0	0	0	0	0	0	0	0	0	0	0	0
hsa-mir-218-1	17	142	45	130	29	32	154	23	79	33	265	284	145	11	31	6	172	10	74	41	74	19	71	16	34	72	68	235	190	204	48	62	346	76	22	322	23	50	180	42	15	35	31	31	31	20	164	138	43
hsa-mir-3118-1	0	0	0	0	0	0	0	0	0	0	0	0	0	0	0	0	0	0	0	0	0	0	0	0	0	0	0	0	0	0	0	0	0	0	0	0	0	0	0	0	0	0	0	0	0	0	0	0	0
hsa-mir-3118-4	0	0	0	0	0	0	0	0	0	0	0	0	0	0	0	0	0	0	0	0	0	0	0	0	0	0	0	0	0	0	0	0	0	0	0	0	0	0	0	0	0	0	0	0	0	0	0	0	0
hsa-mir-1228	2	1	3	0	1	2	4	3	0	2	0	21	4	1	3	2	4	0	2	2	5	0	6	3	3	3	1	13	29	15	2	0	22	11	0	19	4	0	5	3	0	6	1	5	2	3	8	9	2
hsa-mir-6862-2	0	0	0	0	0	0	1	0	0	0	0	0	0	0	0	0	0	0	0	1	0	0	0	0	0	0	0	0	0	0	0	0	1	0	0	0	0	0	0	0	0	0	0	0	0	0	0	0	0
hsa-mir-6862-1	0	0	0	0	0	0	0	0	0	0	0	0	0	1	0	0	0	0	0	0	0	0	0	0	0	0	0	0	0	0	0	0	0	0	0	0	0	0	0	0	0	0	0	0	0	0	0	0	0
hsa-mir-1825	0	0	0	0	0	0	0	0	0	0	0	0	0	0	0	0	0	0	0	0	0	0	0	0	0	0	0	0	0	0	0	0	0	0	0	0	0	0	0	0	0	0	0	0	0	0	0	0	0
hsa-mir-1827	0	0	0	0	0	0	0	0	0	0	0	0	0	0	0	0	0	0	0	0	0	0	0	0	0	1	0	0	0	0	0	0	0	0	0	1	0	0	0	0	0	0	0	0	0	0	0	0	0
hsa-mir-623	0	0	0	0	0	0	0	0	0	0	0	0	0	0	0	0	0	0	0	0	0	0	0	0	0	0	0	0	0	0	0	0	0	0	0	0	0	0	0	0	0	0	0	0	0	0	0	0	0
hsa-mir-622	0	0	0	0	0	0	0	0	0	0	0	0	0	0	0	0	0	0	0	0	0	0	0	0	0	0	0	0	0	0	0	0	0	0	0	0	0	0	0	0	0	0	0	0	0	0	1	0	0
hsa-mir-621	0	0	0	0	0	0	0	0	0	0	0	0	0	0	0	0	0	0	0	1	0	0	0	0	0	0	1	0	0	0	0	0	0	0	0	1	0	0	0	0	0	0	0	0	1	0	0	0	0
hsa-mir-620	0	0	0	0	0	0	0	0	0	0	0	0	0	0	0	0	0	0	0	0	0	0	0	0	0	0	0	0	0	0	0	0	0	0	0	0	0	0	0	0	0	0	0	0	0	0	0	0	0
hsa-mir-627	5	9	4	5	0	1	1	11	1	3	5	2	8	1	2	6	6	0	3	2	4	3	24	5	12	0	6	3	10	16	9	0	1	6	4	14	1	1	8	6	2	4	2	6	2	3	4	6	7
hsa-mir-626	0	0	0	0	0	0	0	0	0	0	0	0	0	0	0	0	0	0	0	0	0	0	0	0	0	0	0	0	0	0	0	0	0	0	0	0	0	0	0	0	0	0	0	0	0	0	0	0	0
hsa-mir-625	369	1323	247	555	1718	439	1072	1198	342	266	1332	1614	1456	1048	244	208	1343	247	608	738	179	976	627	2475	683	1558	803	1320	1426	1387	440	193	1737	629	483	1797	166	308	2133	527	189	583	573	657	149	374	727	1794	591
hsa-mir-624	3	7	3	1	5	3	3	1	1	3	4	4	2	0	4	3	10	0	7	4	3	4	13	2	2	0	2	1	4	12	1	0	7	1	3	48	0	0	6	6	1	0	0	3	1	5	9	2	8
hsa-mir-629	231	817	572	224	284	214	169	178	136	341	616	412	445	116	85	132	3501	99	271	359	214	283	522	461	247	499	260	441	583	1552	110	124	2872	205	224	1588	316	128	775	885	152	401	385	305	179	483	312	731	335
hsa-mir-628	70	51	294	109	44	53	25	116	9	163	54	27	210	12	139	51	77	39	14	113	68	85	321	91	36	240	27	35	422	115	120	33	41	9	119	910	29	34	336	113	85	148	44	227	92	350	26	41	196
hsa-mir-6858	0	0	0	0	0	0	0	1	0	0	0	0	0	0	0	0	0	0	0	0	0	0	0	0	0	0	1	0	1	0	0	0	2	0	0	6	0	0	1	1	0	0	0	0	0	1	0	0	0
hsa-mir-3179-4	0	0	0	0	0	0	0	0	0	0	0	0	0	0	0	0	0	0	0	0	0	0	0	0	0	0	0	0	0	0	0	0	0	0	0	0	0	0	0	0	0	0	0	0	0	0	0	0	0
hsa-mir-3179-1	0	0	0	0	0	0	0	0	0	0	0	0	0	0	0	0	0	0	0	0	0	0	0	0	0	0	0	0	0	0	0	0	0	0	0	0	0	0	0	0	0	0	0	0	0	0	0	0	0
hsa-mir-5701-1	0	0	0	0	0	0	0	0	0	0	0	0	0	0	0	0	0	0	0	0	0	0	0	0	0	0	0	0	0	0	0	0	0	0	0	0	0	0	0	0	0	0	0	0	0	0	0	0	0
hsa-mir-5701-2	0	0	0	0	0	0	0	0	0	0	0	0	0	0	0	0	0	0	0	0	0	0	0	0	0	0	0	0	0	0	0	0	0	0	0	0	0	0	0	0	0	0	0	0	0	0	0	0	0
hsa-mir-5701-3	0	0	0	0	0	0	0	0	0	0	0	0	0	0	0	0	0	0	0	0	0	0	0	0	0	0	0	0	0	0	0	0	0	0	0	0	0	0	0	0	0	0	0	0	0	0	0	0	0
hsa-mir-1245a	0	12	3	10	25	11	17	5	6	9	23	96	31	3	1	3	14	0	16	2	6	4	5	10	1	5	4	37	74	18	7	4	9	59	1	80	8	10	14	33	3	13	5	19	2	1	7	13	6
hsa-mir-1302-11	0	0	0	0	0	0	0	0	0	0	0	0	0	0	0	0	0	0	0	0	0	0	0	0	0	0	0	0	0	0	0	0	0	0	0	0	0	0	0	0	0	0	0	0	0	0	0	0	0
hsa-mir-1245b	0	0	0	0	0	0	0	1	0	0	1	0	0	0	0	1	0	0	0	0	0	0	0	0	0	0	0	0	0	1	0	0	0	0	0	0	0	0	0	0	0	0	0	1	0	0	0	1	0
hsa-mir-5100	0	0	0	0	0	0	0	0	0	0	0	0	0	0	0	0	0	0	0	0	0	0	0	0	0	1	0	0	0	0	0	0	0	0	0	1	0	0	0	0	0	0	0	0	0	0	0	0	0
hsa-mir-618	0	0	0	1	7	5	1	14	1	0	1	4	0	1	0	1	0	1	0	13	0	1	1	1	0	2	1	4	9	4	9	18	3	0	0	3	0	1	6	1	1	4	1	7	1	0	7	5	1
hsa-mir-219a-1	1	4	14	10	2	7	6	6	1	1	12	13	22	4	4	7	139	0	2	1	5	6	12	7	36	6	6	14	24	32	3	3	18	6	21	32	10	4	15	28	0	6	15	12	3	8	17	8	6
hsa-mir-219a-2	0	0	0	0	0	0	0	1	0	0	0	0	1	0	1	0	1	0	0	0	0	0	0	0	0	0	0	3	1	1	0	1	1	0	0	5	0	0	1	0	0	0	0	0	0	0	1	2	0
hsa-mir-1307	2428	4713	6104	714	1285	765	1509	2112	991	1394	3587	3157	2600	1274	3829	874	6178	1459	2988	4651	850	1028	4510	1352	11979	4509	5600	8052	15723	21226	1326	796	55367	5830	7109	14974	5273	867	10025	6164	844	2589	1311	4000	1189	4202	9234	4922	2023
hsa-mir-4679-2	0	0	0	0	0	0	0	0	0	0	0	0	0	0	0	0	0	0	0	0	0	0	0	0	0	0	0	0	1	0	0	0	0	0	0	0	0	0	0	0	0	0	0	0	0	0	0	0	1
hsa-mir-1269a	0	470	0	0	2	0	1	1	1	34	0	0	1	0	0	2	46	33	1	33	0	3	80632	2	0	2	0	0	36	1	0	33	17	90	3	7731	1	10	1	0	0	8	0	1	25	222	1260	0	1400
hsa-mir-1911	0	0	0	0	0	0	0	1	0	0	14	0	0	0	0	0	6	0	0	0	1	0	0	0	0	0	0	0	0	2	0	0	0	7	0	1	0	0	0	0	0	1	0	0	1	0	3	1	0
hsa-mir-1910	0	0	3	0	0	0	0	2	0	0	1	0	0	0	0	1	7	2	0	1	0	1	8	0	0	2	0	1	8	1	0	0	7	0	0	2	0	0	3	1	0	1	0	0	0	10	0	0	1
hsa-mir-1913	0	0	0	1	1	0	0	0	0	0	0	0	0	0	0	0	0	0	0	0	0	0	0	0	0	0	0	0	0	0	0	0	0	0	0	2	0	0	0	1	0	0	0	0	0	0	1	0	0
hsa-mir-1912	0	0	0	0	0	0	0	0	0	0	0	0	0	0	0	0	2	0	0	0	0	0	0	0	0	0	0	0	0	0	0	0	0	0	0	0	0	0	0	0	0	0	0	0	0	0	0	0	0
hsa-mir-1915	0	0	0	0	0	0	0	0	0	0	0	0	0	0	0	0	1	0	0	0	0	0	0	0	0	1	1	0	0	1	0	1	1	0	0	0	2	0	1	0	0	0	0	0	0	3	0	0	0
hsa-mir-1914	0	2	0	0	0	0	0	0	0	0	0	0	0	0	0	0	3	0	0	1	0	0	0	0	1	3	0	0	0	0	2	0	7	0	1	0	2	0	1	0	0	0	1	1	0	1	1	1	2
hsa-mir-532	634	2327	1533	1195	501	1344	1842	2348	1389	1144	4222	3921	4402	490	1174	418	9424	1153	1970	981	699	653	2673	645	4263	2972	4762	2929	2494	6003	1075	1357	13446	1422	2027	9548	2503	789	4193	5393	745	1517	2105	783	1691	2010	10223	2948	775
hsa-mir-6809	0	0	0	1	0	0	0	0	0	0	0	0	0	0	0	0	0	0	0	1	0	0	1	0	0	0	0	0	0	0	0	0	0	0	0	0	0	0	0	0	0	1	0	0	0	0	0	0	0
hsa-mir-539	7	24	17	29	15	22	16	13	22	32	58	66	63	0	2	14	19	10	5	18	35	26	18	41	3	41	10	38	150	60	60	16	104	83	8	204	25	37	72	39	30	83	44	60	22	7	38	7	22
hsa-mir-3926-1	4	2	0	7	0	0	2	0	4	0	10	6	4	2	1	0	1	0	1	1	4	1	5	3	0	2	1	5	26	12	3	2	2	0	0	19	1	1	6	1	4	9	1	2	0	0	1	3	2
hsa-mir-6806	2	9	5	6	6	0	5	1	3	1	7	1	16	5	1	2	12	1	2	4	0	0	2	2	1	3	7	5	6	10	1	1	12	1	6	30	1	0	5	3	1	6	4	1	0	4	5	7	5
hsa-mir-3926-2	7	3	3	5	0	1	2	1	6	0	26	6	12	2	0	0	3	1	5	0	8	0	2	1	0	1	0	3	38	19	0	2	6	2	0	35	6	2	1	3	0	7	0	6	0	1	1	4	5
hsa-mir-6807	2	0	0	0	0	0	0	0	0	0	2	0	1	0	0	0	1	0	0	0	0	0	0	0	1	0	2	0	1	0	0	0	1	0	3	5	0	0	0	1	0	0	0	0	0	0	0	0	0
hsa-mir-6804	0	0	0	0	0	0	0	0	0	1	0	0	0	0	0	0	0	0	0	0	0	0	1	0	1	0	0	1	0	0	0	0	2	0	1	1	0	0	4	1	0	0	0	0	0	0	0	0	0
hsa-mir-6805	3	0	0	0	0	1	0	0	0	0	1	0	1	0	0	0	0	0	0	0	1	1	0	0	0	0	0	0	0	2	0	0	2	4	0	0	0	0	0	1	0	2	0	1	0	1	0	1	0
hsa-mir-196a-1	55	2277	23	283	1596	685	66	628	83	412	150	174	1247	11	63	135	2946	381	40	27	2034	1136	1480	746	217	592	351	2158	117	11722	252	142	796	181	148	3286	532	589	111	775	3323	51	25	67	821	6901	2082	76	1379
hsa-mir-196a-2	65	3004	25	384	2406	925	87	1021	117	531	190	275	1372	9	67	212	3135	408	55	35	2739	1631	1827	1003	230	645	399	2672	143	12368	300	242	907	256	153	3769	612	704	137	770	3602	61	39	107	931	7698	2089	100	1698
hsa-mir-6802	1	2	7	0	1	0	0	1	4	1	3	1	2	0	2	0	3	0	1	6	1	0	6	1	0	2	2	3	4	2	1	0	11	0	2	15	1	1	5	0	1	1	0	2	0	1	0	1	2
hsa-mir-6803	1	2	1	0	0	0	0	3	2	0	4	0	0	0	1	0	0	1	0	1	0	0	3	0	1	0	1	0	0	0	0	0	6	0	0	6	2	0	1	1	0	1	1	1	0	1	1	0	1
hsa-mir-6800	0	0	0	0	0	0	0	0	0	0	0	0	0	0	0	0	0	0	0	0	0	0	0	0	0	0	0	0	0	0	0	0	2	0	0	0	0	0	2	0	0	0	0	0	0	1	0	0	0
hsa-mir-329-2	0	2	0	2	0	0	1	1	0	1	0	6	1	0	0	0	2	0	0	0	1	1	1	1	0	1	1	0	8	7	3	0	8	3	0	7	0	0	0	1	0	0	0	1	1	0	3	0	1
hsa-mir-7-2	0	11	5	0	2	1	2	4	1	1	2	1	1	0	3	1	41	3	0	3	1	0	0	8	5	3	2	3	2	1	2	0	14	13	5	3	0	0	6	7	0	1	2	0	0	17	5	5	3
hsa-mir-7-1	42	306	312	38	36	104	38	37	42	99	60	39	164	7	107	61	590	65	15	457	44	357	129	114	265	144	78	94	412	181	22	182	248	94	149	180	20	27	302	184	20	52	97	152	139	338	92	180	318
hsa-mir-329-1	0	3	0	2	4	3	1	0	0	0	4	5	2	0	0	0	3	0	1	3	1	2	0	0	2	1	1	6	6	6	1	0	3	4	0	12	0	0	3	2	0	3	2	0	0	0	2	0	2
hsa-mir-3688-2	0	0	0	0	0	0	0	0	0	0	0	0	0	0	0	0	1	0	2	0	0	0	0	1	1	0	0	0	0	0	0	0	0	0	0	0	0	0	0	1	0	0	0	0	0	0	0	1	0
hsa-mir-3688-1	0	0	0	0	0	0	0	0	0	0	0	0	1	0	0	0	1	0	0	0	0	0	0	0	0	0	0	0	0	0	0	0	0	0	0	0	0	0	0	0	1	0	0	0	0	0	0	0	0
hsa-mir-448	0	0	0	0	0	0	0	0	0	0	0	0	0	0	0	0	1	0	0	0	0	0	0	0	0	1	0	0	0	0	0	0	0	0	0	0	0	0	0	0	0	0	0	0	0	0	0	0	0
hsa-mir-4299	0	0	0	0	0	0	0	0	0	0	0	0	0	0	0	0	0	0	0	0	0	0	0	0	0	0	0	0	0	0	0	0	0	0	0	0	0	0	0	0	0	0	0	0	0	0	0	0	0
hsa-mir-4298	0	0	0	0	0	0	0	0	0	0	0	0	0	0	0	0	0	0	0	0	0	0	0	0	0	0	0	0	0	0	0	0	0	0	0	0	0	0	0	0	0	0	0	0	0	0	0	0	0
hsa-mir-3960	0	0	0	0	0	0	0	0	0	0	0	0	0	0	0	0	0	0	0	0	0	0	0	0	0	0	0	0	0	0	0	0	0	0	0	0	0	0	0	0	0	0	0	0	0	0	0	0	0
hsa-mir-4295	0	0	0	0	0	0	0	0	0	0	0	0	0	0	0	0	0	0	0	0	0	0	0	0	0	0	0	0	0	0	0	0	0	0	0	0	0	0	0	0	0	0	0	0	0	0	0	0	0
hsa-mir-4294	0	0	0	0	0	0	0	0	0	0	0	0	0	0	0	0	0	0	0	0	0	0	0	0	0	0	0	0	0	0	0	0	0	0	0	0	0	0	0	0	0	0	0	0	0	0	0	0	0
hsa-mir-4297	0	0	0	0	0	0	0	0	0	0	0	0	0	0	0	0	0	0	0	0	0	0	0	0	0	0	0	0	0	0	0	0	0	0	0	0	0	0	0	0	0	0	0	0	0	0	0	0	0
hsa-mir-4296	0	0	0	0	0	0	0	0	0	0	0	0	0	0	0	0	0	0	0	0	0	0	0	0	0	0	0	0	0	0	0	0	0	0	0	0	0	0	0	0	0	0	0	0	0	0	0	0	0
hsa-mir-4291	0	0	0	0	0	0	0	0	0	0	0	0	0	0	0	0	0	0	0	0	0	0	0	0	0	0	0	0	0	0	0	0	0	0	0	0	0	0	0	0	0	0	0	0	0	0	0	0	0
hsa-mir-4290	0	0	0	0	0	0	0	0	0	0	0	0	0	0	0	0	0	0	0	0	0	0	0	0	0	0	0	0	0	0	0	0	0	0	0	0	0	0	0	0	0	0	0	0	0	0	0	0	0
hsa-mir-4293	0	0	0	0	0	0	0	0	0	0	0	0	0	0	0	0	0	0	0	0	0	0	0	0	0	0	0	0	0	0	0	0	0	0	0	0	0	0	0	0	0	0	0	0	0	0	0	0	0
hsa-mir-4292	0	0	0	0	0	0	0	0	0	0	0	0	0	0	0	0	0	0	0	0	0	0	0	0	0	0	0	0	0	0	0	0	0	0	0	0	0	0	0	0	0	0	0	0	0	0	0	0	0
hsa-mir-4729	0	0	0	0	0	0	0	0	0	0	0	0	0	0	0	0	0	0	0	0	0	0	1	0	0	0	0	1	1	0	0	0	0	0	0	0	0	0	0	0	0	0	0	0	0	0	0	1	0
hsa-mir-4728	2	5	6	2	5	6	5	5	7	7	13	4	7	2	0	0	8	3	0	50	1	1	2	42	2	3	2	21	17	25	3	0	20	4	2	80	4	1	10	6	1	7	0	4	24	29	381	6	7
hsa-mir-8070	0	0	0	0	0	0	0	0	0	0	0	0	0	0	0	0	0	0	0	0	0	0	0	0	0	0	0	0	0	0	0	0	0	0	0	0	0	0	0	0	0	0	0	0	0	0	0	0	0
hsa-mir-4725	0	0	0	0	0	0	0	2	0	0	0	1	0	0	0	0	3	0	0	0	0	0	0	0	1	1	0	0	1	1	1	0	4	0	1	3	0	0	1	0	0	1	0	0	0	0	2	0	1
hsa-mir-4724	2	15	2	0	2	10	1	3	0	15	0	0	2	1	13	0	0	1	0	27	2	0	0	5	0	11	0	3	33	1	13	3	22	5	0	1	1	0	20	0	0	7	3	3	0	27	3	0	2
hsa-mir-4727	0	4	0	0	0	0	0	1	0	0	0	0	1	1	1	0	1	0	0	0	0	0	0	0	1	0	0	0	0	1	1	0	2	0	0	0	1	0	3	0	0	1	0	0	0	0	1	0	0
hsa-mir-4726	0	4	2	0	0	1	0	1	0	0	0	1	0	0	0	1	2	0	0	0	0	0	0	2	1	2	1	4	6	3	0	1	1	0	1	3	4	1	4	0	0	2	0	3	0	2	3	2	1
hsa-mir-4721	0	0	0	0	0	0	0	0	0	0	0	0	0	0	0	0	0	0	0	0	0	0	0	0	0	0	0	0	0	0	0	0	0	0	0	0	0	0	0	0	0	0	0	0	0	0	0	0	0
hsa-mir-4720	0	0	0	0	0	0	0	0	0	0	0	0	0	0	1	0	0	0	0	1	0	0	0	0	0	0	0	0	0	0	1	0	0	0	0	1	0	0	0	0	0	0	0	0	0	0	0	0	0
hsa-mir-4723	0	0	0	0	0	0	0	1	0	0	0	0	0	0	1	0	0	0	0	0	0	0	0	0	0	1	0	0	1	2	0	0	2	0	0	1	1	0	0	0	0	1	0	1	0	1	0	1	0
hsa-mir-4722	0	0	0	0	0	0	0	0	0	0	0	0	0	0	0	0	0	0	0	0	0	0	0	0	0	0	0	0	0	0	0	0	0	0	0	0	1	0	0	0	0	0	0	0	0	0	0	0	0
hsa-mir-8072	0	0	0	0	0	0	0	0	0	0	0	1	0	0	2	0	2	0	0	0	0	0	2	1	1	1	0	1	1	5	1	0	2	2	1	1	1	0	2	0	0	2	0	0	0	0	0	1	0
hsa-mir-8075	0	0	0	0	0	0	0	0	0	0	0	0	0	0	0	0	0	0	0	0	0	0	0	0	0	0	0	0	0	0	0	0	0	0	0	0	0	0	0	0	0	0	0	0	0	0	0	0	0
hsa-mir-8074	0	0	0	0	0	0	0	0	0	0	0	0	0	0	0	0	0	0	0	0	0	0	0	0	0	0	0	0	0	0	0	0	0	0	0	0	0	0	0	0	0	0	0	0	0	0	0	0	0
hsa-mir-4505	0	0	0	0	0	0	0	0	0	0	0	0	2	0	0	0	1	0	0	0	0	0	0	0	0	0	0	1	0	0	0	0	1	0	0	0	0	0	1	0	0	0	0	0	0	0	0	0	0
hsa-mir-4504	0	0	0	0	0	0	0	0	0	0	0	0	0	0	0	0	0	0	0	0	0	0	0	0	0	0	0	2	0	0	0	0	0	0	0	0	0	0	0	0	0	0	0	0	0	0	0	0	0
hsa-mir-144	9	146	188	344	53	59	187	84	211	187	2308	526	307	11	75	5	359	259	1930	51	58	18	133	56	65	80	30	916	358	390	59	63	409	428	30	1387	39	153	380	216	65	134	321	197	37	77	352	1368	35
hsa-mir-4506	0	0	0	0	0	0	0	0	0	0	0	0	0	0	0	0	0	0	0	0	0	0	0	0	0	0	0	0	0	0	0	0	0	0	0	0	0	0	0	0	0	0	0	0	0	0	0	0	0
hsa-mir-4501	0	6	0	1	5	0	0	0	0	2	0	0	0	4	2	0	15	6	0	0	0	0	0	7	0	9	28	1	2	25	2	1	0	0	11	7	0	1	7	10	0	3	2	0	13	3	0	0	2
hsa-mir-4500	0	0	0	0	0	0	0	0	0	0	0	0	0	0	0	0	0	0	0	0	0	0	0	0	0	0	0	0	0	0	0	0	0	0	0	0	0	0	0	0	0	0	0	0	0	0	0	0	0
hsa-mir-140	470	5147	1035	3579	760	1224	5376	1107	3669	667	11026	13004	3026	2098	548	356	49164	354	3637	740	1068	1008	2464	525	2941	3087	2142	9880	3478	7342	455	2918	9139	2369	4005	6818	726	886	3537	9861	447	1381	775	1067	1097	891	11807	6500	1016
hsa-mir-141	9231	16152	11280	2292	4181	2118	10611	2173	837	4979	2271	1870	4858	297	5405	3197	6294	1654	471	11754	2674	11200	22633	4228	36818	2536	3218	9831	6334	21538	2152	5237	28600	5984	4057	23966	3855	1220	11195	3504	1482	4704	2740	3458	4552	13233	6941	7436	3143
hsa-mir-8076	0	0	0	0	0	0	0	0	0	0	0	0	0	0	0	0	0	0	0	0	0	0	0	0	0	0	0	0	0	0	0	0	0	0	0	0	0	0	0	0	0	0	0	0	0	0	0	0	0
hsa-mir-4508	0	0	0	0	0	0	0	0	0	0	0	0	0	0	0	0	0	0	0	0	0	0	0	0	0	0	0	0	0	0	0	0	0	0	0	0	0	0	0	0	0	0	0	0	0	0	0	0	0
hsa-mir-149	47	1158	73	446	814	54	23	56	335	558	1383	183	630	220	116	83	284	213	55	1431	917	100	248	171	4	124	51	555	1953	1174	660	221	94	179	37	433	75	251	752	261	199	83	1409	158	374	373	249	362	1851
hsa-mir-374b	67	311	106	316	86	155	168	133	87	358	404	324	251	82	105	79	688	39	183	145	169	337	613	111	99	247	132	254	429	369	166	221	570	135	123	965	75	66	456	173	59	224	132	141	205	295	425	252	136
hsa-mir-374c	0	0	2	11	0	0	0	0	0	42	0	0	9	0	0	0	1	4	1	0	12	0	0	5	0	4	0	0	0	0	11	0	0	0	14	0	0	0	6	0	0	0	0	2	0	2	0	0	2
hsa-mir-374a	818	5792	1111	1873	1159	2262	2860	1176	540	2659	3002	4903	4849	245	875	698	7905	400	1785	1267	644	1786	5353	1230	3853	4074	2354	5377	5442	6677	1205	1553	6164	2771	1609	15901	1487	498	5096	10630	333	2153	1047	1932	855	2085	4652	7057	1810
hsa-mir-3184	0	0	0	0	0	0	0	0	0	0	0	0	0	0	0	0	0	0	0	0	0	0	0	0	0	0	0	0	0	0	0	0	0	0	0	0	0	0	0	0	0	0	0	0	0	0	0	0	0
hsa-mir-3185	0	0	0	0	0	0	0	0	0	0	0	0	0	0	0	0	0	0	0	0	0	0	0	0	0	0	0	0	0	0	0	0	0	0	0	0	0	0	0	0	0	0	0	0	0	0	0	0	0
hsa-mir-3186	0	0	0	0	0	0	0	0	0	0	0	0	0	0	0	0	0	0	0	0	0	0	0	0	0	0	0	0	0	1	0	0	0	0	0	0	1	0	0	0	0	0	0	0	0	0	0	0	0
hsa-mir-3187	0	0	2	0	0	0	0	0	0	0	0	0	2	2	1	0	4	0	0	1	1	0	1	2	1	10	0	3	11	5	3	1	0	1	0	2	0	0	5	4	0	1	0	1	0	11	6	2	0
hsa-mir-3181	0	0	0	0	0	0	0	0	0	0	0	0	0	0	0	0	0	0	0	0	0	0	0	0	0	0	0	0	0	0	0	0	1	0	0	0	0	0	0	0	0	0	0	0	0	0	0	0	1
hsa-mir-3182	0	0	0	0	0	0	0	0	0	0	0	0	0	0	0	0	0	0	0	0	0	0	0	0	0	0	0	0	0	0	0	0	0	0	0	0	0	0	0	0	0	0	0	0	0	0	1	0	0
hsa-mir-3183	0	1	0	0	0	0	0	0	0	0	0	0	0	0	0	0	2	0	0	0	0	0	0	0	1	0	1	0	0	1	0	0	2	0	0	0	2	0	0	0	0	0	0	1	0	0	0	0	0
hsa-mir-3188	5	0	2	0	0	0	0	1	0	0	7	0	4	0	0	0	0	0	0	0	1	0	2	0	0	0	0	2	3	2	0	0	1	0	0	0	0	0	1	2	0	0	0	0	0	2	1	0	0
hsa-mir-3189	0	1	0	0	0	0	0	0	0	0	0	0	0	0	0	0	0	0	0	0	0	0	0	0	1	0	0	0	5	1	0	0	0	0	0	0	0	0	1	0	0	0	0	0	0	0	0	0	0
hsa-mir-644a	0	0	0	0	0	0	0	0	0	0	0	0	0	0	0	0	0	0	0	0	0	0	0	0	0	0	0	0	0	0	0	0	0	0	0	0	0	0	0	0	0	0	0	0	0	0	0	0	0
hsa-mir-518a-2	1	0	0	0	0	0	1	0	0	0	0	0	0	0	0	0	3	0	0	0	0	0	0	0	0	1	0	0	0	2	0	0	1	0	0	0	0	0	0	0	0	0	0	0	0	2	0	0	0
hsa-mir-518a-1	1	0	1	0	0	0	0	0	0	1	0	0	0	0	0	0	1	0	0	0	0	0	0	0	0	0	0	0	0	3	0	0	1	0	1	0	0	0	0	0	0	0	0	0	0	0	1	0	0
hsa-mir-4520-2	0	0	0	0	0	0	0	0	1	0	0	0	0	0	0	0	0	0	0	0	0	0	0	0	0	0	0	0	0	0	0	0	0	0	0	0	0	0	0	0	0	0	0	0	0	0	0	0	0
hsa-mir-4520-1	0	0	0	1	0	0	0	0	0	0	0	0	0	0	0	0	0	0	0	0	0	0	0	0	0	0	0	0	0	1	0	0	0	0	0	0	0	0	0	0	0	0	0	0	0	0	0	0	0
hsa-mir-24-1	2394	2835	1086	1772	1306	684	803	2399	1194	1258	2858	2315	2493	857	4967	550	8307	337	1699	1336	1425	470	2740	1970	2797	2188	4071	3328	5886	8683	3450	774	4671	1821	626	20835	1874	870	2969	5662	723	2998	662	1215	523	1771	8751	2225	1348
hsa-mir-544a	0	0	0	0	0	0	0	2	0	0	0	1	0	0	0	0	0	0	0	0	0	0	0	1	0	0	0	0	0	0	0	0	1	1	1	6	0	0	1	0	0	0	1	1	0	0	1	0	0
hsa-mir-24-2	2482	2998	1089	1916	1379	703	838	2545	1274	1353	2902	2421	2657	924	5199	581	8193	271	1711	1346	1479	484	2889	1955	2725	2265	4298	3283	6075	8616	3543	784	4770	2079	622	20935	1990	867	3087	5773	626	3078	662	1255	553	1847	9019	2339	1371
hsa-mir-103a-2	3250	116646	22352	13369	84022	20845	62354	11570	14865	13938	34821	93449	46998	34051	9641	6498	118131	5180	16614	13690	15486	36682	7393	12726	45492	24484	65930	212664	53746	109147	7911	27122	167839	41648	17064	64989	14455	18902	44282	49884	6068	31526	53512	14563	14351	13130	91286	141296	9978
hsa-mir-103a-1	3096	116046	22244	13408	83958	20945	61926	11604	14794	14077	34544	92966	46877	34034	9881	6610	116867	5284	16419	13851	15229	37009	7258	12732	45227	24070	65556	213424	53304	108772	8085	26893	167950	41687	16809	65002	14531	18944	44182	48915	6111	31763	53083	14733	14336	13092	90508	141291	10062
hsa-mir-6780b	0	0	0	0	0	0	0	0	0	0	0	0	0	2	1	0	1	0	0	0	0	0	0	0	0	0	0	0	0	0	0	0	1	0	0	3	0	0	0	0	0	0	0	0	0	1	0	0	0
hsa-mir-548a-3	0	0	0	0	0	0	0	0	0	0	0	1	0	0	0	0	2	0	0	0	0	0	1	0	1	0	0	0	0	1	0	0	0	0	0	0	0	0	0	0	0	0	0	0	0	0	1	0	0
hsa-mir-6780a	0	0	0	0	0	0	0	0	0	0	0	0	0	0	0	0	1	0	0	0	0	0	0	0	0	0	0	0	0	0	0	0	0	1	0	0	2	0	0	0	0	0	0	0	0	0	0	0	0
hsa-mir-708	44	831	197	173	245	455	320	407	83	290	201	450	711	12	122	289	1067	24	448	166	464	321	237	436	434	1117	485	556	1622	1092	156	207	831	1296	93	3145	219	149	696	257	199	975	144	416	172	126	564	660	147
hsa-mir-203b	105	188	1	53	34	40	96	51	27	1	113	42	54	47	58	257	1638	0	18	4	227	20	83	263	1	2	1767	25	269	129	62	23	751	311	574	11658	144	142	674	1032	30	6	2	109	139	5	77	319	225
hsa-mir-203a	8500	20898	224	9384	2182	10417	30009	6116	4463	347	10754	8236	38818	3878	4369	8576	83297	3637	1882	9936	20053	2810	20206	14838	151	2553	132059	15606	21914	31148	6639	6852	160799	40037	10398	2678612	23003	8334	36445	59618	3540	1760	711	9784	13389	6368	9970	28675	15033
hsa-mir-130b	75	66	73	22	48	29	21	119	15	64	37	47	44	24	102	35	736	5	12	76	35	21	101	62	66	84	120	39	138	176	59	29	461	101	1020	743	103	45	120	262	23	47	19	51	35	123	151	78	33
hsa-mir-6820	2	3	0	2	1	1	0	0	3	3	2	0	2	0	0	1	3	0	0	1	0	0	9	0	2	2	4	0	4	1	0	0	4	0	1	12	1	0	5	5	2	3	0	0	2	1	0	3	1
hsa-mir-6821	0	1	1	0	0	0	0	0	0	0	0	0	0	0	0	0	0	0	0	0	0	0	0	0	0	0	2	0	0	0	0	0	3	1	0	2	0	0	0	0	0	0	0	0	0	0	1	0	0
hsa-mir-6822	0	0	2	0	0	0	0	0	0	0	0	0	0	0	0	0	0	0	0	0	0	0	0	0	0	0	0	0	0	3	1	0	1	0	0	1	0	0	0	0	0	0	0	0	0	0	0	0	0
hsa-mir-6823	0	0	0	0	0	0	0	0	0	0	0	0	0	0	0	0	0	0	0	0	0	0	0	0	0	0	0	0	0	0	0	0	0	0	0	0	1	0	0	0	0	0	0	0	0	0	0	0	0
hsa-mir-6824	0	0	0	0	0	0	0	0	0	0	0	0	1	0	1	0	0	0	0	0	0	0	0	0	0	0	0	2	0	0	0	0	2	0	0	1	0	0	0	2	0	0	0	1	1	0	0	0	0
hsa-mir-6825	0	1	0	0	1	0	0	0	0	0	0	0	0	0	2	0	0	0	0	1	0	0	0	0	0	0	1	0	0	0	0	0	0	0	0	2	0	0	3	1	0	0	0	0	0	1	3	0	0
hsa-mir-6826	0	0	2	0	0	0	0	0	0	0	0	0	0	0	2	0	0	0	0	3	0	0	0	0	0	0	0	1	0	0	0	0	0	0	0	3	0	0	0	3	0	0	0	0	0	0	2	1	0
hsa-mir-6827	0	0	0	0	0	0	0	0	0	1	2	0	0	0	1	0	0	0	0	0	0	0	0	0	0	0	1	0	1	0	1	0	2	0	0	0	0	0	1	1	0	1	0	1	0	0	0	0	0
hsa-mir-6828	0	0	0	0	0	0	0	0	0	0	0	0	0	0	0	0	0	0	0	0	0	0	0	0	0	0	0	0	0	0	0	0	0	0	0	0	0	0	0	0	0	0	0	0	0	0	0	0	0
hsa-mir-639	4	3	2	0	0	0	0	0	0	0	0	0	4	0	4	1	3	0	0	1	1	1	4	1	4	6	0	2	6	8	5	0	13	0	2	3	1	0	2	3	2	3	0	0	0	0	3	2	0
hsa-mir-129-1	4	2	24	0	0	0	5	0	9	3	8	0	1	2	146	0	47	1	4	0	1	2	9	0	4	4	3	1	3	4	1	0	22	7	0	14	1	2	3	74	0	4	1	2	7	0	3	0	2
hsa-mir-129-2	1	3	51	2	0	0	5	1	7	0	9	6	5	2	238	0	54	1	5	2	1	0	6	1	7	11	6	3	5	4	1	2	29	9	0	24	1	1	0	73	0	2	1	3	1	0	6	1	2
hsa-mir-4999	1	1	2	5	3	1	4	1	2	2	7	1	4	0	2	0	7	0	3	0	0	1	2	0	1	4	3	5	1	20	0	0	28	0	0	11	0	0	8	5	0	0	1	0	1	1	21	1	1
hsa-mir-505	121	232	180	129	105	68	85	223	103	105	365	161	144	35	278	64	318	33	55	94	131	84	593	93	129	143	84	159	462	146	78	148	693	124	191	525	199	83	294	376	38	70	219	74	147	532	138	96	71
hsa-mir-181b-2	507	1919	374	228	234	206	1700	276	130	183	555	549	1022	123	135	89	4988	248	203	205	279	1038	2177	298	502	573	629	2609	575	3329	94	143	3355	711	1538	2404	486	99	465	2074	259	552	180	291	754	498	3946	1368	287
hsa-mir-181b-1	632	1848	452	201	238	213	1703	310	137	236	595	501	1158	145	173	93	5166	293	239	326	290	1093	2404	373	649	687	640	2681	818	3459	102	145	3567	633	1792	2873	518	93	585	2208	268	517	165	361	821	683	4065	1436	364
hsa-mir-6132	2	0	2	0	0	0	0	1	1	0	2	0	0	0	0	0	0	0	0	1	0	0	0	1	0	0	0	0	2	0	0	0	2	0	0	3	1	0	0	0	0	1	0	0	0	0	0	0	0
hsa-mir-6133	0	0	0	0	0	0	0	0	0	0	0	0	0	0	0	0	0	0	0	0	0	0	0	0	0	0	0	0	0	0	0	0	0	0	0	0	0	0	0	0	0	0	0	0	0	0	0	0	0
hsa-mir-6130	0	0	0	0	0	0	0	0	0	0	0	0	0	0	0	0	0	0	0	0	0	1	0	0	0	0	0	0	0	0	0	0	0	0	0	0	0	0	0	0	0	0	0	0	0	0	1	0	0
hsa-mir-6131	0	0	0	0	0	0	0	0	0	0	0	0	0	0	0	0	0	0	0	0	0	0	0	0	0	0	0	0	0	0	0	0	0	0	0	0	0	0	0	0	0	0	0	0	0	0	0	0	0
hsa-mir-6134	0	0	0	0	0	0	0	0	0	0	0	0	0	0	0	0	0	0	0	0	0	0	0	0	0	0	0	0	0	1	0	0	0	0	0	0	0	0	0	0	0	0	0	0	0	0	0	0	0
hsa-mir-499b	0	0	0	0	0	0	0	0	0	0	0	0	0	0	0	0	0	0	0	0	1	0	0	0	0	0	0	0	0	0	0	1	0	0	0	0	0	0	0	1	0	0	0	0	0	0	1	0	0
hsa-mir-499a	0	2	0	0	0	0	0	0	0	1	0	2	3	1	0	2	3	0	0	3	1	0	11	0	1	0	0	2	1	11	0	0	3	0	0	0	1	0	1	0	0	0	2	1	0	2	3	5	1
hsa-mir-524	0	0	0	0	0	0	0	0	0	0	0	0	0	0	0	0	3	0	0	0	0	0	0	0	0	0	0	0	0	1	0	0	0	0	0	0	0	0	1	0	0	0	0	0	0	0	1	0	0
hsa-mir-525	1	0	0	0	0	0	0	0	0	0	0	2	0	0	0	0	5	0	0	0	0	0	0	0	0	1	1	0	0	11	0	0	0	0	4	1	0	0	1	1	0	0	0	1	0	0	6	0	0
hsa-mir-527	3	0	1	0	0	0	0	0	0	0	0	0	0	0	0	0	2	0	0	0	0	0	0	0	0	1	0	0	0	3	0	0	2	0	0	0	0	0	0	0	0	0	0	0	0	0	1	0	0
hsa-mir-522	3	0	0	0	0	0	1	0	0	1	0	1	0	2	0	0	32	0	0	0	0	0	3	0	1	0	0	0	0	2	0	0	5	1	23	0	0	1	0	0	0	0	0	0	0	1	1	0	0
hsa-mir-523	0	0	0	0	0	0	0	0	0	0	0	0	0	0	0	0	1	0	0	0	0	1	0	0	0	0	0	0	0	0	0	0	0	0	1	0	0	0	0	1	0	0	0	0	0	0	0	0	0
hsa-mir-3130-2	20	8	1	6	0	1	2	10	4	4	15	5	27	3	3	1	7	4	8	2	2	0	45	19	2	17	4	2	15	27	4	0	13	3	6	40	2	0	9	40	3	7	2	6	0	2	6	4	0
hsa-mir-3973	0	0	0	0	0	0	0	0	0	0	0	0	0	0	0	0	0	0	0	0	0	0	0	0	0	0	0	0	0	0	0	0	0	0	0	0	0	0	0	0	0	0	0	0	0	0	0	0	0
hsa-mir-3972	0	0	0	0	0	0	0	0	0	0	0	0	0	0	0	0	0	0	0	0	0	0	0	0	0	0	0	0	0	0	0	0	0	0	0	0	0	0	0	0	0	0	0	0	0	0	0	0	0
hsa-mir-3975	0	0	0	0	0	0	0	0	0	0	0	0	0	0	0	0	0	0	0	0	0	0	0	0	0	0	0	0	0	0	0	0	0	0	0	0	0	0	0	0	0	0	0	0	0	0	0	0	0
hsa-mir-3974	0	0	0	0	0	0	0	0	0	0	0	0	0	0	0	0	0	0	0	0	0	0	0	0	0	0	0	0	0	0	0	0	0	0	0	0	0	0	0	0	0	0	0	0	0	0	0	0	0
hsa-mir-3977	0	0	0	0	0	0	0	0	0	0	0	0	0	0	0	0	0	0	0	0	0	0	0	0	0	0	0	0	0	0	0	0	0	0	0	0	0	0	0	0	0	0	0	0	0	0	0	0	0
hsa-mir-3976	0	0	0	0	0	0	0	0	0	0	0	0	0	0	0	0	0	0	0	0	0	0	0	0	0	0	0	0	0	0	0	0	0	0	0	0	0	0	0	0	0	0	0	0	0	0	0	0	0
hsa-mir-3978	0	0	0	0	0	0	0	0	0	0	0	0	0	0	0	0	0	0	0	0	0	0	0	0	0	0	0	0	0	0	0	0	0	0	0	0	0	0	0	0	0	0	0	0	0	0	0	0	0
hsa-mir-452	27	129	20	192	42	36	131	1625	216	67	294	502	65	10	113	44	919	5	1014	21	39	6	907	29	445	431	46	445	53	223	17	51	2364	350	52	2318	26	24	65	486	16	26	39	12	93	97	3564	70	9
hsa-mir-454	9	86	51	13	27	15	24	36	9	12	14	43	17	1	52	11	71	21	2	73	22	13	32	37	31	36	32	54	62	116	44	10	65	52	67	87	53	8	75	35	7	23	23	30	10	246	258	35	27
hsa-mir-455	913	264	254	374	386	99	238	843	296	710	531	451	379	26	6450	81	2624	49	74	506	275	132	6277	883	763	512	407	718	2531	2159	261	625	3759	459	1526	3213	1139	155	1465	2001	288	1120	110	376	64	900	470	372	588
hsa-mir-4758	0	1	3	0	1	0	1	0	0	0	0	0	0	0	0	0	0	0	0	0	0	1	1	0	0	1	1	1	1	4	2	0	1	4	0	3	0	0	5	1	0	2	0	1	0	2	3	4	3
hsa-mir-4759	0	0	0	2	0	0	0	0	0	0	0	0	3	0	0	0	0	0	0	0	0	0	0	0	0	0	0	1	1	0	2	0	0	0	0	0	0	0	0	0	0	0	0	0	0	0	1	1	2
hsa-mir-4750	0	0	0	0	0	0	0	0	0	0	0	0	0	0	0	0	0	0	0	0	0	0	0	0	0	0	0	0	1	0	0	0	1	0	0	4	0	0	0	1	0	0	0	0	0	3	0	0	0
hsa-mir-4751	0	0	0	0	0	0	0	0	0	0	0	0	0	0	0	0	0	0	0	0	0	0	0	0	0	0	0	0	0	0	0	0	1	0	0	1	0	0	0	0	1	0	0	0	0	0	0	0	0
hsa-mir-4752	0	0	0	0	0	0	0	0	0	0	0	0	0	0	0	0	0	0	1	0	1	0	0	0	0	0	0	0	0	0	1	0	0	0	0	0	0	0	0	0	0	0	0	0	0	0	0	0	0
hsa-mir-4753	0	2	1	0	0	2	0	0	0	0	1	0	2	0	0	0	2	0	0	0	0	0	2	0	0	0	0	1	5	0	0	0	0	0	1	1	0	0	0	1	0	1	0	0	0	0	2	0	0
hsa-mir-4754	0	0	0	0	0	0	0	0	0	0	1	0	0	1	0	0	1	0	0	0	0	0	0	0	1	1	2	1	0	1	1	0	14	0	0	2	0	0	1	0	0	0	0	0	0	0	1	0	0
hsa-mir-4755	0	1	0	0	0	0	0	0	0	0	0	0	0	0	1	0	1	0	0	0	0	0	0	0	0	1	0	0	0	0	0	0	4	0	2	2	0	0	2	1	0	0	0	0	0	0	0	2	0
hsa-mir-4756	0	0	0	0	0	0	0	0	0	0	0	0	0	0	0	0	0	1	0	4	0	1	0	0	0	0	0	0	1	0	4	1	0	0	0	3	0	0	2	0	1	0	1	3	0	1	1	0	3
hsa-mir-4757	0	0	0	1	0	0	1	0	1	0	0	0	0	0	0	0	1	0	0	0	0	0	0	0	1	0	0	1	1	0	0	1	1	0	0	2	0	0	0	0	0	2	0	0	0	0	0	0	0
hsa-mir-1268a	0	0	0	0	0	0	0	0	0	0	0	0	0	0	0	0	0	0	0	0	0	0	0	0	0	0	0	0	0	0	0	0	0	0	0	0	0	0	0	0	0	0	0	0	0	0	0	0	0
hsa-mir-1268b	0	0	0	0	0	0	0	0	0	0	0	0	0	0	0	0	0	0	0	0	0	0	0	0	0	0	0	0	0	0	0	0	0	0	0	0	0	0	0	0	0	0	0	0	0	0	0	0	0
hsa-mir-3197	0	0	0	0	0	0	0	0	0	0	0	0	0	0	0	0	0	0	0	0	0	0	0	0	0	0	0	0	0	0	0	0	0	0	0	0	0	0	0	0	0	0	0	0	0	0	0	0	0
hsa-mir-3196	0	0	0	0	0	0	0	0	0	0	0	0	0	0	0	0	0	0	0	0	0	0	1	0	0	0	0	0	0	0	0	0	0	0	0	1	0	0	0	0	0	0	0	0	0	0	0	0	0
hsa-mir-3195	0	0	0	0	0	0	0	0	0	0	0	0	0	0	0	0	0	0	0	0	0	0	0	0	0	0	0	0	1	2	1	0	1	0	0	0	0	0	0	0	0	0	0	0	0	0	0	0	0
hsa-mir-3194	0	4	0	0	0	0	0	0	0	0	0	0	0	0	1	1	1	0	0	0	1	0	1	0	2	5	0	0	4	3	0	0	5	0	0	3	0	0	3	0	0	1	0	1	0	6	0	1	1
hsa-mir-3193	0	2	0	0	0	1	1	0	4	0	2	0	0	0	0	0	0	1	3	1	0	0	0	0	1	2	0	1	1	1	0	0	1	0	0	6	0	0	2	6	0	0	0	0	0	0	1	0	0
hsa-mir-3192	0	0	1	0	0	0	0	1	0	0	0	0	1	0	0	0	0	0	0	1	0	0	0	0	0	0	1	0	2	0	0	0	4	0	2	3	0	0	2	0	0	0	1	0	0	5	0	0	0
hsa-mir-3191	0	2	2	1	0	0	0	1	0	0	1	0	2	0	0	0	1	0	0	1	1	0	3	0	1	2	0	0	8	1	0	0	11	1	0	3	0	0	3	0	2	0	0	1	3	3	4	0	3
hsa-mir-3190	0	1	2	0	0	1	0	0	0	0	0	1	4	4	0	2	0	0	2	1	0	0	2	0	0	3	0	2	8	3	0	0	0	0	0	1	0	0	6	0	0	3	1	2	0	3	1	3	1
hsa-mir-767	4	0	0	0	0	53	3	332	0	4	2	1	1	0	0	0	19	0	0	1	0	0	0	2	3	386	0	0	2	2	0	1	49	62	67	1531	4	3	3	0	0	0	0	0	1	11	10	0	1
hsa-mir-19a	104	304	95	81	148	19	109	106	11	103	41	156	31	2	63	47	466	10	2	18	55	46	263	93	223	55	234	61	148	319	37	48	346	443	483	146	87	44	183	112	40	23	47	26	53	61	384	149	23
hsa-mir-1254-2	2	2	4	0	0	0	1	1	2	1	1	2	3	0	0	0	1	0	0	1	0	1	3	2	0	2	0	4	2	5	1	0	26	1	4	2	1	1	1	6	0	0	0	2	0	3	1	1	0
hsa-mir-1254-1	1	4	4	0	2	1	1	1	0	1	1	0	0	3	0	0	2	0	0	1	0	0	0	0	2	4	2	4	5	2	0	0	27	3	1	1	3	0	5	6	0	1	1	2	2	5	3	0	0
hsa-mir-198	0	0	0	0	0	0	0	0	0	0	0	0	0	0	0	0	0	0	0	0	0	0	0	0	0	0	0	0	0	0	0	0	0	0	0	0	0	0	0	0	0	0	0	0	0	0	0	0	0
hsa-mir-195	23	251	150	807	105	42	198	34	250	131	565	452	413	78	47	10	229	49	214	40	239	76	379	53	52	242	131	433	438	767	156	53	288	339	40	631	40	35	273	222	130	90	38	62	24	85	288	311	118
hsa-mir-197	261	1287	1143	542	884	417	562	963	868	538	2146	1025	646	383	980	437	4464	216	477	564	619	475	3492	687	1341	728	1559	1129	4043	1479	449	310	6986	705	1656	10954	699	794	1909	1827	411	1152	742	1087	594	2431	1921	1112	708
hsa-mir-191	758	7151	7341	1411	2752	1875	1662	2397	1011	2764	1724	2011	5479	1131	4836	2472	1368	1487	270	21170	3996	6276	8528	1811	1863	2155	1296	4952	7863	5971	1841	3911	3724	2525	3609	9971	3059	2394	5935	1816	969	2624	2718	3204	7696	6049	3689	5219	10880
hsa-mir-192	618	684	2862	673	498	213	1522	638	351	1054	720	648	3155	110	929	270	3189	744	230	2065	911	403	1637	2881	2039	1666	687	2700	4176	6607	530	799	3415	898	1517	2912	2301	631	3461	2396	867	473	439	1700	827	3785	5178	1628	1200
hsa-mir-320a	869	4085	2331	1748	1535	495	3514	871	1769	606	7094	3338	4591	1470	495	330	3017	113	1296	397	2066	7123	6297	1805	2198	1437	1510	9962	6696	4100	670	890	5303	1954	872	4992	2805	457	4184	4514	179	1079	658	1094	459	1208	2243	2701	758
hsa-mir-548k	1	2	0	0	0	0	1	2	0	0	2	1	0	0	1	0	17	0	0	0	0	1	6	0	1	0	1	1	1	2	0	1	1	0	1	3	0	0	0	0	0	4	0	0	0	11	0	1	2
hsa-mir-4659a	0	0	0	0	0	0	0	0	0	0	1	0	0	0	0	0	0	0	0	0	0	0	0	0	0	0	1	0	0	0	0	0	0	1	0	0	0	0	0	0	0	0	0	0	0	0	0	1	0
hsa-mir-4659b	0	0	0	0	0	0	0	0	0	0	0	0	0	0	0	0	0	0	0	0	0	0	2	0	0	0	1	0	0	0	0	0	0	0	0	0	0	0	0	0	0	0	0	0	0	0	0	0	0
hsa-mir-200b	600	6141	4023	1251	2043	969	2126	1059	557	5493	1383	2354	6661	624	1069	619	4133	59	253	3597	268	2733	22146	2370	2252	398	3813	5569	5128	13003	478	2432	4564	1221	1797	11016	982	1039	2660	3024	488	880	3046	833	1214	1025	5465	5736	1251
hsa-mir-135a-2	1	2	11	7	9	1	0	1	1	1	3	4	0	0	0	0	13	0	0	1	6	2	31	0	1	0	0	0	7	25	3	23	1	2	2	0	2	0	2	0	2	16	1	11	0	5	1	4	2
hsa-mir-135a-1	1	3	13	11	14	1	1	0	2	1	2	3	0	0	0	0	6	0	0	0	1	2	26	0	0	0	1	0	6	18	1	18	1	2	1	1	2	0	5	0	1	9	1	10	2	1	0	1	1
hsa-mir-200a	1347	7585	5089	910	2185	1090	1669	1190	522	4448	1289	1663	11620	448	1659	745	4241	85	293	5286	310	3116	8002	3673	7822	1065	5576	8048	6883	13633	709	1560	8852	2173	2484	14307	1954	1528	4395	4555	929	1476	2657	1833	1008	1369	5030	7399	1924
hsa-mir-6089-2	0	0	0	0	0	0	0	0	0	0	0	0	0	0	0	0	0	0	0	0	0	0	0	0	0	0	0	0	0	0	0	0	0	0	0	0	0	0	0	0	0	0	0	0	0	0	0	0	0
hsa-mir-6089-1	0	0	0	0	0	0	0	0	0	0	0	0	0	0	0	0	0	0	0	0	0	0	0	0	0	0	0	0	0	0	0	0	0	0	0	0	0	0	0	0	0	0	0	0	0	0	0	0	0
hsa-mir-5572	0	0	0	0	0	0	0	0	0	0	0	0	0	0	0	0	0	0	0	0	0	0	0	0	0	0	0	0	0	0	0	0	0	0	0	0	0	0	0	0	0	0	0	0	0	0	0	0	0
hsa-mir-3622a	2	0	0	0	0	0	1	0	0	0	11	2	0	0	1	0	1	0	0	0	0	0	3	0	0	0	0	2	2	2	0	0	17	0	0	0	0	0	0	3	0	0	0	0	0	1	2	1	0
hsa-mir-3622b	0	0	1	0	0	0	1	0	0	0	0	0	0	0	0	0	0	0	0	0	0	0	0	0	0	0	0	0	0	0	0	0	0	0	0	0	0	0	0	0	0	0	0	0	0	2	0	0	0
hsa-mir-3914-2	0	0	0	0	0	0	0	0	0	0	0	0	0	0	0	0	0	0	0	0	0	0	0	0	0	0	1	0	0	0	0	0	0	0	0	0	0	0	0	0	0	0	0	0	0	0	0	0	0
hsa-mir-3914-1	0	0	0	0	0	0	0	0	0	0	0	0	0	0	1	0	0	0	0	0	0	0	0	0	0	0	0	0	0	0	0	0	0	0	0	0	2	0	0	0	0	0	0	0	0	0	0	0	0
hsa-mir-6846	0	0	0	0	0	0	0	0	0	0	0	0	0	0	0	0	0	0	0	0	0	0	0	0	0	0	0	0	0	1	0	0	0	0	0	0	0	0	0	0	0	0	0	0	0	0	0	0	0
hsa-mir-99a	1243	1144	452	11472	194	911	3031	1388	8579	654	24027	5464	14065	1144	237	235	5842	187	7278	334	1117	1280	22554	1050	817	2366	912	4136	12847	13831	1312	850	16076	1135	925	29362	2150	386	7054	757	481	4139	623	3084	613	119	6320	4820	1876
hsa-mir-99b	94319	194443	240647	46740	76950	33577	58257	95284	79243	86076	218457	74623	222762	88139	52244	33233	709987	63152	35622	90904	54715	59651	397040	99399	16754	108251	75004	133155	767610	292922	138603	63954	541543	56820	123327	423030	104062	43937	504727	152418	43481	209763	100607	188931	44993	196493	128860	132703	101762
hsa-mir-18a	136	123	21	16	27	6	16	43	9	13	22	43	20	2	68	16	450	2	10	15	11	11	139	17	133	36	175	19	53	48	10	6	365	215	149	126	75	10	85	128	8	7	7	8	26	40	189	52	7
hsa-mir-3910-2	0	0	0	0	0	0	0	0	0	0	0	0	0	0	0	0	0	0	1	0	0	0	0	0	0	0	1	0	2	0	2	0	1	1	0	0	0	0	0	0	0	0	0	0	0	0	0	0	0
hsa-mir-3910-1	0	1	0	1	0	0	0	1	0	0	0	0	0	0	0	0	0	1	0	0	0	0	0	0	0	0	2	0	0	0	0	1	1	1	0	0	0	0	0	0	0	0	0	0	0	2	0	0	0
hsa-mir-5689	0	0	0	0	0	0	0	0	0	0	0	0	0	0	0	0	0	0	0	0	0	0	0	0	0	0	0	0	0	0	0	0	0	0	0	0	0	0	0	0	0	0	0	0	0	0	0	0	0
hsa-mir-548e	2	1	0	3	2	2	1	2	0	0	0	0	0	0	0	1	6	0	0	2	0	1	1	0	5	3	4	3	2	6	0	0	11	1	2	3	0	0	2	3	1	0	2	1	3	3	3	3	1
hsa-mir-605	0	1	3	2	1	1	0	1	1	2	10	4	0	5	0	2	0	1	0	2	1	1	1	4	1	0	1	1	3	7	1	2	0	1	1	10	0	1	1	21	0	2	1	0	0	0	0	1	5
hsa-mir-6832	0	0	0	0	3	0	0	0	0	0	0	0	0	0	0	0	1	0	1	0	0	0	0	0	0	0	0	0	2	0	1	0	0	0	1	0	4	0	0	1	0	0	1	1	0	0	0	1	0
hsa-mir-607	0	1	1	1	0	0	0	0	1	0	4	2	1	2	0	0	0	0	5	1	0	0	0	1	0	0	0	1	1	1	0	0	1	1	1	1	0	0	0	0	0	1	0	0	0	0	1	3	0
hsa-mir-606	0	0	0	0	0	1	1	0	0	0	0	0	0	0	0	0	0	0	0	0	0	0	0	0	0	0	0	0	0	0	0	0	0	0	0	0	0	0	0	0	0	0	0	0	0	0	0	0	0
hsa-mir-601	0	0	0	0	0	0	0	0	0	0	0	0	0	0	0	0	0	0	0	0	0	0	0	0	0	0	0	0	0	0	0	0	0	0	0	0	0	0	0	0	0	0	0	0	0	0	0	0	0
hsa-mir-6836	1	0	0	0	0	0	0	0	0	1	0	0	2	0	0	0	0	0	0	1	0	0	0	0	0	0	0	0	0	0	0	0	0	0	0	0	0	0	0	0	0	0	0	0	0	0	1	0	0
hsa-mir-6835	0	0	0	0	0	0	0	0	0	0	0	0	0	0	0	0	0	0	0	0	0	0	0	0	0	0	0	0	0	0	0	0	0	0	0	0	0	0	0	0	0	0	0	0	0	0	0	0	0
hsa-mir-602	0	0	0	0	0	0	0	0	0	0	0	0	0	0	0	0	0	0	0	0	0	0	0	0	0	0	0	0	0	0	0	0	0	0	0	0	0	0	0	0	0	0	0	0	0	1	0	0	0
hsa-mir-4662b	0	0	0	1	1	0	0	0	0	0	1	1	0	0	0	0	5	0	0	0	0	0	0	0	0	0	0	0	1	0	0	0	0	0	0	0	1	1	0	0	0	0	0	0	0	0	1	0	0
hsa-mir-4662a	10	372	38	142	108	47	72	43	65	15	206	182	49	9	6	13	1421	13	103	45	23	25	89	40	18	15	52	45	92	66	22	129	94	270	77	285	71	29	70	76	166	54	191	13	89	28	212	100	32
hsa-mir-6838	0	0	0	0	0	0	0	0	0	0	0	0	0	0	0	0	0	0	0	0	0	0	0	0	0	0	0	0	1	0	0	0	0	0	0	2	0	0	1	0	0	0	0	0	0	0	0	0	0
hsa-mir-609	0	0	0	0	0	0	0	0	0	0	0	0	0	0	0	0	0	0	0	0	0	0	0	0	0	0	0	0	0	2	0	0	0	0	0	0	0	0	0	0	0	0	0	0	0	0	0	0	0
hsa-mir-608	0	0	0	0	0	0	0	0	0	0	0	0	0	0	0	0	0	0	0	0	0	0	0	0	0	0	0	0	0	0	0	0	0	0	0	0	0	0	0	0	0	0	0	0	0	0	0	0	0
hsa-mir-6125	0	4	1	0	0	0	2	1	0	0	1	0	4	0	0	0	2	0	0	0	1	0	2	0	1	1	0	1	3	2	0	0	7	3	1	2	1	0	1	0	0	4	0	0	0	0	1	0	1
hsa-mir-6124	0	0	0	0	0	0	0	0	0	0	0	0	0	0	0	0	0	0	0	0	0	0	0	0	0	0	0	0	0	0	0	0	0	0	0	0	0	0	0	0	0	0	0	0	0	0	0	0	0
hsa-mir-6127	0	0	0	0	0	0	0	0	0	0	0	0	0	0	0	0	0	0	0	0	0	0	0	0	0	0	0	0	0	0	0	0	0	0	0	0	0	0	0	0	0	0	0	0	0	0	0	0	0
hsa-mir-6126	0	0	0	0	0	0	0	0	0	0	0	0	0	0	0	0	0	0	0	0	0	0	0	0	0	0	0	0	0	0	0	0	0	0	0	0	0	0	0	0	0	0	0	0	0	0	0	0	0
hsa-mir-1208	0	0	0	0	0	0	0	0	0	0	0	0	0	0	0	0	0	0	0	0	0	0	0	0	0	0	0	0	0	0	0	0	0	0	0	0	0	0	0	0	0	0	0	0	0	0	0	0	0
hsa-mir-1205	0	0	0	0	0	0	0	0	0	0	0	0	0	0	0	0	0	0	0	0	0	0	0	0	0	0	0	0	0	0	0	0	0	0	0	0	0	0	0	0	0	0	0	0	0	0	0	0	0
hsa-mir-1204	0	0	0	0	0	0	0	0	0	0	0	0	0	0	0	0	0	0	0	0	0	0	0	0	0	0	0	0	0	0	0	0	0	0	0	0	0	0	0	0	0	0	0	0	0	0	0	0	0
hsa-mir-1207	0	0	0	0	0	0	0	0	0	0	0	0	0	0	0	0	0	0	0	0	0	0	0	0	0	0	0	0	0	0	0	0	0	0	0	0	0	0	0	0	0	0	0	0	0	0	0	0	0
hsa-mir-1206	0	0	0	0	0	0	0	0	0	0	0	0	0	0	0	0	0	0	0	0	0	0	0	0	0	0	0	0	0	0	0	0	0	0	0	0	0	0	0	0	0	0	0	0	0	0	0	0	0
hsa-mir-6129	0	0	0	0	0	0	0	0	0	0	0	1	0	0	0	0	0	0	0	0	0	0	0	0	0	0	0	0	0	0	0	0	0	0	0	0	0	0	0	0	0	0	0	0	0	0	0	1	0
hsa-mir-1200	0	0	0	0	0	0	0	0	0	0	0	0	0	0	0	0	0	0	0	0	0	0	0	0	0	0	0	0	0	0	0	0	0	0	0	0	0	0	0	0	0	0	0	0	0	0	0	0	0
hsa-mir-1203	0	0	0	0	0	0	0	0	0	0	0	0	0	0	0	0	0	0	0	0	0	0	0	0	0	0	0	0	0	0	0	0	0	0	0	0	0	0	0	0	0	0	0	0	0	0	0	0	0
hsa-mir-1202	0	0	0	0	0	0	0	0	0	0	0	0	0	0	0	0	0	0	0	0	0	0	0	0	0	0	0	0	0	0	0	0	0	0	0	0	0	0	0	0	0	0	0	0	0	0	0	0	0
hsa-mir-5693	0	0	0	0	0	0	0	0	0	0	0	0	0	0	0	0	0	0	0	0	0	0	0	0	0	0	1	0	0	0	0	0	0	0	0	0	0	0	0	0	0	0	0	0	0	0	0	0	0
hsa-mir-5690	1	2	0	0	0	0	1	0	1	0	1	0	0	0	2	0	0	0	0	0	0	0	3	0	3	1	2	0	2	4	0	0	2	0	1	0	1	0	0	0	0	0	0	0	0	0	3	2	0
hsa-mir-5691	0	1	2	0	5	0	4	1	0	0	0	1	0	1	0	0	1	0	0	0	1	0	0	0	0	0	0	2	8	1	1	0	0	0	0	0	1	0	6	0	1	2	2	3	1	0	0	1	0
hsa-mir-5696	0	0	2	0	0	0	0	0	0	1	0	2	0	0	0	0	1	0	0	0	0	0	2	0	2	1	1	1	2	12	0	0	1	0	1	2	0	1	1	1	0	0	0	0	0	1	1	1	1
hsa-mir-5697	0	0	0	1	2	0	0	0	0	0	0	0	0	0	0	0	0	0	0	0	0	0	1	0	0	0	0	0	1	0	0	1	2	0	0	0	0	0	0	0	0	0	0	0	0	0	0	0	0
hsa-mir-5694	0	9	6	2	2	0	1	0	1	2	0	0	0	0	1	0	0	7	0	3	3	0	0	0	0	0	0	6	16	1	6	1	0	0	0	9	0	2	1	0	0	0	3	2	0	2	2	1	5
hsa-mir-5695	1	1	2	0	2	0	0	1	0	0	2	0	0	0	4	0	0	0	0	0	1	0	0	3	0	2	0	0	3	1	1	0	0	1	3	1	2	1	0	3	1	0	0	0	0	3	1	2	0
hsa-mir-5698	0	2	2	0	4	1	1	4	0	2	7	1	0	3	0	1	99	0	28	3	1	0	9	7	2	1	9	1	0	4	1	5	3	0	32	12	0	3	8	28	0	9	11	1	2	4	9	3	1
hsa-mir-5699	2	4	0	0	0	0	2	0	1	0	3	1	1	0	2	0	27	0	0	1	1	1	3	0	3	0	3	0	5	8	0	0	12	3	4	10	2	2	5	6	0	2	1	3	1	4	4	3	2
hsa-mir-511	7	19	16	55	5	15	25	50	65	10	168	55	21	1	6	9	53	4	7	8	20	4	16	14	44	17	26	28	49	38	7	10	45	43	16	40	3	16	67	40	7	17	14	10	11	53	28	13	13
hsa-mir-510	0	0	0	0	0	0	0	0	0	0	0	1	0	0	0	0	0	0	0	0	0	0	0	0	0	0	0	0	0	0	0	0	0	0	0	0	0	0	0	0	0	0	0	0	0	0	0	0	0
hsa-mir-1233-1	0	0	0	0	0	0	0	0	0	0	0	0	0	0	0	0	0	0	0	0	0	0	0	0	0	0	0	0	0	0	0	0	0	0	0	0	0	0	0	0	0	0	0	0	0	0	0	0	0
hsa-mir-548bb	0	0	0	0	0	0	0	0	0	0	0	0	0	0	0	0	0	0	0	0	0	0	0	0	0	0	0	0	0	0	0	0	0	0	0	0	0	0	0	0	0	0	0	0	0	0	0	0	0
hsa-mir-548ba	0	0	0	0	0	0	0	0	0	0	0	1	1	0	0	0	1	0	0	0	0	0	2	0	0	0	0	0	0	0	1	0	0	0	0	2	0	0	0	1	0	0	0	0	0	0	0	0	0
hsa-mir-5586	10	28	13	4	11	16	23	3	3	9	12	35	11	0	1	3	19	0	2	2	4	7	5	3	67	42	9	12	29	24	5	8	67	11	6	19	6	5	83	23	1	2	10	9	6	8	11	33	5
hsa-mir-5587	0	0	0	0	0	0	0	0	0	0	0	0	0	0	0	0	0	0	0	0	0	0	0	0	0	0	0	0	0	0	0	0	1	0	0	0	0	0	0	0	0	0	0	0	0	1	0	0	0
hsa-mir-5584	1	0	0	0	0	0	0	1	0	0	0	1	0	0	0	0	0	0	0	0	0	0	0	0	0	0	0	0	0	0	0	0	1	0	0	0	0	0	0	0	0	0	0	0	0	0	0	0	0
hsa-mir-5585	0	0	0	0	0	0	0	0	0	0	0	0	0	0	0	0	0	0	0	0	0	0	0	0	0	0	0	0	0	0	0	0	0	0	0	0	0	0	0	0	0	0	0	0	0	0	0	0	0
hsa-mir-5582	1	0	0	0	0	0	0	1	0	0	0	0	0	0	0	0	2	0	0	0	0	0	1	1	3	1	2	1	1	0	0	0	2	0	0	1	0	0	2	1	1	0	1	0	0	0	1	0	0
hsa-mir-5580	0	0	0	0	0	0	0	1	0	0	0	0	0	0	0	0	0	1	0	1	0	0	0	1	0	0	0	0	1	0	0	0	0	0	0	2	0	0	0	0	1	1	0	0	1	0	0	0	0
hsa-mir-5581	0	0	0	0	0	0	2	1	0	1	1	1	0	0	1	0	17	0	0	5	0	1	0	0	1	1	2	3	4	2	0	1	2	1	1	2	0	1	2	0	0	0	0	0	1	2	1	0	0
hsa-mir-5588	1	0	0	0	0	0	0	0	0	0	0	0	0	3	0	0	0	0	0	0	0	0	0	0	1	0	0	2	0	2	0	0	1	0	0	5	0	0	2	0	0	0	0	0	0	0	0	0	0
hsa-mir-5589	0	0	0	0	0	0	0	0	0	0	0	0	0	0	0	0	0	0	0	0	0	0	0	0	0	0	0	0	0	0	0	0	0	0	0	0	0	0	0	0	0	0	0	0	0	0	0	0	0
hsa-mir-3180-1	0	0	0	0	0	0	0	0	0	0	0	0	0	0	0	0	0	0	0	0	0	0	0	0	0	0	0	0	0	0	0	0	0	0	0	0	0	0	0	0	0	0	0	0	0	0	0	0	0
hsa-mir-604	0	0	0	0	0	0	0	0	0	0	0	0	0	0	0	0	0	0	0	0	0	0	0	0	0	0	0	0	0	0	0	0	0	0	0	0	0	0	0	0	0	0	0	0	0	0	0	0	0
hsa-mir-548h-3	0	0	0	0	0	0	0	0	0	0	0	0	0	0	0	0	0	0	0	0	0	0	0	0	0	0	0	0	0	0	0	0	0	0	0	0	0	0	0	0	0	0	0	0	0	0	0	0	0
hsa-mir-3180-2	0	0	0	0	0	0	0	0	0	0	0	0	0	0	0	0	0	0	0	0	0	0	0	0	0	0	0	0	0	0	0	0	0	0	0	0	0	0	0	0	0	0	0	0	0	0	0	0	0
hsa-mir-138-2	34	1	0	2	0	1	4	1	0	0	0	1	3	0	17	0	11	0	0	0	0	3	0	0	21	2	6	0	1	7	1	0	4	17	1	6	3	0	2	9	1	1	0	0	0	1	4	0	4
hsa-mir-138-1	40	3	2	2	0	0	5	1	0	0	3	3	3	0	15	1	16	0	0	0	0	1	0	0	33	6	9	3	2	10	0	0	4	31	0	3	3	0	1	17	0	0	0	1	0	0	3	2	1
hsa-mir-4419b	0	0	0	0	0	0	0	0	0	0	0	0	0	0	0	0	0	0	0	0	0	0	0	0	0	0	0	0	0	0	0	0	0	0	0	0	0	0	0	0	0	0	0	0	0	1	1	0	0
hsa-mir-4419a	0	0	0	0	0	0	0	0	0	0	0	0	0	0	0	0	0	0	0	0	0	0	0	0	0	0	0	0	0	0	0	0	0	0	0	0	0	0	0	0	0	0	0	0	0	0	0	0	0
hsa-mir-217	3	99	46	46	28	47	115	86	27	25	124	250	150	7	1	14	172	2	69	17	26	8	62	6	87	53	18	212	42	80	9	139	251	199	11	218	46	18	80	167	32	12	29	19	12	17	125	40	28
hsa-mir-106a	597	245	58	40	85	38	159	38	13	92	31	152	51	0	152	26	195	27	26	18	51	44	57	45	11	52	36	28	57	132	34	36	142	136	517	87	50	38	111	36	36	20	39	21	51	209	174	56	38
hsa-mir-106b	2219	3620	1402	1216	835	574	786	1314	635	1958	2388	1502	2997	543	1585	278	13620	434	1794	2100	835	627	5808	754	2678	1931	3581	2690	4654	7897	531	365	12855	815	2052	9557	2947	557	2514	5872	573	1022	560	562	478	1990	8034	3500	626
hsa-mir-214	11	112	62	124	58	60	132	68	71	87	167	369	251	23	16	35	186	5	44	51	284	122	147	79	18	81	69	206	955	591	49	85	285	269	7	2112	45	54	191	63	57	196	50	162	59	52	245	170	82
hsa-mir-3199-2	2	4	0	10	1	2	3	0	4	0	7	2	2	2	0	2	17	0	8	0	1	1	19	1	1	1	1	8	5	4	0	0	2	1	4	17	3	0	12	13	0	1	1	0	0	3	10	6	2
hsa-mir-4749	0	0	0	0	0	0	0	0	0	0	0	1	1	0	1	0	1	0	0	0	0	0	1	0	0	0	1	0	0	0	0	0	2	1	1	6	0	0	0	3	0	0	0	0	0	3	0	0	1
hsa-mir-4748	0	0	0	0	0	0	0	0	0	0	0	0	1	0	0	0	0	0	0	0	0	0	1	1	0	0	0	0	1	0	0	0	0	0	0	0	0	0	0	0	0	0	0	0	0	0	0	0	0
hsa-mir-8069-2	0	0	0	0	0	0	0	0	0	0	0	0	0	0	0	0	0	0	0	0	0	0	0	0	0	0	0	0	0	0	0	0	0	0	0	0	0	0	0	0	0	0	0	0	0	0	0	0	0
hsa-mir-4742	0	5	9	1	4	1	2	4	1	3	1	2	7	0	5	0	2	1	0	1	5	3	2	1	3	3	2	7	10	6	2	0	17	4	0	7	4	1	15	1	0	3	2	4	2	8	2	3	1
hsa-mir-4741	0	0	0	0	0	0	0	0	0	1	1	1	0	0	0	0	0	0	0	2	0	0	0	0	2	0	0	0	2	1	0	0	10	1	1	2	1	0	0	2	0	1	0	0	0	3	0	0	1
hsa-mir-4740	0	0	0	0	1	0	0	0	0	0	3	0	0	1	0	0	0	0	0	0	0	0	0	0	1	0	0	0	0	1	0	0	2	0	0	0	0	0	0	0	0	0	0	0	0	0	1	2	0
hsa-mir-4747	0	0	0	0	0	0	0	0	0	0	0	0	0	0	0	0	0	0	0	0	0	0	0	0	0	0	0	0	0	0	0	1	0	0	2	0	0	0	0	0	0	0	0	0	0	0	0	0	0
hsa-mir-4746	1	12	6	0	8	7	4	34	3	9	1	15	8	2	7	3	127	2	3	2	3	5	1	9	25	3	7	16	11	46	1	5	44	5	76	8	15	1	10	45	0	5	1	13	3	25	44	9	5
hsa-mir-4745	0	0	2	1	0	0	0	2	0	0	1	0	0	0	0	1	0	0	0	1	0	0	1	0	0	3	3	0	1	1	1	0	1	0	1	1	1	0	1	7	0	0	1	0	0	2	0	0	0
hsa-mir-4744	0	0	0	0	0	0	1	0	0	0	0	0	0	0	0	0	0	0	0	0	0	0	0	0	0	0	0	0	0	0	0	0	0	0	0	0	0	0	0	0	0	0	0	0	0	0	0	0	0
hsa-mir-4653	0	0	1	0	0	0	0	1	0	0	0	0	1	0	0	0	0	0	0	0	0	0	1	0	0	0	0	0	0	0	0	0	1	0	0	0	0	0	0	0	0	0	0	0	0	0	0	0	0
hsa-mir-6844	0	1	0	0	0	0	0	2	0	0	0	0	0	0	3	0	2	0	0	0	0	0	2	0	0	2	1	1	2	0	4	0	2	1	1	1	4	0	3	0	0	0	0	0	0	1	0	0	1
hsa-mir-211	0	5	0	0	0	0	1	0	0	0	2	0	0	0	0	0	1	0	2	0	0	0	0	0	0	0	0	0	0	0	0	1	0	1	0	4	1	1	0	0	0	0	0	0	0	0	1	0	0
hsa-mir-3691	0	0	0	0	0	0	0	1	1	0	0	0	2	0	0	0	15	0	0	0	0	0	1	0	0	1	3	1	0	1	0	0	11	1	3	6	0	0	2	4	1	1	0	0	0	0	0	1	0
hsa-mir-3692	0	0	0	0	0	0	0	0	0	0	0	0	0	0	0	0	0	0	0	1	1	0	0	0	0	0	0	0	0	0	0	0	0	1	0	0	0	0	0	0	0	0	0	0	0	1	1	0	0
hsa-mir-7641-2	0	1	0	3	0	0	1	0	0	0	1	2	0	3	0	0	0	0	0	0	0	0	0	0	0	0	0	3	1	0	1	0	0	1	0	2	1	0	0	4	0	0	1	0	0	0	1	0	1
hsa-mir-7641-1	0	0	1	0	0	0	3	0	1	0	1	0	2	5	0	0	0	0	2	0	0	0	0	0	0	0	0	2	3	1	2	0	0	5	0	0	0	1	0	3	1	1	0	0	0	0	1	0	1
hsa-mir-29c	1836	25524	17901	11016	1878	3885	13211	1401	3000	3476	8609	5650	11164	678	2819	1133	4671	2334	6190	2853	2997	9186	6522	947	3768	9727	9293	14540	6638	27867	1253	4121	10128	1943	595	15949	736	335	11472	1376	1949	6709	2222	1894	1018	4442	24396	15528	8269
hsa-mir-29a	6093	42133	32699	36038	6051	8579	17267	10204	15356	6033	35560	29658	19276	5996	8878	5609	28611	1302	20645	5531	11938	9921	35143	3466	13219	21755	24802	41841	23768	51032	4462	12624	42806	13563	1665	61028	3867	2013	29113	17290	3315	11126	3094	6525	4741	11358	73433	29152	11300
hsa-mir-4418	0	0	0	0	0	0	0	0	0	0	0	0	0	0	0	0	0	0	0	0	0	0	0	0	0	0	0	0	0	0	0	0	0	0	0	0	0	0	0	0	0	0	0	0	0	0	0	0	0
hsa-mir-4417	0	0	0	0	0	0	0	0	0	0	0	0	0	0	0	0	0	0	0	0	0	0	0	0	0	0	0	0	0	0	0	0	0	0	0	0	0	0	0	0	0	0	0	0	0	0	0	0	0
hsa-mir-630	0	0	0	0	0	0	0	0	0	0	0	0	0	0	0	0	0	0	0	0	1	0	0	0	0	0	0	0	0	0	0	0	0	0	0	0	0	0	0	0	0	0	0	0	0	0	0	0	0
hsa-mir-298	0	0	0	0	0	0	0	0	0	0	0	0	0	0	0	0	0	0	0	0	0	0	0	0	0	0	0	0	0	0	0	0	0	1	0	0	0	0	0	0	0	0	0	0	0	0	0	0	0
hsa-mir-631	0	0	0	0	0	0	0	0	0	0	0	0	0	0	1	0	0	0	0	0	0	0	0	0	0	0	0	0	0	0	0	0	0	0	0	0	0	0	0	0	0	0	0	0	0	0	0	0	0
hsa-mir-296	1	19	6	32	2	6	4	12	14	1	48	12	42	1	37	1	20	2	4	3	21	1	22	8	1	25	4	6	61	115	6	1	17	23	1	96	3	6	39	3	7	28	2	6	1	8	10	41	55
hsa-mir-297	0	0	0	0	0	0	0	0	0	0	0	0	0	0	0	0	0	0	0	0	0	0	0	0	0	0	0	0	0	0	0	0	0	0	0	0	0	0	0	0	0	0	0	0	0	0	0	0	0
hsa-mir-632	0	2	1	0	1	1	1	0	0	0	0	0	2	0	0	0	3	0	0	0	2	0	8	0	0	1	0	0	1	6	3	1	4	0	2	5	1	0	1	0	1	4	0	0	0	2	3	2	0
hsa-mir-548ac	0	0	0	0	0	0	0	0	0	0	0	0	0	0	0	0	0	0	0	0	0	0	0	0	0	0	0	0	0	0	0	0	0	0	0	0	0	0	0	0	0	0	0	0	0	0	0	0	0
hsa-mir-633	0	0	0	0	0	0	0	0	0	0	0	0	0	0	0	0	0	0	0	0	0	0	0	0	0	0	0	0	0	0	0	0	0	0	0	0	0	0	0	0	0	0	0	0	0	0	0	0	0
hsa-mir-3682	5	2	6	0	0	0	4	1	0	1	4	2	7	1	2	1	48	3	2	0	1	1	5	3	8	5	5	9	3	6	0	0	7	4	7	14	6	0	5	12	0	1	1	3	4	8	8	1	0
hsa-mir-634	0	0	0	0	0	0	0	0	0	0	0	0	0	0	0	0	0	0	0	0	0	0	0	0	0	0	0	0	0	0	0	0	0	0	0	0	0	0	0	0	0	0	0	0	0	0	0	0	0
hsa-mir-635	0	0	0	0	0	0	0	0	0	0	0	0	0	0	0	0	0	0	0	0	0	0	0	0	0	0	0	0	0	0	0	0	0	0	0	0	0	0	0	0	0	0	0	0	0	0	0	0	0
hsa-mir-636	1	2	0	0	1	0	0	0	0	0	1	0	0	0	1	0	4	0	0	2	1	1	1	1	1	0	1	0	6	2	1	0	8	3	0	3	1	0	3	5	1	4	1	1	0	5	1	1	1
hsa-mir-548h-5	0	0	0	0	0	0	0	0	0	0	0	0	0	0	0	0	0	0	0	0	0	0	0	0	0	0	0	0	0	0	0	0	0	0	0	0	0	0	0	0	0	0	0	0	0	0	0	0	0
hsa-mir-637	0	0	0	0	0	0	0	0	0	0	0	0	0	0	0	0	0	0	0	0	0	0	0	0	0	0	0	0	0	0	0	0	0	0	0	0	0	0	0	0	0	0	0	0	0	0	0	0	0
hsa-mir-638	0	0	0	0	0	0	0	0	0	0	0	0	0	0	0	0	0	0	0	0	0	0	0	0	0	0	0	0	0	0	0	0	0	0	0	0	0	0	0	0	0	0	0	0	0	0	0	0	0
hsa-mir-938	0	0	0	0	1	0	0	0	0	0	0	0	0	0	0	0	0	0	0	0	0	0	0	0	0	0	0	0	0	0	0	0	0	2	0	0	0	1	1	0	0	0	0	0	0	0	0	0	0
hsa-mir-6829	0	0	0	0	1	0	0	1	0	0	0	0	0	0	0	0	0	0	0	0	0	0	0	0	0	2	0	0	2	0	0	0	0	0	0	0	0	0	2	0	0	0	0	0	0	0	0	0	0
hsa-mir-548ad	0	0	0	0	0	0	0	0	0	0	0	0	0	0	0	0	0	0	0	0	0	0	0	0	0	0	0	0	0	0	0	0	0	0	0	0	0	0	0	0	0	0	0	0	0	0	0	1	0
hsa-mir-3922	3	0	0	0	2	3	2	2	0	4	2	3	3	0	3	0	17	1	0	1	0	1	0	3	2	2	4	5	7	5	1	1	15	4	0	8	2	0	10	2	1	2	0	2	1	2	12	4	1
hsa-mir-4258	0	0	0	0	0	0	0	0	0	0	0	0	0	0	0	0	0	0	0	0	0	0	0	0	0	0	0	0	0	0	0	0	0	0	0	0	0	0	0	0	0	0	0	0	0	0	0	0	0
hsa-mir-320d-2	21	1	0	2	1	0	1	0	2	0	0	0	3	0	0	0	5	0	2	1	4	4	10	6	0	1	0	4	2	4	0	1	6	2	0	4	7	0	3	10	0	1	0	2	0	0	1	1	1
hsa-mir-320d-1	23	2	1	2	0	0	1	0	0	0	1	0	10	0	0	0	5	0	1	0	1	1	13	8	1	0	2	2	2	8	2	1	5	0	0	5	7	0	6	2	0	1	1	0	1	1	1	0	3
hsa-mir-182	89731	562834	355334	43409	142563	82620	149909	154263	13635	325939	46243	99531	334598	26820	60501	19550	133837	45997	21403	263308	92892	52992	289147	41606	18769	66716	192533	449136	316317	239752	74359	33684	270922	95640	98202	1052052	142832	71111	138393	254169	16969	34906	70113	72477	55029	60238	134157	592217	52864
hsa-mir-183	37866	151033	114962	8062	77215	25574	24968	63086	3543	103059	9048	22017	89004	8099	65321	8179	87562	13707	5124	100143	27804	15659	36023	20495	9028	48677	97233	114004	136717	80491	42652	13614	242226	26278	82021	305168	78978	37818	76138	121201	9288	10005	41528	21014	23850	23924	60659	133969	18940
hsa-mir-3921	0	0	0	0	0	0	0	0	0	0	0	0	0	0	0	0	0	0	0	0	0	0	0	0	0	0	0	0	2	0	0	0	0	0	0	0	0	0	0	0	0	0	0	0	0	0	0	0	0
hsa-mir-186	689	1629	1265	911	864	539	567	1000	811	1053	1391	1287	727	134	956	624	3056	296	191	1179	638	833	2586	522	1207	1220	1299	1288	2575	1777	863	906	4272	823	875	4599	1003	571	1353	2715	291	718	573	893	671	1838	1596	1038	888
hsa-mir-187	9	23	349	27	9	321	533	338	8	4	88	8	2	0	8	29	59	0	2	3	262	2	227	2129	8	229	5	5	290	1367	1168	10	99	6	37	276	12	51	40	279	28	17	11	10	81	8	3	6	2
hsa-mir-184	11	5	1	8	2	5	14	4	4	5	6	4	4	69	10	3	24	4	15	302	8	14	4	8	0	3	3	762	29	3115	5	8	11	4	2	281	13	128	13	232	8	1	5	1	64	76	18	123	4
hsa-mir-185	34	333	117	112	105	103	145	206	51	181	188	384	224	34	59	66	518	51	150	100	154	101	78	127	469	189	305	301	209	975	162	77	637	243	265	735	150	76	330	318	95	135	177	112	131	195	1214	397	103
hsa-mir-188	10	9	11	3	1	7	0	7	0	7	0	2	15	0	18	1	43	1	0	10	5	1	31	3	9	20	24	8	19	22	7	4	51	5	12	65	10	0	21	11	1	5	2	4	4	28	25	1	8
hsa-mir-8056	0	0	0	0	0	0	0	0	0	0	0	0	0	0	0	0	0	0	0	0	0	0	0	0	0	0	0	0	0	0	0	0	0	0	0	0	0	0	0	0	0	0	0	0	0	0	0	0	0
hsa-mir-518b	0	0	0	0	0	2	0	1	1	1	2	0	0	0	0	0	10	0	0	0	0	0	0	0	0	1	0	1	0	10	1	1	2	0	5	2	0	0	0	0	0	0	0	0	0	4	8	0	0
hsa-mir-8055	0	0	0	0	0	0	0	0	0	0	0	0	0	0	0	0	0	0	0	0	0	0	0	0	0	0	0	0	0	0	0	0	0	0	0	0	0	0	0	0	0	0	0	0	0	0	0	0	0
hsa-mir-518c	0	1	0	5	0	1	1	2	1	1	0	2	0	0	0	0	2	0	0	0	0	0	0	0	0	1	0	0	0	9	0	0	1	2	8	3	0	0	2	0	0	1	0	0	0	0	11	2	1
hsa-mir-8054	0	0	0	0	0	0	0	0	0	0	0	0	0	0	0	0	0	0	0	0	0	0	0	0	0	0	0	0	0	0	0	0	0	0	0	0	0	0	0	0	0	0	0	0	0	0	0	0	0
hsa-mir-4253	0	0	0	0	0	0	0	0	0	0	0	0	0	0	0	0	0	0	0	0	0	0	0	0	0	0	0	0	0	0	0	0	0	0	0	0	0	0	0	0	0	0	0	0	0	0	0	0	0
hsa-mir-18b	8	15	0	0	0	0	7	0	0	0	1	0	0	0	6	0	24	0	1	0	0	0	8	0	0	2	1	0	0	5	3	0	4	3	11	10	3	0	3	3	0	0	0	0	0	16	4	1	4
hsa-mir-3929	0	0	0	0	1	0	2	2	0	0	0	0	0	0	1	0	0	0	0	0	0	0	0	1	0	0	0	0	0	0	0	0	0	0	0	0	0	0	0	2	0	0	0	0	0	0	0	0	0
hsa-let-7d	349	2204	700	1210	1700	885	1000	892	964	1353	2881	1394	2076	760	3834	530	5390	595	555	1493	860	1429	4942	1737	1635	1543	3017	2163	6708	3609	1184	963	3102	772	1656	9262	1460	594	4872	3146	810	1803	1713	1721	1008	2578	3161	1466	1495
hsa-mir-518e	1	0	0	2	0	0	0	1	1	1	0	0	1	0	0	1	8	0	0	0	0	0	1	0	0	0	0	0	0	1	0	0	0	0	8	0	0	1	0	0	0	0	0	0	1	1	5	0	0
hsa-mir-147b	4	2	2	0	0	1	0	9	0	4	2	1	11	0	2	0	2	0	0	6	0	2	0	20	3	2	3	0	11	6	2	0	1	3	0	6	0	1	7	3	2	3	2	9	1	5	4	19	0
hsa-mir-147a	0	0	0	0	0	0	0	0	0	0	0	0	0	0	0	0	0	0	0	0	0	0	0	0	0	0	0	0	0	0	0	0	0	0	0	0	0	0	0	0	0	0	0	0	0	0	0	0	0
hsa-mir-4771-2	0	0	0	0	0	0	0	0	0	0	0	0	0	0	0	0	1	0	0	0	0	0	0	0	0	1	0	0	0	0	0	0	1	0	0	0	0	0	0	0	0	0	0	0	0	0	0	0	0
hsa-mir-4771-1	0	0	0	0	0	0	0	1	0	0	0	0	0	0	0	0	0	0	0	1	0	0	0	0	0	0	0	0	0	0	0	0	1	0	0	0	0	0	0	0	0	0	0	0	0	0	0	0	0
hsa-mir-7515	0	0	0	0	0	0	0	0	0	0	0	0	0	0	0	0	0	0	0	0	0	0	0	0	0	0	0	0	0	0	0	0	0	0	0	0	0	0	0	0	0	0	0	0	0	0	0	0	0
hsa-mir-876	0	0	0	0	0	0	0	0	0	0	0	0	0	0	0	0	4	0	0	0	0	0	0	0	0	0	18	1	0	1	0	0	9	5	0	0	0	0	0	2	0	0	0	0	0	0	0	0	0
hsa-mir-877	2	2	13	1	7	0	0	4	1	2	4	8	4	5	26	1	25	2	0	2	4	3	4	4	7	3	12	4	26	11	3	1	26	9	29	34	8	3	10	19	4	0	6	2	0	18	32	2	0
hsa-mir-874	21	131	250	85	34	61	61	93	138	29	299	125	176	16	53	18	201	7	42	58	27	12	79	54	34	90	44	76	534	408	46	49	251	68	24	488	53	24	133	83	27	295	19	129	39	105	102	87	101
hsa-mir-875	0	0	0	0	0	0	0	0	0	0	0	0	0	0	0	0	0	0	0	0	0	0	0	0	0	1	0	0	0	0	0	0	0	0	0	0	0	0	0	0	0	0	0	0	0	0	0	0	0
hsa-mir-873	0	0	0	0	0	0	0	0	0	0	0	0	0	0	0	0	9	0	0	0	0	0	0	0	0	0	17	1	0	0	0	0	16	1	0	1	1	0	0	8	0	0	0	0	0	0	0	0	1
hsa-mir-2277	1	5	15	3	1	1	0	10	0	1	2	3	4	0	1	5	6	0	0	1	2	1	0	11	6	6	9	7	24	6	5	0	9	5	7	42	4	2	5	1	1	7	0	5	4	9	4	10	2
hsa-mir-2276	0	0	2	0	0	0	0	0	1	0	1	0	0	0	0	0	6	0	0	1	0	0	0	1	1	0	0	0	0	0	0	0	0	0	0	4	0	0	1	1	0	0	0	0	1	2	4	0	1
hsa-mir-2278	0	0	0	0	0	0	0	0	0	1	0	0	0	0	0	0	1	2	1	0	0	0	2	0	0	0	2	0	1	1	0	0	0	0	0	1	0	1	0	0	0	0	0	0	0	1	1	0	0
hsa-mir-320b-2	41	20	11	16	9	3	16	3	9	3	15	10	34	1	5	0	16	0	2	0	13	27	80	13	18	15	12	17	47	41	0	7	34	4	14	31	22	1	20	15	2	10	2	12	2	21	14	15	10
hsa-mir-1470	0	0	0	0	0	0	0	0	0	0	0	0	0	0	0	0	0	0	0	0	0	0	0	0	0	0	0	0	0	0	0	0	0	0	0	0	0	0	0	0	0	0	0	0	0	0	0	0	0
hsa-mir-1471	0	0	0	0	0	0	0	0	0	0	0	0	0	0	0	0	0	0	0	0	0	0	0	0	0	0	0	0	0	0	0	0	0	0	0	0	0	0	0	0	0	0	0	0	0	0	0	0	0
hsa-mir-1304	1	1	0	4	0	0	1	0	3	8	1	2	1	1	16	0	12	0	0	2	0	0	1	0	3	0	57	15	0	10	0	0	6	1	1	3	0	0	0	28	0	6	0	1	0	0	1	18	2
hsa-mir-1305	0	0	0	0	1	0	0	0	1	1	0	0	0	0	0	0	21	0	0	0	0	0	0	0	1	0	1	1	1	2	0	0	0	1	0	1	1	0	0	0	0	0	0	1	0	0	0	0	0
hsa-mir-1306	12	28	69	7	10	4	5	30	14	21	37	22	17	4	51	10	184	4	3	24	16	18	137	34	20	25	32	9	87	56	13	15	93	9	39	143	47	18	62	107	4	37	10	20	12	64	64	20	22
hsa-mir-619	0	0	0	0	0	0	0	0	0	0	0	0	0	0	0	0	0	0	0	0	0	0	0	0	0	0	0	0	0	0	0	0	0	0	0	0	0	0	0	0	0	0	0	0	0	0	0	0	0
hsa-mir-1301	29	68	89	9	31	9	42	41	9	23	22	50	52	5	58	20	180	5	4	53	22	34	80	54	91	61	30	62	210	78	18	10	191	81	179	136	44	11	245	149	7	38	45	33	21	190	71	23	42
hsa-mir-6808	1	1	3	1	0	0	0	1	0	1	1	2	3	0	0	1	2	1	2	1	1	0	1	0	0	0	1	1	6	4	0	0	25	0	0	5	3	0	2	3	0	0	0	1	0	1	0	2	0
hsa-mir-1303	0	0	0	0	0	0	0	0	0	0	0	0	0	0	0	0	0	0	1	0	0	0	1	0	0	0	0	0	0	0	0	0	0	0	0	0	0	0	0	0	0	0	0	0	0	0	0	0	0
hsa-mir-612	0	1	0	0	1	0	0	0	0	0	0	0	1	0	0	0	0	0	0	0	0	0	0	0	0	0	0	2	0	0	0	0	1	2	0	23	0	0	0	0	0	1	1	0	0	1	0	0	0
hsa-mir-613	0	0	0	0	0	0	0	0	0	0	0	0	0	0	0	0	0	0	0	0	0	0	0	0	0	0	0	0	0	0	0	0	0	0	0	0	0	0	0	0	0	0	0	0	0	0	0	0	0
hsa-mir-610	0	0	0	0	0	0	0	0	0	0	0	0	0	0	0	0	1	0	0	0	0	0	0	0	0	0	0	0	0	0	0	0	0	0	0	0	0	0	0	0	0	0	0	0	0	0	0	0	0
hsa-mir-611	0	0	0	0	0	0	0	0	0	0	0	0	0	0	0	0	0	1	0	0	0	0	0	0	0	0	0	0	2	1	0	0	1	0	0	0	0	0	0	1	0	0	0	0	0	0	2	0	0
hsa-mir-616	6	14	21	8	5	8	1	37	1	13	13	4	7	0	1	5	6	6	3	15	1	6	54	10	16	15	5	1	41	16	5	2	46	10	9	42	23	3	21	7	5	13	6	10	8	38	5	7	14
hsa-mir-617	0	0	0	0	0	0	0	0	0	0	0	0	0	0	0	0	0	0	0	0	0	0	0	0	0	0	0	0	0	0	0	0	0	0	0	0	0	0	0	0	0	0	0	1	0	0	0	0	0
hsa-mir-614	0	1	0	0	0	0	0	0	0	0	0	0	0	0	0	0	0	0	0	0	0	0	0	0	0	1	0	0	0	0	1	0	0	1	0	0	0	0	0	0	0	0	0	0	0	0	0	0	0
hsa-mir-615	14	51	6	6	17	27	4	49	16	24	24	20	21	5	6	6	50	3	2	22	62	20	52	20	8	21	1	16	75	170	40	10	30	14	7	128	31	15	15	38	57	39	2	11	26	307	23	2	68
hsa-mir-517c	1	0	0	0	0	0	0	1	0	0	0	0	0	0	0	0	3	0	1	0	0	0	0	0	0	0	0	0	0	4	0	0	0	0	0	0	0	0	0	0	0	0	0	0	0	0	2	0	0
hsa-mir-517b	1	0	0	2	0	0	1	3	1	1	1	1	1	0	0	0	5	0	1	0	0	0	0	0	1	1	0	0	0	21	0	0	2	1	2	6	0	1	6	1	0	0	0	0	0	0	27	1	0
hsa-mir-517a	1	0	0	2	0	0	1	3	1	1	1	1	1	0	0	0	5	0	1	0	0	0	0	0	1	1	0	0	0	22	0	0	2	1	2	6	0	1	6	1	0	0	0	0	0	0	27	1	0
hsa-mir-1278	0	0	0	0	0	0	0	0	0	0	0	0	0	0	0	0	1	0	0	0	0	2	5	0	0	0	1	0	0	0	0	0	1	1	1	2	1	0	0	0	0	0	1	0	0	0	0	0	0
hsa-mir-1279	0	0	0	0	0	0	0	0	0	0	0	0	0	0	0	0	0	0	0	0	0	0	0	0	0	0	0	0	0	0	0	0	0	0	0	0	0	0	0	0	0	0	0	0	0	0	0	0	0
hsa-mir-1270	1	3	19	6	6	6	5	43	3	2	5	5	3	1	46	0	38	2	3	1	4	1	8	10	1	20	3	6	20	6	3	4	10	1	1	13	1	0	7	43	2	4	0	14	1	2	42	5	10
hsa-mir-1271	3	6	13	29	4	5	3	6	8	6	26	8	8	0	10	3	107	0	2	5	8	4	45	6	4	8	9	5	62	22	13	9	31	16	15	59	11	2	24	6	4	11	5	8	2	13	9	7	4
hsa-mir-1272	0	0	0	0	0	0	0	0	0	0	0	0	0	0	0	0	0	0	0	0	0	0	0	0	0	0	0	0	0	0	0	0	0	0	0	0	0	0	0	0	0	0	0	0	0	0	0	0	0
hsa-mir-1275	4	1	0	3	0	0	0	0	3	0	0	0	0	1	0	0	0	1	0	0	1	0	10	2	0	0	0	0	1	3	3	0	1	0	0	0	0	0	1	0	0	4	0	1	0	2	1	0	1
hsa-mir-1276	0	1	0	0	0	0	0	1	0	1	0	0	2	0	0	1	2	0	1	0	0	0	0	0	0	1	1	0	0	1	3	0	0	1	4	1	1	0	2	7	0	0	1	0	0	3	0	0	2
hsa-mir-1277	2	12	8	1	0	5	1	6	1	13	2	0	1	0	14	4	1	2	0	6	0	10	15	0	4	5	9	1	19	10	5	5	1	7	7	48	3	1	13	5	1	2	3	0	2	10	3	2	4
hsa-mir-515-1	0	0	0	0	0	0	0	0	0	0	1	0	0	0	0	0	0	0	0	0	0	0	0	0	0	0	0	0	0	0	0	0	0	0	0	0	0	0	0	0	0	0	1	0	0	0	2	0	0
hsa-mir-515-2	1	0	0	0	0	0	0	0	0	0	1	0	0	0	0	0	0	0	0	1	1	0	0	0	0	0	0	0	0	1	0	0	2	0	1	0	0	0	0	0	0	0	0	0	0	0	1	1	0
hsa-mir-130a	393	212	31	659	275	136	162	118	450	125	725	456	325	18	458	97	849	10	125	82	367	112	491	124	202	198	1141	425	1186	1150	217	138	1264	584	509	1606	93	104	324	196	81	200	85	177	65	315	313	514	147
hsa-mir-508	5	106	11	12	17	8	17	19	9	15	30	114	10	1	2	1	22	0	3	0	8	25	101	1	23	31	186	35	11	24	6	3	364	13	1	19	11	5	28	11	15	16	6	18	8	12	12	51	9
hsa-mir-548h-2	0	0	0	0	0	0	0	0	0	0	0	0	0	0	0	0	0	0	0	0	0	0	0	0	0	0	0	0	0	0	0	0	0	0	0	0	0	0	0	0	0	0	0	0	0	0	0	0	0
hsa-mir-507	0	0	0	0	0	0	0	0	0	0	0	0	0	0	0	0	0	0	0	0	0	1	3	0	0	0	3	0	0	0	0	0	1	0	0	0	0	0	0	0	0	0	0	0	0	0	0	0	0
hsa-mir-504	1	41	8	4	0	2	0	8	1	10	6	4	10	0	6	0	5	5	4	5	1	1	29	5	4	4	3	9	45	9	0	2	41	1	1	11	1	1	2	14	1	7	11	3	0	5	37	5	4
hsa-mir-548h-1	0	0	0	0	0	0	0	0	0	0	0	0	0	0	0	0	0	0	0	0	0	0	0	0	0	0	0	0	0	0	0	0	0	0	0	0	0	0	0	0	0	0	0	0	0	0	0	0	0
hsa-mir-502	19	33	11	14	8	13	24	33	9	18	38	52	45	10	14	13	97	4	11	16	16	11	49	5	43	54	43	39	44	56	15	13	77	31	28	145	18	5	58	40	8	18	10	11	10	52	101	27	11
hsa-mir-503	10	46	20	19	74	16	133	32	11	65	6	116	49	0	28	16	78	6	0	41	22	30	75	97	96	240	26	134	191	70	61	28	186	114	67	234	62	44	304	207	9	24	109	24	14	34	223	31	18
hsa-mir-548h-4	0	0	0	0	0	0	0	0	0	0	0	0	0	0	0	0	0	0	0	0	0	0	0	0	0	0	0	0	0	0	0	0	0	0	0	0	0	0	0	0	0	0	0	0	0	0	0	0	0
hsa-mir-501	44	169	109	50	40	91	105	198	80	95	156	426	184	83	79	90	517	29	102	61	69	53	83	71	218	263	193	219	229	161	180	95	1133	197	369	542	202	95	568	669	62	67	139	65	107	169	299	98	63
hsa-mir-6842	7	10	9	4	2	0	0	3	1	1	7	3	16	5	6	0	11	0	3	2	0	1	5	5	9	13	9	8	8	32	1	0	75	6	0	17	5	0	12	5	0	4	1	1	1	1	5	6	1
hsa-mir-4773-1	0	0	0	0	0	1	0	0	0	0	0	0	1	0	0	1	1	0	0	0	0	0	0	1	0	1	0	1	0	2	2	0	2	0	0	2	1	0	0	1	0	1	0	0	2	0	1	1	0
hsa-mir-4773-2	0	0	0	0	0	0	0	2	0	0	0	0	0	0	0	0	1	0	0	0	0	0	0	0	0	0	0	0	1	1	0	0	1	1	0	2	1	0	0	1	0	0	0	1	0	0	1	0	0
hsa-mir-5591	0	0	0	0	0	0	0	0	0	0	0	0	0	0	0	0	0	0	0	0	0	0	0	0	0	0	0	0	0	0	0	0	0	0	0	0	0	0	0	0	0	0	0	0	0	0	0	0	0
hsa-mir-5590	0	0	0	0	0	0	0	0	0	0	0	0	0	0	0	0	0	0	0	0	0	0	0	0	0	0	0	0	0	0	0	0	0	0	0	0	0	0	0	0	0	0	0	0	0	0	0	0	0
hsa-mir-4310	0	0	0	0	0	0	0	0	0	0	0	0	0	0	0	0	0	0	0	0	0	0	0	0	0	0	0	0	0	0	0	0	0	0	0	0	0	0	0	0	0	0	0	0	0	0	0	0	0
hsa-mir-4311	0	0	0	0	0	0	0	0	0	0	0	0	0	0	0	0	0	0	0	0	0	0	0	0	0	0	0	0	0	0	0	0	0	0	0	0	0	0	0	0	0	0	0	0	0	0	0	0	0
hsa-mir-4312	0	0	0	0	0	0	0	0	0	0	0	0	0	0	0	0	0	0	0	0	0	0	0	0	0	0	0	0	0	0	0	0	0	0	0	0	0	0	0	0	0	0	0	0	0	0	0	0	0
hsa-mir-4313	0	0	0	0	0	0	0	0	0	0	0	0	0	0	0	0	0	0	0	0	0	0	0	0	0	0	0	0	0	0	0	0	0	0	0	0	0	0	0	0	0	0	0	0	0	0	0	0	0
hsa-mir-4314	0	0	0	0	0	0	0	0	0	0	0	0	0	0	0	0	0	0	0	0	0	0	0	0	0	0	0	0	0	0	0	0	0	0	0	0	0	0	0	0	0	0	0	0	0	0	0	0	0
hsa-mir-4316	0	0	0	0	0	0	0	0	0	0	0	0	0	0	0	0	0	0	0	0	0	0	0	0	0	0	0	0	0	0	0	0	0	0	0	0	0	0	0	0	0	0	0	0	0	0	0	0	0
hsa-mir-4317	0	0	0	0	0	0	0	0	0	0	0	0	0	0	0	0	0	0	0	0	0	0	0	0	0	0	0	0	0	0	0	0	0	0	0	0	0	0	0	0	0	0	0	0	0	0	0	0	0
hsa-mir-4318	0	0	0	0	0	0	0	0	0	0	0	0	0	0	0	0	0	0	0	0	0	0	0	0	0	0	0	0	0	0	0	0	0	0	0	0	0	0	0	0	0	0	0	0	0	0	0	0	0
hsa-mir-4319	0	0	0	0	0	0	0	0	0	0	0	0	0	0	0	0	0	0	0	0	0	0	0	0	0	0	0	0	0	0	0	0	0	0	0	0	0	0	0	0	0	0	0	0	0	0	0	0	0
hsa-mir-320e	11	0	1	1	0	0	0	0	0	0	2	0	4	0	0	0	1	0	0	0	1	0	2	3	0	1	1	0	2	0	0	0	3	0	1	3	7	0	4	3	0	0	0	0	0	2	0	0	0
hsa-mir-5579	0	0	1	0	0	0	3	0	0	0	0	2	0	0	0	0	11	0	0	0	0	0	1	0	0	0	0	1	0	5	0	0	1	1	0	3	0	0	0	1	0	1	1	0	0	0	1	2	0
hsa-mir-422a	0	0	0	0	0	0	0	0	0	0	0	0	0	0	0	0	0	0	0	0	0	0	0	0	0	0	0	0	0	0	0	0	0	0	0	0	0	0	0	0	0	0	0	0	0	0	0	0	0
hsa-mir-5571	0	0	0	0	0	0	0	0	0	0	0	0	0	0	10	0	0	0	1	0	0	0	0	0	0	3	4	0	0	0	0	0	0	0	0	0	0	0	0	0	0	0	0	0	0	4	1	0	0
hsa-mir-4777	0	1	0	0	0	1	0	1	0	1	0	2	5	0	0	0	3	0	0	2	0	1	0	1	9	1	1	3	2	1	0	0	3	2	1	0	1	1	1	1	1	3	0	0	0	2	12	1	0
hsa-mir-4774	0	0	0	0	0	0	0	0	0	0	0	0	0	0	0	0	1	0	0	0	0	0	0	0	0	0	0	0	1	0	0	0	2	0	0	0	0	0	0	0	0	0	0	0	0	0	0	0	0
hsa-mir-4775	0	0	0	0	0	0	1	0	0	0	0	4	2	0	1	0	0	0	0	0	0	0	0	0	0	0	0	0	0	1	0	0	1	1	0	5	0	0	1	0	0	0	0	0	0	0	0	1	0
hsa-mir-4772	13	7	4	11	6	8	6	22	2	3	17	24	19	11	16	5	15	3	7	4	2	8	6	4	20	74	14	28	24	39	3	2	72	10	1	22	8	5	130	20	2	4	3	5	10	21	36	22	9
hsa-mir-5688	0	0	0	0	0	0	0	0	0	0	0	0	0	0	0	0	0	0	0	0	0	0	0	0	0	0	0	0	0	0	0	0	0	0	0	0	0	0	0	0	0	0	0	0	0	0	0	0	0
hsa-mir-4770	0	0	0	1	0	0	0	0	0	0	0	0	0	0	0	0	1	0	0	0	0	0	0	0	0	1	0	0	0	2	0	0	0	0	0	0	0	0	0	0	0	1	0	0	0	0	1	0	0
hsa-mir-5685	0	0	0	0	0	0	0	0	0	0	0	0	0	0	0	1	0	0	1	0	0	0	0	0	0	0	0	2	1	1	0	0	0	0	0	8	0	2	0	0	0	0	0	0	1	0	0	0	0
hsa-mir-5684	0	0	0	2	0	0	2	4	0	0	2	2	7	0	2	0	0	0	0	0	0	0	4	2	2	0	0	4	6	8	1	1	3	0	0	18	2	0	3	1	3	3	0	2	0	2	9	2	0
hsa-mir-5687	0	2	0	1	1	1	0	0	1	0	2	1	1	0	0	0	0	0	3	0	0	0	3	0	0	0	2	1	2	0	2	1	1	0	0	7	0	0	0	5	0	0	0	0	0	2	0	2	2
hsa-mir-5680	0	1	0	1	0	0	1	0	0	1	4	0	3	0	0	0	1	0	0	0	0	0	1	0	1	0	0	1	2	3	0	0	3	0	2	22	0	0	0	0	0	0	1	0	0	0	0	1	2
hsa-mir-4778	0	0	0	1	0	0	0	0	0	0	0	0	0	0	0	0	0	0	0	0	0	0	0	0	0	0	0	0	0	0	0	0	0	2	0	1	0	0	0	0	0	0	0	0	0	0	0	0	0
hsa-mir-5682	0	0	0	0	0	0	0	0	0	0	0	0	0	0	0	0	1	0	0	0	0	0	0	0	0	7	0	0	0	0	0	0	0	0	0	0	0	0	0	0	0	0	0	0	0	0	0	0	1
hsa-mir-550a-2	7	13	10	5	2	3	3	7	3	8	15	1	11	1	10	1	29	4	2	10	3	2	48	10	22	3	7	5	28	13	3	3	14	2	11	21	7	3	23	17	0	1	4	3	3	9	12	3	4
hsa-mir-550a-3	7	6	2	1	1	1	1	5	3	2	9	0	8	3	2	1	10	2	0	8	2	1	14	5	4	4	7	0	15	9	4	0	9	4	3	10	1	1	6	5	1	2	7	1	1	7	3	2	6
hsa-mir-550a-1	4	5	9	5	3	5	3	4	2	9	18	3	11	2	4	3	32	4	0	15	2	2	42	6	18	10	12	4	24	6	4	3	12	4	6	18	4	4	13	15	0	8	7	4	1	13	12	4	1
hsa-mir-3201	0	0	0	0	0	0	0	0	0	0	0	0	0	0	0	0	0	0	0	0	0	0	0	0	0	0	0	0	0	0	0	0	0	0	0	0	0	0	0	0	0	0	0	0	0	0	0	0	0
hsa-mir-3200	2	15	30	2	6	0	5	6	3	2	14	32	3	0	7	6	139	3	1	2	1	6	11	2	8	19	6	14	42	18	3	2	68	2	38	30	19	2	74	122	0	4	13	1	14	35	18	4	4
hsa-mir-3116-1	0	1	0	0	0	0	0	0	0	0	0	0	0	0	0	0	1	0	0	0	0	0	2	0	0	0	0	0	0	0	1	0	0	0	0	0	0	0	0	0	0	0	0	1	0	1	1	0	0
hsa-mir-3116-2	0	0	0	0	0	0	0	0	0	0	0	0	0	0	0	0	1	0	0	1	0	0	2	0	0	0	0	1	0	0	0	0	0	0	0	0	0	0	0	0	0	0	0	0	0	0	0	0	0
hsa-mir-4798	0	0	0	0	0	0	0	0	0	0	0	0	0	0	0	0	0	0	0	0	0	0	0	0	0	0	0	0	1	0	0	0	0	0	0	0	0	0	0	0	0	0	0	0	0	0	0	0	0
hsa-mir-4799	0	0	0	0	0	0	0	0	0	0	0	0	0	0	0	0	0	0	0	0	0	0	0	0	1	0	0	0	0	0	0	0	0	0	0	0	0	0	0	0	0	0	0	0	0	0	0	0	0
hsa-mir-4794	0	0	0	0	0	0	0	0	0	0	0	1	0	0	0	0	3	0	0	0	0	0	0	0	0	0	0	0	0	0	0	0	0	0	0	0	0	0	1	0	0	0	0	0	0	0	0	0	0
hsa-mir-4795	0	0	0	0	0	0	0	1	0	1	0	0	0	0	0	0	0	0	0	0	0	0	0	0	0	0	0	0	0	1	0	0	0	0	0	1	0	0	0	0	0	0	0	0	0	1	0	1	0
hsa-mir-4796	0	1	0	0	0	0	1	0	0	0	1	1	1	0	0	0	0	0	0	0	0	0	9	0	0	1	1	0	1	1	0	0	1	0	0	0	0	0	0	0	0	0	0	0	0	0	1	0	0
hsa-mir-4797	0	0	0	0	0	0	0	2	0	0	0	3	0	1	0	0	4	1	0	2	0	0	1	0	1	0	0	0	3	7	0	0	0	3	0	3	1	0	1	0	0	0	0	0	0	2	0	1	0
hsa-mir-4790	0	0	1	0	3	0	0	0	0	0	0	0	2	0	0	0	0	1	0	0	0	1	0	0	0	0	0	10	2	0	1	0	0	0	0	0	0	0	4	0	0	0	0	0	0	0	0	0	0
hsa-mir-4791	0	0	2	5	0	0	1	1	0	1	1	1	1	0	1	0	4	0	0	1	1	0	1	1	0	3	0	1	2	6	1	0	2	0	3	5	1	0	3	0	0	3	0	2	0	5	4	4	0
hsa-mir-4792	0	0	0	0	0	0	0	0	0	0	0	0	1	0	0	0	0	0	0	0	0	0	0	0	0	0	1	0	1	0	0	0	0	0	0	0	0	0	0	0	0	0	0	0	0	0	0	0	0
hsa-mir-4793	0	0	3	0	0	0	0	0	0	0	0	0	0	0	0	0	1	1	0	0	0	0	0	0	0	0	0	1	0	0	0	0	0	0	0	0	1	0	0	0	0	0	0	0	0	0	0	0	0
hsa-mir-548ak	0	0	0	0	0	0	0	0	0	0	0	0	0	0	0	0	0	0	0	0	0	0	0	0	0	0	0	0	0	0	0	0	0	0	0	0	0	0	0	0	0	0	0	0	0	0	0	1	0
hsa-mir-548ai	0	1	0	0	0	0	0	0	0	0	0	0	1	0	0	0	0	0	0	0	0	0	0	0	0	0	0	0	0	0	0	0	0	0	0	0	0	0	0	0	0	0	1	0	0	0	0	0	0
hsa-mir-548ah	0	0	0	0	0	0	0	0	0	0	0	0	0	0	0	0	0	0	0	0	0	0	1	0	0	0	0	0	0	0	0	0	0	0	0	0	0	0	0	0	0	0	0	0	0	0	0	0	0
hsa-mir-548ao	1	0	0	0	0	0	0	0	0	0	2	0	0	0	0	0	11	0	0	0	0	0	6	0	0	0	0	0	0	0	0	0	0	0	0	0	1	0	0	5	0	0	0	0	0	0	0	0	0
hsa-mir-548an	0	0	0	0	0	0	0	0	0	0	0	0	0	0	0	0	0	0	0	0	0	0	0	0	0	0	0	0	0	0	0	0	0	0	0	0	0	0	0	0	0	0	0	0	0	0	0	0	0
hsa-mir-548am	0	0	0	0	0	0	0	0	0	0	0	0	0	0	0	0	0	0	0	0	0	0	0	0	0	0	0	0	0	0	0	0	0	0	0	0	0	0	0	0	0	0	0	0	0	0	0	0	0
hsa-mir-548al	0	0	0	1	0	0	0	0	0	0	0	0	0	0	0	0	0	0	0	0	0	1	0	0	0	0	0	0	0	1	0	0	1	0	1	0	0	0	0	0	0	0	0	0	0	0	0	0	0
hsa-mir-3683	0	0	0	0	0	0	0	0	0	0	0	0	0	0	0	0	0	0	0	0	0	0	0	0	0	0	0	0	0	0	0	0	0	0	0	1	0	0	0	0	0	0	0	0	0	0	0	0	0
hsa-mir-548ab	0	0	0	0	0	0	0	0	0	0	0	0	0	0	0	0	2	0	0	0	0	0	0	0	0	0	0	0	0	0	0	0	0	0	0	0	0	0	0	0	0	0	0	0	0	0	0	0	0
hsa-mir-3681	0	0	1	0	0	0	0	0	0	0	0	0	0	0	0	0	3	0	0	0	0	0	0	0	0	1	1	0	0	1	0	0	1	0	0	0	0	0	0	0	0	0	0	0	0	0	7	0	0
hsa-mir-3686	0	0	0	0	0	0	0	0	0	0	0	0	0	0	0	0	0	0	0	0	0	0	0	0	0	0	0	0	0	0	0	0	0	0	0	0	0	0	0	0	0	0	0	0	0	0	0	0	0
hsa-mir-3685	0	0	0	0	0	0	0	0	0	1	0	0	0	0	0	1	0	0	0	0	0	0	0	0	0	0	0	0	2	0	0	0	0	0	1	0	0	0	0	0	0	0	0	0	0	0	0	0	0
hsa-mir-3684	3	2	0	1	0	0	0	1	1	0	0	0	1	0	0	0	4	0	1	1	0	0	3	0	2	0	2	1	2	1	1	0	7	0	2	0	0	0	0	1	0	0	0	0	0	0	2	0	0
hsa-mir-548az	0	0	0	0	0	0	0	1	0	0	0	0	0	0	0	0	0	0	0	0	1	0	0	0	1	0	54	0	0	0	0	0	1	0	0	1	0	0	0	0	1	0	0	0	2	0	0	3	0
hsa-mir-548ay	0	1	0	0	1	0	0	0	0	0	0	0	0	0	1	0	1	1	1	1	0	0	0	0	0	1	0	0	1	0	0	0	3	0	1	0	0	0	1	0	0	0	0	0	0	1	1	0	0
hsa-mir-548ax	0	0	0	0	0	0	0	0	0	0	0	0	0	0	0	0	0	0	0	0	0	0	0	0	0	0	0	0	0	0	0	0	0	0	0	0	0	0	0	0	0	0	0	0	0	0	0	0	0
hsa-mir-4524a	0	1	0	2	0	0	2	0	0	1	2	5	0	0	0	0	2	0	0	0	0	0	1	0	2	0	0	2	2	3	0	1	0	0	0	1	0	0	0	0	0	0	1	0	1	0	0	1	0
hsa-mir-548as	0	0	0	0	0	0	0	0	0	0	0	0	0	0	0	0	0	0	0	0	0	0	0	0	0	0	0	0	0	0	0	0	0	0	0	0	0	0	0	0	0	0	0	0	0	0	0	0	0
hsa-mir-548ar	2	1	0	0	0	0	0	0	0	0	0	0	0	0	0	0	2	0	0	0	0	0	0	0	0	0	0	0	0	1	0	0	3	0	0	0	0	0	0	0	0	0	0	0	0	0	0	0	0
hsa-mir-548aq	0	0	0	0	0	0	0	0	0	0	0	0	0	0	0	0	0	0	0	0	0	0	0	0	1	0	0	0	0	0	0	0	0	0	0	0	0	0	0	0	0	0	0	0	0	0	0	0	0
hsa-mir-548ap	0	0	0	0	0	0	0	0	0	0	0	0	0	0	0	0	0	0	0	0	0	0	0	0	0	0	0	0	0	0	0	0	0	0	0	0	0	0	0	0	0	0	0	0	0	0	0	0	0
hsa-mir-548aw	0	0	1	3	1	0	0	0	1	3	2	1	2	0	0	0	3	0	0	0	1	0	8	0	0	0	1	1	10	2	0	1	1	0	0	4	0	0	5	0	0	1	0	2	0	1	1	2	0
hsa-mir-548av	0	0	0	0	0	0	0	0	0	0	0	0	0	0	0	0	0	0	0	0	0	0	2	0	0	0	0	0	0	0	0	0	0	0	0	0	0	0	0	0	0	0	0	0	0	0	0	0	0
hsa-mir-548au	0	0	2	1	0	1	0	0	0	4	0	0	0	0	1	0	3	0	0	2	1	0	7	2	1	1	2	0	2	2	2	0	5	0	1	7	1	0	3	0	0	0	1	1	0	0	0	1	0
hsa-mir-548at	0	0	0	0	0	0	0	1	0	1	0	0	2	0	0	0	0	0	0	0	2	0	0	0	0	0	0	0	0	0	0	0	1	0	0	1	0	0	0	0	0	0	0	0	0	0	0	0	0
hsa-mir-302f	0	0	0	0	0	0	0	0	0	0	0	0	0	0	0	0	0	0	0	0	0	0	0	0	0	0	0	0	0	0	0	0	0	0	0	0	0	0	0	0	0	0	0	0	0	0	0	0	0
hsa-mir-302e	0	0	0	0	0	0	0	0	0	0	0	0	0	0	0	0	0	0	0	0	0	0	0	0	0	0	0	0	0	0	0	0	0	0	0	0	0	0	0	0	0	0	0	0	0	0	0	0	0
hsa-mir-302d	0	0	0	0	0	0	0	0	0	0	0	0	0	0	0	0	0	0	0	0	0	0	0	0	0	0	0	0	0	0	0	0	0	0	0	0	0	0	0	0	0	0	0	0	0	0	0	0	0
hsa-mir-302c	0	0	0	0	0	0	0	0	0	0	0	0	0	0	0	0	0	0	0	0	0	0	0	0	0	0	0	0	0	0	0	0	0	0	0	0	0	0	0	0	0	0	0	0	0	0	0	0	0
hsa-mir-302b	0	0	0	0	0	0	0	0	0	0	0	0	0	0	0	0	0	0	0	0	0	0	0	0	0	0	0	0	0	0	0	0	0	0	0	0	0	0	0	0	1	0	0	0	0	0	0	0	0
hsa-mir-302a	0	0	0	0	0	0	0	0	0	0	0	0	0	0	0	0	0	0	0	0	0	0	0	0	0	0	0	0	0	0	0	0	0	0	0	0	0	0	0	0	0	0	0	0	0	0	0	0	0
hsa-mir-4428	0	0	0	0	0	0	0	0	0	0	0	0	0	0	0	0	0	0	0	0	0	0	0	0	0	0	0	0	0	0	0	0	0	0	0	0	0	0	0	0	0	0	0	0	0	0	0	0	0
hsa-mir-4429	0	0	0	0	0	0	0	0	0	0	0	0	0	0	0	0	1	0	0	0	0	0	1	0	1	1	0	1	0	0	0	0	0	0	0	0	0	0	0	0	0	0	0	0	0	0	0	0	0
hsa-mir-4422	0	1	0	0	0	0	0	0	0	0	0	0	0	0	1	0	0	0	0	0	0	0	0	0	0	0	0	0	0	0	0	0	0	0	1	1	0	0	1	1	0	0	0	0	0	0	0	0	1
hsa-mir-4423	0	4	2	1	0	1	0	0	0	2	1	0	0	1	0	0	4	0	0	0	0	0	0	0	3	0	0	1	15	5	0	0	0	0	0	0	0	1	2	0	0	0	0	0	6	0	1	1	2
hsa-mir-4420	0	0	0	0	0	0	0	0	0	0	0	0	0	0	0	0	1	0	0	0	0	0	0	0	0	0	0	0	0	0	0	0	0	0	0	0	0	0	0	0	0	0	0	0	0	0	0	0	0
hsa-mir-4421	0	0	1	0	0	0	0	0	0	0	0	1	0	0	0	0	1	0	1	0	0	0	0	0	0	0	0	0	0	0	0	0	2	0	0	0	0	0	0	0	0	0	0	0	1	0	1	0	0
hsa-mir-4426	0	0	0	0	0	0	0	0	0	0	0	0	0	0	0	0	0	0	0	0	0	0	0	0	0	0	0	0	0	0	0	0	0	0	0	0	0	0	0	0	0	0	0	0	0	0	1	0	0
hsa-mir-4427	0	0	0	0	0	1	0	0	0	0	0	0	0	0	0	0	0	0	0	0	0	0	0	0	0	0	0	0	0	0	0	0	0	0	0	0	0	0	0	0	0	0	0	0	0	0	0	0	0
hsa-mir-4424	0	1	0	1	0	0	1	0	0	0	2	1	0	0	1	0	4	0	0	2	0	0	1	1	0	6	2	0	1	1	1	1	0	0	0	0	0	0	0	4	0	0	0	0	0	0	2	7	0
hsa-mir-4425	0	0	0	0	0	0	0	0	0	0	0	0	0	0	0	0	0	0	0	0	0	0	0	0	0	0	6	0	0	0	0	0	0	0	0	0	0	0	0	0	0	0	0	0	0	1	0	0	0
hsa-mir-1255b-2	0	0	0	0	0	0	0	0	0	0	0	0	0	0	0	0	0	0	0	0	0	0	0	0	0	0	0	0	0	0	0	0	0	0	0	0	0	0	0	0	0	0	0	0	0	0	0	0	0
hsa-mir-1255b-1	0	0	0	0	0	0	0	0	0	0	0	0	0	0	0	0	0	0	0	0	0	0	0	0	0	0	0	0	0	0	0	0	0	0	0	0	0	0	0	0	0	0	0	0	0	0	0	0	0
hsa-mir-3680-2	0	0	0	0	0	0	0	0	0	0	0	0	0	0	0	0	1	0	0	1	0	0	0	0	0	0	0	0	1	0	0	0	5	0	0	1	0	0	1	2	0	0	0	0	0	0	0	0	0
hsa-mir-548aa-2	0	0	0	0	0	0	0	0	0	0	0	0	0	0	0	0	0	0	0	0	0	0	0	0	0	0	0	0	0	0	0	0	0	0	0	0	0	0	0	0	0	0	0	0	0	0	0	0	0
hsa-mir-548aa-1	0	0	0	0	0	0	0	0	0	0	0	0	0	0	0	0	0	0	0	0	0	0	0	0	0	0	0	0	0	0	0	0	0	0	0	0	0	0	0	0	0	0	0	0	0	0	0	0	0
hsa-mir-3680-1	0	0	1	1	2	0	0	0	0	1	2	1	1	1	1	2	1	0	1	1	0	0	3	0	0	1	1	2	1	1	1	0	3	1	1	2	0	0	0	6	0	1	0	0	1	1	0	0	0
hsa-mir-92a-1	32890	42624	19940	10280	15869	3342	12437	7416	13107	7104	42952	19492	14329	13128	11264	3960	100726	12331	12715	3683	6673	3048	43663	14251	39111	9129	39713	18704	24736	31323	2317	4318	124337	20978	19713	38444	18841	2963	28038	72853	10233	10313	2777	8813	4715	8684	59465	30017	5249
hsa-mir-92a-2	32118	36120	18192	9736	14740	3179	10257	6261	11991	6583	39863	16555	13151	12332	9658	3824	95572	10392	12243	3273	5973	2642	38689	12847	34712	8856	34594	16748	23133	29337	2285	3951	115619	18976	18396	35769	16759	2340	25898	68094	10040	9379	2350	8047	4531	8284	54583	27461	4761
hsa-mir-26b	690	6195	2880	3470	3086	1756	2381	1824	1429	1518	3333	2459	3518	194	1874	1085	1992	297	419	4485	2423	2947	7826	1137	866	2311	2476	4544	7262	4851	1477	1659	1898	1793	883	13294	456	1135	4628	2055	1005	2261	1797	1366	793	4242	4194	4966	3577
hsa-mir-4280	0	0	0	0	0	0	0	0	0	0	0	0	0	0	0	0	0	0	0	0	0	0	0	0	0	0	0	0	0	0	0	0	0	0	0	0	0	0	0	0	0	0	0	0	0	0	0	0	0
hsa-mir-8071-1	0	0	0	0	0	0	0	0	0	0	0	0	0	0	0	0	0	0	0	0	0	0	0	0	0	0	0	0	0	0	0	0	0	0	0	0	0	0	0	0	0	0	0	0	0	0	0	0	0
hsa-mir-8071-2	0	0	0	0	0	0	0	0	0	0	0	0	0	0	0	0	0	0	0	0	0	0	0	0	0	0	0	0	0	0	0	0	0	0	0	0	0	0	0	0	0	0	0	0	0	0	0	0	0
hsa-mir-7852	0	0	0	0	0	0	0	0	0	0	0	0	0	0	0	0	0	0	0	0	0	0	0	0	0	0	0	0	0	0	0	0	0	0	0	0	0	0	0	0	0	0	0	0	0	0	0	0	0
hsa-mir-7853	0	0	0	0	0	0	0	0	0	0	0	0	0	0	0	0	1	0	0	0	0	0	0	0	0	0	0	0	0	0	0	0	1	0	0	0	0	0	0	0	0	0	0	0	0	0	0	0	0
hsa-mir-7850	0	0	0	0	0	0	0	0	0	0	0	0	0	0	0	0	0	0	1	0	0	0	2	0	0	2	3	0	0	0	0	1	2	1	0	0	0	0	1	0	0	0	0	0	0	0	4	0	0
hsa-mir-7851	0	0	0	0	0	0	0	0	0	0	0	0	0	0	0	0	0	0	0	0	0	0	0	0	0	0	0	0	0	0	0	0	2	0	0	0	0	0	0	0	0	0	0	0	0	0	0	0	0
hsa-mir-7856	0	0	0	0	0	0	0	0	0	0	0	0	0	0	0	0	0	0	0	0	0	0	0	0	0	0	0	0	0	0	0	0	0	0	0	0	0	0	0	0	0	0	0	0	0	0	0	0	0
hsa-mir-7854	1	0	2	0	0	0	0	0	0	0	1	1	0	0	0	0	5	0	0	3	0	0	0	1	0	0	0	1	6	2	0	0	8	2	2	7	2	0	6	5	1	0	0	0	0	4	6	1	0
hsa-mir-7855	0	0	0	0	0	0	0	0	0	0	0	0	0	0	0	0	0	0	0	0	0	0	0	0	0	0	0	0	0	0	0	0	0	0	0	0	0	0	0	0	0	0	0	0	0	0	0	0	0
hsa-mir-513a-2	0	0	0	0	0	0	0	0	0	0	0	0	0	0	0	0	0	0	0	0	0	0	1	0	1	0	0	0	0	0	0	0	1	0	0	0	0	0	0	0	0	0	0	1	0	0	0	0	0
hsa-mir-513a-1	0	0	0	0	0	0	0	0	0	0	0	0	0	0	0	0	0	0	0	0	0	0	0	0	0	0	0	0	0	0	0	0	0	0	0	0	0	0	0	0	0	0	0	0	0	2	0	0	0
hsa-mir-2467	0	0	0	0	0	0	0	0	0	0	0	0	0	0	0	0	0	0	0	0	0	0	0	0	1	0	0	0	0	0	0	0	0	0	0	0	0	0	0	1	0	0	0	0	0	0	0	0	0
hsa-mir-3158-2	0	0	0	0	1	0	0	0	0	0	1	1	0	0	0	0	0	0	0	0	0	1	0	0	0	0	0	1	4	3	0	0	1	0	0	0	0	0	0	1	0	0	0	0	0	0	0	0	0
hsa-mir-3158-1	1	1	1	0	1	0	0	0	0	1	2	0	0	0	0	0	7	0	0	0	1	0	0	0	1	1	0	1	0	1	0	0	2	0	2	0	0	0	1	1	1	1	0	1	0	0	0	1	0
hsa-mir-9-1	858	851	48006	1074	169	235	791	19484	333	96	2842	610	749	78	6373	794	19997	1132	201	1790	820	277	182	633	3022	681	10984	585	1076	493	79	247	16304	7114	18203	2298	3232	214	1822	42771	333	181	148	147	438	164	54076	595	5694
hsa-mir-9-3	874	846	47520	1058	160	221	802	19790	362	93	2699	601	713	71	6334	762	20410	1082	207	1757	773	236	190	674	3058	687	11165	503	1053	500	80	277	16317	7298	18122	2309	3251	193	1825	42603	376	166	138	115	472	184	54333	586	5717
hsa-mir-9-2	879	881	47953	1091	164	208	831	19365	367	106	2703	673	712	74	6267	761	20398	1164	201	1736	814	277	189	580	3007	669	11253	525	1079	450	73	325	16336	7253	18042	2287	3169	240	1822	42749	315	192	153	147	420	179	53707	633	5740
hsa-mir-548ag-1	0	0	0	0	0	0	0	0	0	0	0	0	1	0	0	0	1	0	0	0	0	0	0	0	0	0	0	0	0	0	0	0	0	0	1	0	0	0	0	0	0	0	0	0	0	0	0	0	0
hsa-mir-548ag-2	2	0	0	2	0	0	0	0	1	0	0	0	1	0	0	0	16	0	0	0	0	0	8	0	0	0	0	0	4	0	0	0	0	0	14	0	0	0	1	0	1	0	0	0	0	0	0	0	0
hsa-mir-548i-4	0	0	0	0	0	0	0	0	0	0	0	0	0	0	0	0	0	0	0	0	0	0	0	0	0	0	0	0	0	0	0	0	0	0	0	0	0	0	0	0	0	0	0	0	0	0	0	0	0
hsa-mir-548i-3	0	0	0	0	0	0	0	0	0	0	0	0	0	0	0	0	0	0	0	0	0	0	0	0	0	0	0	0	0	0	0	0	0	0	0	0	0	0	0	0	0	0	0	0	0	0	0	0	0
hsa-mir-548i-2	0	0	0	0	0	0	0	0	0	0	0	0	0	0	0	0	0	0	0	0	0	0	0	0	0	0	0	0	0	0	0	0	0	0	0	0	0	0	0	0	0	0	0	0	0	0	0	0	0
hsa-mir-548i-1	0	0	0	0	0	0	0	0	0	0	0	0	0	0	0	0	0	0	0	0	0	0	0	0	0	0	0	0	0	0	0	0	0	0	0	0	0	0	0	0	0	0	0	0	0	0	0	0	0
hsa-mir-887	2	100	13	22	56	5	51	27	12	15	32	31	68	3	4	21	53	2	49	188	21	14	14	22	1	19	15	47	171	83	12	15	24	74	5	101	16	15	186	5	9	42	3	15	11	88	38	30	11
hsa-mir-885	2	1	1	0	1	1	6	1	4	0	13	19	1	1	4	0	39	0	3	0	6	2	3	0	0	0	26	1	2	12	0	2	49	1	0	4	2	3	6	11	2	0	0	0	1	0	1	4	4
hsa-mir-889	4	31	3	30	19	16	117	11	6	41	57	383	160	2	1	7	289	1	52	4	28	11	7	16	15	56	43	147	120	292	12	15	242	186	16	212	22	15	41	75	4	43	25	26	15	6	125	76	13
hsa-mir-888	0	0	0	0	0	0	0	0	0	0	1	0	0	0	0	0	1	0	0	0	0	0	0	0	0	0	0	0	0	0	0	0	0	0	0	0	0	0	0	0	0	0	0	0	0	0	0	0	0
hsa-mir-769	23	82	92	59	40	23	68	37	42	64	74	64	227	26	296	22	472	50	25	41	75	23	125	44	194	74	134	148	202	387	72	29	458	46	183	383	121	37	174	55	29	80	85	89	46	118	129	110	57
hsa-mir-1469	0	0	0	0	0	0	0	0	0	0	0	0	0	0	0	0	0	0	0	0	0	0	0	0	0	0	0	0	0	0	0	0	0	0	0	0	0	0	0	0	0	0	0	0	0	0	0	0	0
hsa-mir-1468	5	116	17	46	6	7	16	17	28	14	114	25	22	24	6	4	176	10	37	1	8	13	235	6	44	22	14	14	18	24	7	12	107	9	2	60	14	3	22	94	10	23	5	4	18	6	39	36	6
hsa-mir-6499	4	0	0	3	0	0	0	0	1	0	3	0	0	0	5	0	8	0	0	0	0	0	5	0	1	0	11	1	1	5	0	0	8	18	0	19	3	1	1	3	0	0	1	1	0	0	0	1	5
hsa-mir-6819	0	0	0	0	0	0	0	0	0	0	0	0	0	0	0	0	1	0	0	0	0	0	0	1	1	0	0	0	1	1	0	0	1	0	0	0	0	0	1	0	0	0	0	0	0	0	0	0	0
hsa-mir-6818	0	1	2	0	0	0	0	0	0	0	0	1	0	0	1	0	1	0	0	0	1	2	1	0	1	0	0	0	0	0	0	0	0	0	0	2	0	0	0	1	0	3	0	0	0	1	0	0	0
hsa-mir-668	0	1	0	0	0	0	1	1	0	0	2	2	0	0	0	0	2	0	0	0	0	0	0	0	0	0	0	1	0	1	0	0	0	3	0	0	0	0	2	0	1	0	0	0	0	0	0	0	1
hsa-mir-6811	0	0	1	0	0	0	1	0	0	0	1	0	0	0	0	0	0	0	0	0	0	0	0	0	0	0	0	0	0	0	0	0	0	0	0	0	0	0	0	0	0	0	0	0	0	0	1	0	0
hsa-mir-6810	0	1	0	0	0	0	0	1	0	0	0	1	0	0	0	1	0	0	0	0	0	0	0	0	0	0	0	1	0	0	0	0	2	0	0	1	0	0	0	2	0	0	1	0	0	0	2	2	0
hsa-mir-6813	0	0	0	0	2	0	0	0	1	0	0	1	0	0	0	0	0	0	0	0	1	0	0	0	1	0	0	1	0	0	0	0	4	0	0	0	0	0	0	0	0	0	0	0	0	0	0	1	0
hsa-mir-6812	0	1	1	0	0	0	0	0	0	0	0	0	1	0	0	0	0	0	0	2	1	0	0	0	0	0	0	0	3	1	0	0	2	0	0	0	0	0	2	0	0	1	0	0	0	1	0	0	0
hsa-mir-105-2	18	0	0	0	0	65	0	460	0	3	1	0	0	0	0	2	21	0	0	0	0	1	1	2	1	568	1	0	1	0	0	0	48	45	99	4160	4	1	10	2	0	2	0	0	1	13	6	0	0
hsa-mir-662	0	0	0	0	0	0	0	0	0	0	0	0	0	0	0	0	0	0	0	0	0	0	0	0	0	0	0	0	0	0	0	0	0	0	0	0	0	0	0	2	0	0	0	0	0	0	0	0	0
hsa-mir-661	0	0	0	0	0	0	0	0	0	0	0	0	0	0	0	0	0	0	0	0	0	0	0	0	0	0	0	0	0	0	0	0	0	0	0	0	0	0	0	0	0	0	0	0	0	0	0	0	0
hsa-mir-660	11	221	65	71	19	60	279	99	40	47	132	483	158	14	66	29	352	17	96	29	55	68	47	22	236	140	359	307	123	302	27	76	878	185	65	422	92	32	240	145	39	66	75	21	70	76	944	294	28
hsa-mir-2681	0	0	0	0	0	0	0	0	0	0	0	0	0	0	0	0	0	0	0	0	0	0	0	0	1	0	0	1	0	0	0	0	0	1	0	0	0	0	0	0	0	0	0	0	0	0	1	0	0
hsa-mir-2682	0	0	0	0	0	0	0	0	0	0	0	0	0	0	0	0	0	0	0	0	0	0	0	0	2	0	0	0	0	0	0	0	0	1	0	0	0	0	0	1	0	0	0	0	0	0	0	0	0
hsa-mir-1263	0	0	0	0	0	0	0	0	0	0	0	0	0	0	0	0	0	0	0	0	0	0	0	0	0	0	0	0	0	0	0	0	0	0	0	0	0	0	0	0	0	0	0	0	0	0	0	0	0
hsa-mir-1262	0	0	0	9	0	0	2	2	3	4	8	3	5	2	1	1	13	1	1	2	3	2	1	1	1	0	0	6	4	9	1	0	8	6	0	7	1	1	4	0	0	3	1	3	0	0	3	14	3
hsa-mir-1261	0	0	0	0	0	0	0	0	0	0	0	0	0	0	0	0	0	0	0	0	0	0	0	0	0	0	0	0	0	0	0	0	0	0	0	0	0	0	0	0	0	0	0	0	0	0	0	0	0
hsa-mir-146a	379	340	135	399	190	342	257	352	136	152	282	725	447	189	2200	106	316	92	100	113	154	349	828	136	714	1342	680	542	898	523	168	263	1703	240	74	452	505	154	2055	444	133	197	120	193	546	802	1136	656	112
hsa-mir-1266	20	83	57	15	20	16	16	42	21	30	83	25	71	234	5	33	48	11	48	81	9	27	86	83	13	52	71	136	128	73	57	17	21	28	86	370	17	13	91	312	9	36	24	127	30	204	36	89	171
hsa-mir-1265	0	1	0	0	0	0	0	0	0	0	0	0	0	0	0	0	0	0	0	0	0	0	0	0	0	0	0	0	0	0	0	0	1	0	0	0	0	0	0	0	0	0	0	0	0	0	0	1	0
hsa-mir-146b	1890	2814	636	2337	1558	1872	4566	4024	734	1017	1554	13741	2665	1028	879	1602	4266	137	569	801	1842	1317	531	1764	7344	3896	4005	6204	2204	5048	667	1208	32573	4457	1421	4039	1080	1648	4725	1971	276	1484	1149	1195	1624	1488	8887	2500	557
hsa-mir-101-2	13941	33461	21390	34781	7210	5628	18131	3369	7441	8879	46619	20681	64780	1259	5931	876	42427	6258	14071	4160	6120	7255	13921	3082	20460	33420	13416	39545	42605	147511	3559	4532	66491	4406	9694	66758	7234	1155	47251	8953	5222	15177	5759	8231	1559	5140	37515	57119	10874
hsa-mir-101-1	14040	33072	21387	34294	7461	5573	17560	3335	7382	8955	45920	19597	64299	1128	5781	905	42172	6119	14022	4129	5962	7278	13692	3029	20487	33470	13279	38509	42211	146362	3471	4506	64873	4296	9800	67155	7114	1079	46504	8663	5236	15369	5707	8262	1557	5114	36663	55514	10873
hsa-mir-514b	0	0	0	0	0	0	0	1	0	0	0	0	0	0	0	0	0	0	0	0	0	0	0	0	0	0	0	0	0	0	0	0	1	0	0	0	0	0	0	0	0	0	0	0	0	0	0	0	0
hsa-mir-128-1	90	551	298	89	66	64	213	135	115	150	203	293	379	41	145	37	1793	70	91	127	142	85	286	131	535	324	165	518	451	1743	289	54	2605	114	248	980	282	74	481	1251	72	130	112	115	119	308	1243	407	126
hsa-mir-128-2	68	356	179	55	29	35	128	70	61	75	117	179	318	21	106	11	1361	42	52	68	63	48	142	58	321	248	91	332	334	1411	234	32	2092	43	135	715	200	28	289	880	67	113	86	82	62	219	965	214	76
hsa-mir-27a	5258	4406	2477	2932	1143	1507	2870	3286	1390	2194	4551	4551	5793	418	4495	740	6819	341	2008	2038	3907	823	11628	2572	7402	2922	4096	4399	11073	18751	2298	1021	5550	3744	540	33868	2239	363	4156	7936	1286	3846	697	1559	849	2603	13581	5390	2510
hsa-mir-19b-2	344	778	371	233	399	73	260	182	97	190	213	406	127	28	442	97	737	74	53	187	213	136	856	113	368	135	453	207	325	451	73	150	483	637	437	480	180	82	467	378	63	79	87	68	117	349	727	359	107
hsa-mir-19b-1	442	761	393	281	394	67	304	208	104	223	247	435	145	15	455	84	939	91	56	189	184	157	968	115	624	134	529	239	414	561	68	177	729	671	483	506	174	75	497	378	68	100	98	91	126	375	823	459	150
hsa-mir-4303	0	0	0	0	0	0	0	0	0	0	0	0	0	0	0	0	0	0	0	0	0	0	0	0	0	0	0	0	0	0	0	0	0	0	0	0	0	0	0	0	0	0	0	0	0	0	0	0	0
hsa-mir-4302	0	0	0	0	0	0	0	0	0	0	0	0	0	0	0	0	0	0	0	0	0	0	0	0	0	0	0	0	0	0	0	0	0	0	0	0	0	0	0	0	0	0	0	0	0	0	0	0	0
hsa-mir-4301	0	0	0	0	0	0	0	0	0	0	0	0	0	0	0	0	0	0	0	0	0	0	0	0	0	0	0	0	0	0	0	0	0	0	0	0	0	0	0	0	0	0	0	0	0	0	0	0	0
hsa-mir-5787	0	0	0	0	0	0	0	0	0	0	0	0	0	0	0	0	0	0	0	0	0	0	0	0	0	0	0	0	0	0	0	0	0	0	0	0	0	0	0	0	0	0	0	0	0	0	0	0	0
hsa-mir-4307	0	0	0	0	0	0	0	0	0	0	0	0	0	0	0	0	0	0	0	0	0	0	0	0	0	0	0	0	0	0	0	0	0	0	0	0	0	0	0	0	0	0	0	0	0	0	0	0	0
hsa-mir-4306	0	0	0	0	0	0	0	0	0	0	0	0	0	0	0	0	0	0	0	0	0	0	0	1	0	1	0	0	0	0	0	0	1	0	0	1	0	0	0	0	0	0	0	0	0	0	0	0	0
hsa-mir-4305	0	0	0	0	0	0	0	0	0	0	0	0	0	0	0	0	0	0	0	0	0	0	0	0	0	0	0	0	0	0	0	0	0	0	0	0	0	0	0	0	0	0	0	0	0	0	0	0	0
hsa-mir-4304	0	0	0	0	0	0	0	0	0	0	0	0	0	0	0	0	0	0	0	0	0	0	0	0	0	0	0	0	0	0	0	0	0	0	0	0	0	0	0	0	0	0	0	0	0	0	0	0	0
hsa-mir-4309	0	0	0	0	0	0	0	0	0	0	0	0	0	0	0	0	0	0	0	0	0	0	0	0	0	0	0	0	0	0	0	0	0	0	0	0	0	0	0	0	0	0	0	0	0	0	0	0	0
hsa-mir-4308	0	0	0	0	0	0	0	0	0	0	0	0	0	0	0	0	0	0	0	0	0	0	0	0	0	0	0	0	0	0	0	0	0	0	0	0	0	0	0	0	0	0	0	0	0	0	0	0	0
hsa-mir-3648-2	0	0	0	0	0	0	0	0	0	0	0	0	0	0	0	0	0	0	0	0	0	0	0	0	0	0	0	0	0	0	0	0	0	0	0	0	0	0	0	0	0	0	0	0	0	0	0	0	0
hsa-mir-3648-1	0	0	0	0	0	0	0	0	0	0	0	0	0	0	0	0	0	0	0	0	0	0	0	0	0	0	0	0	0	0	0	0	0	0	0	0	0	0	0	0	0	0	0	0	0	0	0	0	0
hsa-mir-6076	0	0	0	0	0	0	0	0	0	0	0	0	0	0	0	0	0	0	0	0	0	0	0	0	0	0	0	0	0	0	0	0	0	0	0	0	0	0	0	0	0	0	0	0	0	0	0	0	0
hsa-mir-409	19	89	37	45	95	69	168	66	94	122	265	538	386	43	35	18	246	16	68	52	118	85	121	114	19	107	42	266	730	396	77	49	407	394	25	953	56	108	290	197	25	148	89	174	58	41	159	138	73
hsa-mir-4761	0	0	0	0	0	0	0	0	0	0	0	0	0	0	0	0	0	0	0	0	0	0	0	0	0	0	0	0	0	0	0	0	0	0	0	0	0	0	0	0	0	0	0	0	0	0	0	0	0
hsa-mir-4760	0	0	0	0	0	0	0	0	0	0	0	0	0	0	0	0	0	0	0	0	0	0	0	0	0	0	0	0	0	0	0	0	0	0	0	0	0	0	1	0	0	0	0	0	0	0	0	0	0
hsa-mir-4763	0	0	5	0	2	0	2	0	0	0	0	0	0	0	1	0	0	0	1	1	1	0	1	2	0	0	1	0	5	1	1	0	1	0	0	3	0	0	1	1	1	0	0	0	0	3	0	0	0
hsa-mir-4762	0	1	0	0	0	0	1	1	0	0	0	1	1	0	0	0	6	0	2	0	0	1	2	0	3	1	3	0	2	1	0	0	2	1	0	1	1	0	0	0	0	2	2	0	2	0	7	2	1
hsa-mir-4765	0	0	0	0	0	0	0	0	0	0	0	0	0	0	0	0	0	0	0	0	0	0	0	0	0	0	0	0	0	0	0	0	0	0	0	0	0	0	0	0	0	0	0	0	0	0	0	0	0
hsa-mir-4764	0	0	0	0	0	0	0	0	0	0	0	0	0	0	0	0	0	0	0	0	0	0	0	0	0	0	0	0	0	0	0	0	1	0	0	0	0	0	0	0	0	0	0	0	0	0	0	0	0
hsa-mir-4767	0	0	0	0	0	0	0	0	0	0	0	0	0	0	0	0	0	0	0	0	0	0	0	0	0	1	0	0	1	0	0	0	0	0	0	1	0	0	0	0	0	0	0	0	0	0	1	0	0
hsa-mir-4766	1	2	3	1	0	0	1	4	0	3	1	0	0	0	0	0	2	0	0	0	0	0	7	1	4	3	6	0	6	1	0	0	5	0	3	12	0	1	2	10	0	0	4	1	2	4	4	0	2
hsa-mir-4769	0	0	0	0	0	0	0	0	0	0	0	0	0	0	0	0	1	0	0	0	0	0	0	0	0	0	0	0	0	0	0	0	0	0	0	0	0	0	0	0	0	0	0	0	0	0	0	0	0
hsa-mir-4768	0	0	0	0	0	0	0	0	0	1	0	0	0	0	0	0	0	0	0	0	0	0	0	0	1	0	0	0	0	0	0	0	0	0	0	0	0	0	0	0	0	0	0	1	0	0	1	0	0
hsa-mir-3610	5	3	3	0	1	2	2	1	0	2	1	0	11	5	5	0	34	4	0	0	0	2	7	2	4	4	1	1	4	14	9	0	15	2	1	6	4	1	7	18	2	8	2	1	2	4	8	3	1
hsa-mir-6075	0	0	0	0	0	0	0	0	0	0	0	0	0	0	0	0	0	0	0	0	0	0	0	0	0	0	0	0	0	0	0	0	0	0	0	0	0	0	0	0	0	0	0	0	0	0	0	0	0
hsa-mir-3611	0	0	0	0	0	0	0	1	0	0	0	0	0	0	0	0	3	0	0	1	0	0	0	0	0	0	0	1	0	1	0	0	2	0	1	0	0	0	1	0	0	0	0	0	0	0	0	2	0
hsa-mir-4540	0	0	0	0	0	0	0	0	0	0	0	0	0	0	0	0	0	0	0	0	0	0	0	0	0	0	0	0	0	0	0	0	0	0	0	0	0	0	0	0	0	0	0	0	0	0	0	0	0
hsa-mir-4789	0	0	1	0	0	0	0	0	0	0	0	0	0	0	0	0	0	0	0	1	0	0	7	0	0	0	2	0	1	0	0	0	0	0	0	10	0	0	0	0	0	0	0	0	0	3	1	0	0
hsa-mir-4788	0	0	0	2	0	0	2	0	0	1	6	1	1	0	0	0	0	0	1	0	0	0	1	0	1	0	2	0	1	2	1	0	3	0	0	0	0	0	3	31	0	1	0	1	2	1	2	0	0
hsa-mir-4787	0	2	0	0	0	0	1	0	0	1	4	3	0	0	8	0	7	0	0	0	1	1	1	0	3	1	1	5	5	2	0	1	6	1	2	12	1	0	7	4	0	3	0	0	1	1	7	0	0
hsa-mir-4786	1	1	0	2	0	0	1	0	0	2	2	0	2	0	4	0	38	0	0	0	0	0	1	6	2	1	0	6	3	5	0	0	15	0	1	17	4	1	6	7	0	1	0	0	0	1	1	6	0
hsa-mir-4785	0	0	0	0	0	0	0	0	0	0	0	0	0	0	1	0	3	2	0	0	0	0	0	1	1	0	0	0	0	1	1	0	2	0	0	1	0	0	1	0	0	0	0	0	0	1	1	0	1
hsa-mir-4784	2	4	4	0	2	0	0	1	0	1	0	1	3	4	1	0	2	1	0	0	1	3	4	2	0	1	0	3	0	3	3	0	2	1	4	2	0	3	7	3	1	2	3	3	0	0	2	3	0
hsa-mir-4783	0	0	0	0	0	0	0	0	0	0	0	0	0	0	0	0	0	0	0	0	0	0	0	0	0	0	0	0	0	0	0	0	0	0	0	0	0	0	0	0	0	0	0	0	0	0	0	0	0
hsa-mir-365a	24	1072	328	203	164	142	538	404	398	173	735	610	510	350	477	180	208	83	592	694	187	107	438	141	99	185	104	1429	816	451	188	180	523	371	37	1425	127	77	430	311	49	382	417	129	112	705	743	325	459
hsa-mir-4781	2	1	5	1	1	1	0	2	0	0	1	1	4	0	0	0	2	0	0	2	0	0	0	0	5	2	0	4	2	10	0	0	5	0	0	6	2	0	1	3	1	2	0	0	1	2	1	2	3
hsa-mir-4780	6	0	0	2	0	0	0	0	0	0	4	0	0	1	0	0	2	0	0	0	0	0	11	0	0	0	1	0	0	1	0	0	1	0	1	1	0	0	0	18	0	0	0	0	0	0	0	0	1
hsa-mir-378b	0	0	0	1	0	0	0	0	0	0	0	0	0	0	0	0	1	0	2	0	0	0	0	0	1	0	0	0	0	1	0	0	0	0	0	1	0	0	0	0	0	0	0	0	0	0	0	0	0
hsa-mir-378c	30	12	5	48	3	5	6	14	6	8	32	20	16	8	8	0	215	1	26	10	4	2	64	6	55	27	16	21	18	39	3	4	60	2	8	144	4	2	23	41	1	4	4	4	2	9	72	12	4
hsa-mir-4656	0	0	0	0	0	0	0	0	0	0	0	0	0	0	0	0	0	0	0	0	0	0	0	0	0	0	0	0	0	0	0	0	0	0	0	0	0	0	1	0	0	0	0	0	0	0	0	0	0
hsa-mir-378a	537	747	314	1310	241	322	722	1025	1142	574	2298	2295	720	733	374	159	19336	252	2680	572	206	117	3130	446	2297	689	1808	1669	694	2529	334	320	4403	860	575	7845	422	318	754	3837	153	223	590	250	339	428	4139	1072	254
hsa-mir-378f	0	0	0	2	0	0	0	0	0	0	0	0	1	0	0	0	2	0	1	0	0	0	0	0	0	1	0	2	0	0	0	0	1	0	0	1	0	0	0	0	0	0	0	0	0	0	0	0	0
hsa-mir-378g	0	0	0	0	0	0	0	0	0	0	0	0	0	0	0	0	0	0	0	0	0	0	0	0	0	0	0	0	0	0	0	0	0	0	0	2	0	0	0	0	0	0	0	0	0	0	0	0	0
hsa-mir-378e	0	0	0	0	0	0	0	0	0	0	0	0	0	0	0	0	0	0	0	0	0	0	0	0	0	0	0	0	0	0	0	0	0	0	0	0	0	0	0	0	0	0	0	0	0	0	0	0	0
hsa-mir-378j	0	0	0	0	0	0	0	0	0	0	0	0	0	0	0	0	0	0	0	0	0	0	0	0	0	0	0	0	0	0	0	0	0	0	0	0	0	0	0	0	0	0	0	0	0	0	0	0	0
hsa-mir-378h	0	0	0	0	0	0	0	0	0	0	0	0	0	0	0	0	0	0	0	0	0	0	0	0	0	0	0	0	0	0	0	0	0	0	0	0	0	0	0	0	0	0	0	0	0	0	0	0	0
hsa-mir-378i	2	0	0	0	0	0	0	0	0	0	0	0	1	0	0	0	0	0	1	0	0	0	0	0	0	0	1	0	0	0	0	0	0	0	0	0	0	0	0	0	0	0	0	0	0	0	0	0	0
hsa-mir-4471	0	0	0	0	0	0	0	0	0	0	0	0	0	0	0	0	0	0	0	0	0	0	0	0	0	0	0	0	0	0	0	0	0	0	0	1	0	0	0	0	0	0	0	0	0	0	0	0	0
hsa-mir-27b	468	2634	827	2431	893	848	1087	1556	1045	1398	3539	2980	2687	670	1796	421	21402	546	1211	1488	1911	527	2222	1133	1323	683	3218	4232	5336	9988	2225	1336	2339	1890	384	18107	562	321	1508	3585	1267	2689	545	1097	742	1135	7487	2609	1578
hsa-mir-4470	0	0	1	0	0	0	0	1	0	0	2	0	3	0	1	0	0	0	0	0	0	0	0	0	0	2	0	1	1	4	0	0	1	0	0	3	1	0	1	2	1	2	0	1	0	2	3	0	0
hsa-mir-3135a	0	0	0	0	0	0	0	0	1	0	0	0	0	0	0	0	0	0	0	0	0	0	0	0	0	0	0	0	0	0	0	0	0	0	2	0	0	0	0	0	0	0	0	0	0	0	0	0	0
hsa-mir-3135b	0	0	0	0	0	0	0	0	0	0	0	0	0	0	0	0	0	0	0	0	0	0	0	0	0	0	0	0	0	0	0	0	0	0	0	0	1	0	0	0	0	0	0	0	0	0	0	0	0
hsa-mir-3529	0	0	0	0	0	0	0	0	0	0	0	0	0	0	0	0	4	0	0	0	0	0	0	0	1	0	0	0	0	0	0	1	0	0	0	0	0	0	0	0	0	0	0	0	0	0	0	0	0
hsa-mir-4651	0	0	1	0	0	0	0	0	0	0	0	0	0	0	0	0	0	0	0	0	0	0	0	0	0	0	0	0	0	0	0	0	0	0	0	3	0	0	1	0	0	0	0	0	0	0	0	0	0
hsa-mir-3658	0	0	0	0	0	0	0	0	0	0	0	0	0	0	0	0	0	0	0	0	0	0	0	0	0	0	0	0	0	0	0	0	0	0	0	0	0	0	0	0	0	0	0	0	0	1	0	0	0
hsa-mir-3659	0	0	0	0	0	0	0	0	0	0	0	0	0	0	0	0	0	0	0	0	0	0	0	0	0	0	0	0	0	0	0	0	0	0	0	0	0	0	0	0	0	0	0	0	0	0	0	1	0
hsa-mir-3654	1	0	0	0	1	0	0	1	0	0	0	0	0	0	1	0	0	0	0	0	0	0	0	0	0	1	1	0	0	1	1	0	5	1	0	4	0	0	0	0	1	0	0	1	0	0	1	0	0
hsa-mir-3655	0	0	2	0	0	1	1	0	0	0	0	0	2	1	1	0	1	0	0	0	0	1	2	0	0	1	3	1	1	2	0	0	1	1	0	2	0	0	1	0	1	3	1	0	0	0	1	1	0
hsa-mir-3656	0	0	0	0	0	0	0	0	0	0	0	0	0	1	0	0	0	0	0	0	0	0	0	0	0	0	0	0	0	0	0	0	0	0	0	0	0	0	0	0	0	0	0	0	0	0	0	0	0
hsa-mir-1246	0	0	0	0	0	0	0	0	0	0	0	0	0	0	0	0	3	0	0	0	0	0	0	0	0	0	0	1	0	0	0	0	0	0	1	0	0	0	0	1	0	0	0	0	0	0	0	0	0
hsa-mir-3650	1	0	1	0	0	0	0	0	0	0	0	0	0	0	0	0	1	0	0	1	0	0	0	0	1	0	0	0	1	0	0	0	0	0	0	0	0	0	0	0	0	0	0	0	0	0	0	0	0
hsa-mir-3651	1	24	3	1	1	2	3	1	1	7	3	2	4	0	1	0	2	2	5	3	2	4	35	3	4	4	54	3	2	2	4	3	29	10	4	37	1	2	4	1	4	0	1	0	3	3	13	17	3
hsa-mir-3652	4	8	2	0	2	0	0	2	0	1	4	1	1	2	8	0	7	0	1	2	1	0	1	0	3	8	5	1	6	7	2	1	10	4	1	6	3	0	4	2	0	2	0	3	0	3	4	3	3
hsa-mir-3653	16	35	42	30	7	12	86	32	20	10	26	43	32	8	11	7	17	7	14	11	42	15	274	19	10	47	60	29	100	16	20	5	25	73	19	193	12	45	71	27	35	49	28	27	6	20	91	53	14
hsa-mir-323b	9	5	7	6	1	8	3	10	3	21	8	8	13	0	7	1	10	1	0	6	10	0	28	24	2	22	8	5	74	66	14	4	74	22	15	155	5	2	24	10	8	32	8	26	7	4	9	3	6
hsa-mir-1249	1	6	7	6	4	2	10	4	15	2	11	18	8	0	5	3	7	4	3	7	3	2	26	7	3	6	5	15	25	13	2	0	20	7	2	26	3	3	20	6	9	17	1	8	0	12	10	7	7
hsa-mir-4437	0	0	0	0	0	0	0	0	0	0	0	0	0	0	0	0	0	0	0	0	0	0	0	0	0	0	0	0	0	0	0	0	0	0	0	0	0	0	1	0	0	0	0	0	0	0	0	0	0
hsa-mir-323a	1	5	4	7	5	1	8	7	8	16	21	15	26	6	3	1	29	0	1	9	6	5	8	12	1	19	7	15	84	49	9	1	51	25	3	68	6	9	14	12	4	17	13	6	2	10	13	8	6
hsa-mir-4431	0	0	0	0	0	0	0	0	0	0	2	0	0	0	0	0	0	0	0	0	0	0	0	0	2	0	4	0	0	0	0	0	0	0	0	2	0	0	0	4	0	0	0	0	0	0	0	0	0
hsa-mir-4430	1	0	0	0	0	0	0	0	0	0	0	0	0	0	0	0	0	0	0	0	0	0	0	0	0	0	0	0	0	0	1	0	0	0	0	0	0	0	0	0	0	0	0	0	0	0	0	0	0
hsa-mir-4432	0	0	0	0	0	0	0	0	0	0	0	0	0	0	0	0	0	0	0	0	0	0	0	0	0	0	0	0	0	0	0	0	0	0	0	0	0	0	0	0	0	0	0	0	0	0	1	0	0
hsa-mir-133a-1	1	3	5	7	1	3	5	1	3	4	43	25	5	1	0	2	9	1	4	1	1	1	9	2	0	0	1	5	16	7	5	71	9	10	1	28	1	5	12	11	1	5	0	3	4	0	4	9	10
hsa-mir-133a-2	0	3	4	8	2	5	3	5	6	0	32	27	0	2	0	2	6	1	3	3	4	3	6	2	0	2	0	12	10	2	5	59	9	4	2	21	1	2	9	7	0	8	3	2	1	1	5	5	7
hsa-mir-4439	0	0	0	0	0	0	0	0	0	0	0	0	1	0	0	0	0	0	0	0	0	0	0	0	0	0	0	0	0	0	0	0	0	0	0	0	0	0	0	0	0	0	0	0	0	0	0	0	0
hsa-mir-4438	0	0	0	0	0	0	0	0	0	0	0	0	0	0	0	0	0	0	0	0	0	0	0	0	0	0	0	0	0	0	0	0	0	0	0	0	0	0	0	0	0	0	0	0	0	0	0	0	0
hsa-mir-6761	3	1	1	1	0	1	0	0	3	0	0	5	12	2	7	0	5	2	2	0	0	0	1	3	2	1	4	4	7	6	3	1	13	1	0	50	8	0	7	4	1	1	1	1	0	4	0	2	2
hsa-mir-1538	0	0	2	0	0	0	0	0	0	0	1	0	0	0	1	0	1	0	0	0	0	0	4	2	0	4	1	0	3	2	0	0	3	2	1	3	0	1	4	3	0	2	0	2	0	0	0	1	0
hsa-mir-548o	2	1	0	2	0	1	0	1	0	0	1	0	1	0	0	1	5	0	1	0	0	1	5	0	2	5	0	4	3	0	0	0	2	0	0	9	2	0	3	2	0	0	0	1	0	1	1	1	1
hsa-mir-892c	0	0	0	0	0	0	0	0	0	0	0	0	0	0	0	0	0	0	0	0	0	0	0	0	0	0	0	0	0	0	0	0	0	0	0	0	0	0	0	0	0	0	0	0	0	0	0	0	0
hsa-mir-892b	0	0	0	0	0	0	0	0	0	0	0	0	0	0	0	0	0	0	0	0	0	0	0	0	0	0	0	0	0	0	0	0	0	0	0	0	0	0	0	0	0	0	0	0	0	0	1	0	0
hsa-mir-892a	0	0	0	0	0	0	1	1	1	0	0	0	0	0	0	0	2	0	0	0	0	0	0	0	0	0	0	0	0	0	0	0	0	1	0	0	0	0	2	0	0	0	0	0	0	1	0	0	0
hsa-mir-548n	0	0	0	0	0	0	0	1	0	0	0	1	0	0	0	0	0	0	0	0	0	0	1	0	0	0	0	1	0	0	0	0	0	0	0	0	0	0	0	0	0	0	0	0	0	0	0	0	0
hsa-mir-548m	0	0	0	0	0	0	0	0	0	0	0	0	0	0	0	0	0	0	0	0	0	0	0	0	0	0	0	0	0	0	0	0	0	0	0	0	0	0	0	0	0	0	0	0	0	0	0	0	0
hsa-mir-548l	0	0	0	0	0	0	0	0	0	0	0	1	0	0	0	0	3	0	0	0	0	0	1	0	0	0	0	0	0	1	1	0	0	2	2	0	0	0	0	0	0	0	0	1	0	1	1	0	0
hsa-mir-498	0	0	0	0	0	0	0	0	0	0	0	1	0	0	0	0	0	0	0	0	0	0	0	0	0	0	0	0	0	1	0	0	0	0	1	0	0	0	0	0	0	0	0	0	0	0	0	0	0
hsa-mir-124-1	1	8	0	0	0	0	0	0	0	0	0	0	0	0	0	0	0	0	0	0	0	0	0	0	0	0	0	0	0	0	0	0	0	0	0	0	0	0	0	0	0	0	0	0	0	0	0	0	0
hsa-mir-124-3	0	6	0	0	0	0	0	0	0	0	0	0	0	0	0	0	1	0	0	0	0	0	1	0	0	0	0	0	0	1	0	0	0	0	0	1	0	0	0	1	0	0	0	0	0	0	0	0	0
hsa-mir-124-2	0	12	0	0	0	0	0	0	0	0	0	0	0	0	0	0	0	0	0	0	0	0	0	0	0	0	0	0	0	0	0	0	0	1	0	0	0	0	0	0	0	0	0	0	0	0	1	0	0
hsa-mir-548g	0	0	0	0	0	0	0	0	0	0	0	0	0	0	0	0	0	0	0	0	0	0	0	0	0	0	0	0	0	0	0	0	0	0	0	0	0	0	0	0	0	0	0	0	0	0	0	0	0
hsa-mir-5009	0	1	0	0	0	0	0	0	0	0	0	0	0	0	0	0	1	0	0	0	0	0	0	0	0	0	0	0	0	0	0	0	1	0	1	2	0	0	1	0	0	1	0	0	0	0	0	1	0
hsa-mir-1184-3	0	0	0	0	0	0	0	0	0	0	0	0	0	0	0	0	0	0	0	0	0	0	0	0	0	0	0	0	0	0	0	0	0	0	0	0	0	0	0	0	0	0	0	0	0	1	0	0	0
hsa-mir-1184-2	0	0	0	0	0	0	0	0	0	0	0	0	0	0	0	0	0	0	0	0	0	0	0	0	0	0	0	0	0	0	0	0	0	0	0	0	0	0	0	0	0	0	0	0	0	0	0	0	0
hsa-mir-1184-1	0	0	0	0	0	0	0	0	0	0	0	0	0	0	0	0	0	0	0	0	0	0	0	0	0	0	0	0	0	0	0	0	0	0	0	0	0	0	0	0	0	0	0	0	0	1	0	0	0
hsa-mir-497	14	164	234	301	66	43	66	31	128	112	414	179	186	7	66	13	69	31	73	44	169	60	305	18	49	91	63	151	349	498	48	69	161	99	12	448	25	20	211	74	54	48	31	57	31	75	127	163	65
hsa-mir-301b	8	2	0	1	6	3	0	8	0	2	0	0	1	0	12	2	42	0	0	7	6	0	6	3	6	11	12	2	15	3	4	2	43	5	77	31	5	2	7	14	3	1	8	4	3	7	8	2	0
hsa-mir-190b	7	347	346	10	115	28	17	24	4	123	4	27	121	1	3	38	5	22	2	148	81	91	11	7	2	6	8	110	254	371	9	40	5	2	1	114	1	87	229	9	46	15	166	29	77	136	77	182	80
hsa-mir-301a	78	59	53	18	87	25	14	49	6	17	22	36	31	0	245	18	86	16	6	77	35	28	25	63	43	73	69	40	180	118	150	32	303	71	265	120	36	28	180	29	16	18	81	38	24	356	319	35	46
hsa-mir-548b	1	8	2	9	2	3	2	1	2	2	2	5	0	0	0	6	34	1	7	1	1	0	11	0	14	0	8	3	11	8	5	2	14	1	15	6	4	0	2	3	3	3	1	2	3	13	5	6	0
hsa-mir-492	0	0	0	0	0	0	0	0	0	0	0	0	0	0	0	0	0	0	0	0	0	0	0	0	0	1	0	1	0	0	0	0	0	0	0	14	0	0	0	0	1	2	0	1	0	0	0	0	0
hsa-mir-516b-2	0	0	0	0	0	0	0	1	0	2	0	0	0	0	0	0	0	0	0	0	0	0	0	0	1	0	0	0	0	2	0	0	1	0	1	0	0	0	0	0	0	0	0	0	0	0	3	0	0
hsa-mir-516b-1	0	0	0	0	0	0	1	0	0	0	0	0	0	0	0	0	2	0	0	0	0	0	0	0	0	0	0	0	0	2	0	0	0	0	2	0	1	0	1	0	0	0	0	0	0	0	4	0	0
hsa-mir-493	5	37	26	16	28	30	63	14	8	41	18	136	97	5	12	15	145	2	3	38	43	39	34	37	10	34	27	87	252	205	16	20	154	104	5	525	10	32	50	78	11	97	14	59	22	22	93	64	45
hsa-mir-487b	0	9	11	23	5	4	13	8	11	25	42	61	19	4	4	6	40	0	12	15	14	12	22	6	5	8	9	47	70	70	10	8	44	47	2	149	0	2	20	16	6	16	13	22	5	4	32	28	14
hsa-mir-98	36	286	58	109	173	79	152	214	66	108	138	301	407	26	263	53	979	60	81	179	102	124	195	80	246	264	162	524	372	528	143	95	513	101	211	917	314	91	576	813	55	128	176	125	165	435	421	298	232
hsa-mir-6796	0	1	1	0	0	0	0	0	0	0	0	0	0	1	0	0	1	0	0	0	0	0	0	0	0	0	0	0	0	0	0	1	0	0	0	1	0	0	0	0	0	0	0	0	0	0	1	0	0
hsa-mir-6797	0	0	1	0	0	0	0	0	0	3	0	0	0	0	2	0	2	0	0	0	1	0	1	0	1	0	1	1	0	1	0	0	9	0	0	2	1	1	1	0	1	1	0	1	0	1	0	0	2
hsa-mir-6794	0	0	2	0	0	0	0	0	0	0	0	0	0	0	1	0	0	0	0	1	0	0	0	0	0	0	0	0	0	1	0	0	0	0	0	1	0	0	0	0	0	0	0	0	0	0	0	0	0
hsa-mir-6795	0	0	0	0	0	0	0	0	1	0	0	0	0	0	0	0	1	0	0	0	0	0	0	0	0	0	0	0	0	1	0	0	0	0	0	1	0	0	0	0	0	0	0	0	0	0	0	0	0
hsa-mir-6792	0	0	0	0	0	0	0	0	0	0	0	0	0	0	0	0	0	0	0	0	0	0	0	0	0	0	0	0	0	0	0	0	0	0	0	0	0	0	0	0	0	0	0	0	0	0	0	0	0
hsa-mir-6793	0	3	1	0	0	0	0	2	1	0	0	1	0	0	2	0	3	0	0	0	2	0	1	0	0	2	0	1	0	3	0	0	4	0	0	14	0	1	1	3	0	1	1	1	2	3	0	0	1
hsa-mir-6790	0	0	0	0	0	0	0	0	0	0	0	0	0	1	0	0	0	0	0	0	0	0	0	0	0	0	0	0	0	0	0	0	0	0	0	0	0	0	1	0	0	0	0	0	0	0	0	0	0
hsa-mir-6791	0	0	0	0	0	0	0	1	0	0	0	0	0	0	0	0	1	0	0	0	0	0	0	0	0	1	0	0	0	0	0	0	1	0	0	0	0	0	0	0	0	0	0	0	0	0	2	0	0
hsa-mir-6840	0	0	0	0	0	0	0	0	0	0	0	0	0	0	0	0	0	0	0	0	0	0	0	0	0	0	0	0	1	1	0	0	1	1	0	1	0	0	0	0	0	1	0	0	0	0	0	0	0
hsa-mir-6798	0	2	3	0	0	0	1	0	1	0	1	1	4	0	3	0	10	1	1	0	0	0	3	0	1	0	4	1	1	2	0	0	23	0	1	10	3	0	6	4	0	0	2	1	1	5	0	1	0
hsa-mir-6799	0	0	0	0	0	0	0	0	0	0	0	0	0	0	0	0	0	0	0	0	0	0	0	0	0	0	0	0	0	0	0	0	2	0	0	0	0	0	1	0	0	1	0	0	0	0	0	0	0
hsa-mir-6841	0	0	0	0	0	0	0	0	0	0	0	0	0	0	0	0	0	0	0	0	0	0	0	0	0	0	0	0	0	0	0	0	0	0	0	0	0	0	0	0	0	0	0	0	0	0	0	0	0
hsa-mir-513c	0	0	0	0	0	0	0	0	0	0	0	0	0	0	0	1	2	0	0	0	0	1	4	0	1	0	1	0	0	0	0	0	2	0	0	1	0	0	0	0	0	0	0	0	0	0	0	0	1
hsa-mir-9500	0	0	0	0	0	0	0	0	0	0	0	0	0	0	0	0	0	0	0	0	0	0	0	0	0	0	0	0	0	0	0	0	0	0	0	0	0	0	0	0	0	0	0	0	0	0	0	0	0
hsa-mir-6847	1	0	0	0	0	0	0	0	0	0	0	0	0	0	1	0	0	0	0	0	0	0	0	0	1	0	0	0	0	0	0	0	1	0	0	0	0	0	0	1	0	0	0	0	0	0	0	0	0
hsa-mir-890	0	0	0	0	0	0	0	0	0	0	0	0	0	0	0	0	0	0	0	0	0	0	0	0	0	0	0	0	0	0	0	0	0	0	0	0	0	0	0	0	0	0	0	0	0	0	0	0	0
hsa-mir-7849	0	0	0	0	0	0	0	0	0	0	0	0	0	0	0	0	0	0	0	0	0	0	0	0	0	0	0	0	1	0	0	0	0	0	0	0	0	0	0	0	0	0	0	0	0	0	0	0	0
hsa-mir-7848	0	0	0	0	0	0	0	0	0	0	0	0	0	0	0	0	0	0	0	0	0	0	0	0	0	0	0	0	0	0	0	0	0	0	0	0	0	0	0	0	0	0	0	0	0	1	0	0	0
hsa-mir-105-1	10	1	0	0	0	66	1	500	1	1	0	0	0	0	0	4	23	0	0	0	1	1	0	1	2	577	1	1	1	0	0	0	28	30	107	4141	5	2	2	9	0	3	0	0	2	15	3	0	0
hsa-mir-7845	2	2	0	0	0	0	0	0	0	1	3	0	1	0	0	0	1	0	0	3	0	0	2	0	2	0	0	0	1	3	0	1	0	3	0	0	0	0	0	0	0	2	0	0	1	0	0	0	0
hsa-mir-7844	0	0	0	0	0	1	0	0	0	0	0	1	0	0	0	0	1	0	0	0	0	0	0	1	0	1	2	0	0	0	0	0	2	3	0	0	0	0	0	1	0	1	0	0	0	0	0	1	0
hsa-mir-7847	0	0	0	0	0	0	0	0	0	0	0	0	0	0	0	0	0	0	0	0	0	0	0	0	0	0	0	0	0	0	0	0	0	0	0	0	0	0	0	0	0	0	0	0	0	0	0	0	0
hsa-mir-6845	0	0	1	0	0	0	0	0	0	0	0	0	0	0	0	0	0	0	0	0	0	0	1	0	0	0	0	0	0	1	0	0	1	0	0	0	0	0	1	0	0	0	0	0	0	0	0	0	0
hsa-mir-7843	0	0	0	0	0	0	0	0	0	0	0	0	0	0	0	0	0	0	0	0	0	0	0	0	0	0	0	0	0	0	0	0	0	0	0	0	0	0	0	0	0	0	0	0	0	0	0	0	0
hsa-mir-3909	0	1	3	2	0	1	2	5	0	1	3	3	1	0	0	0	7	0	1	3	0	0	14	2	0	3	1	0	1	2	0	1	3	1	1	11	1	0	2	7	0	0	0	1	2	0	8	0	1
hsa-mir-7159	0	0	0	0	0	0	0	0	0	0	0	0	0	0	0	0	0	0	0	0	0	0	0	0	0	0	0	0	0	0	0	0	0	0	0	0	0	0	0	0	0	0	0	0	0	0	0	0	0
hsa-mir-7158	1	0	0	0	0	0	0	0	0	0	0	0	0	0	0	0	1	0	0	0	0	0	0	0	0	0	0	0	0	1	0	0	3	0	0	0	0	0	0	0	0	0	0	0	0	0	2	1	0
hsa-mir-7157	0	0	0	0	0	0	0	0	0	0	0	0	0	0	0	0	2	0	0	1	0	0	1	0	0	0	0	0	1	0	0	1	0	0	0	0	0	0	0	0	0	0	0	0	0	0	0	0	0
hsa-mir-7156	1	0	45	0	0	0	0	1	0	0	2	2	11	0	12	0	15	0	3	0	0	2	0	3	41	0	17	6	1	5	0	0	3	3	1	2	19	0	4	65	0	5	1	1	3	0	1	3	2
hsa-mir-7155	0	2	0	0	0	0	0	0	0	0	0	0	1	0	0	0	0	0	0	0	1	0	0	1	1	0	0	0	3	5	0	0	6	0	0	4	0	0	0	0	2	1	0	1	0	1	0	1	0
hsa-mir-7154	0	0	0	0	0	0	0	0	0	0	0	0	0	0	0	0	0	0	0	0	0	0	0	0	0	0	0	0	0	0	0	0	0	0	0	0	0	0	0	0	0	0	0	0	0	0	0	0	0
hsa-mir-7153	0	0	0	0	0	0	0	0	0	0	0	0	0	0	0	0	0	0	0	0	0	0	0	0	0	0	0	0	0	0	0	0	0	0	0	0	0	0	0	0	0	0	0	0	0	0	0	0	0
hsa-mir-7152	1	0	0	1	0	0	0	0	0	1	0	2	2	0	0	0	6	0	0	0	0	0	0	0	0	0	0	0	0	0	0	0	1	0	0	1	0	0	0	1	0	0	0	0	0	3	0	0	0
hsa-mir-7151	0	0	0	0	0	0	0	0	0	0	0	0	0	0	0	0	0	0	0	0	1	0	0	0	0	0	0	0	0	0	0	0	3	0	1	0	1	0	0	0	0	0	0	0	0	0	0	0	0
hsa-mir-7150	0	0	0	0	0	0	0	0	0	0	0	0	0	0	0	0	0	0	0	0	0	0	0	0	0	0	0	0	0	0	0	0	0	0	0	0	0	0	0	0	0	0	0	0	0	0	0	0	0
hsa-mir-1322	0	0	0	0	0	0	0	0	0	0	0	0	0	0	0	0	0	0	0	0	0	0	2	0	0	0	0	0	0	0	0	0	0	0	0	0	0	0	0	0	0	0	0	0	0	0	0	0	0
hsa-mir-1323	0	0	0	0	0	0	0	0	1	0	2	0	0	0	0	0	8	0	0	0	0	0	0	0	0	0	0	0	0	1	0	0	0	0	1	0	0	0	1	0	0	0	0	0	0	0	1	0	0
hsa-mir-1321	0	0	0	0	0	0	0	0	0	0	0	0	0	0	0	0	0	0	0	0	0	0	0	0	0	0	0	0	0	0	0	0	0	0	0	0	0	0	0	0	0	0	0	0	0	0	0	0	0
hsa-mir-1324	0	0	0	0	0	0	0	0	0	0	0	0	0	0	0	0	0	0	0	0	0	0	0	0	0	0	0	0	0	0	0	0	0	0	0	0	0	0	0	0	0	0	0	0	0	0	0	0	0
hsa-mir-675	10	61	81	227	69	24	118	16	240	184	647	94	138	30	14	16	1139	41	37	153	127	27	485	45	1228	76	1927	55	565	436	307	118	369	313	31	2828	49	72	213	293	30	200	139	234	51	26	114	147	59
hsa-mir-676	2	0	2	7	1	0	2	0	6	2	11	3	5	0	9	1	16	0	2	0	1	1	5	2	7	6	3	3	7	4	0	2	18	2	10	8	0	0	7	2	1	3	2	0	1	1	1	4	2
hsa-mir-670	0	0	12	0	0	0	0	0	0	0	0	0	0	0	0	0	0	0	0	0	0	0	0	0	0	0	0	0	0	0	0	0	0	0	0	0	0	0	0	0	0	0	0	0	0	0	0	0	0
hsa-mir-671	12	114	65	13	14	13	25	21	7	32	32	27	54	8	16	5	108	15	1	29	16	1	196	13	36	43	56	49	78	61	19	13	154	39	4	129	36	6	27	89	3	32	16	27	9	48	72	30	34
hsa-mir-26a-2	1632	6170	2315	6237	1736	1160	3656	1680	2170	1608	6264	4626	5471	1378	1587	648	6082	603	1766	2163	2733	1466	7427	1176	1886	5047	3185	7664	5838	11083	1587	983	7779	2235	1000	37567	750	841	5296	2426	1317	3570	858	1403	499	8821	7842	6015	3235
hsa-mir-26a-1	1664	6247	2258	6164	1675	1074	3552	1691	2284	1638	6283	4609	5572	1320	1583	695	6119	627	1735	2116	2748	1458	7237	1227	1935	5053	3122	7379	5689	10949	1691	1046	7825	2140	1104	37187	757	780	5411	2463	1389	3583	863	1360	565	8819	7801	6097	3157
hsa-mir-1256	0	1	0	0	0	1	0	0	0	0	0	0	0	0	2	0	0	0	1	0	0	0	1	0	0	0	0	0	0	0	0	0	2	0	0	5	0	0	1	0	1	0	2	0	0	0	0	1	1
hsa-mir-1257	0	0	0	0	0	0	0	0	0	0	0	0	0	0	0	0	0	0	0	0	0	0	0	0	0	3	0	0	0	0	0	0	0	0	0	0	0	0	0	0	0	0	0	0	0	0	0	0	0
hsa-mir-1252	0	0	0	0	1	0	0	0	0	0	0	0	0	0	0	0	1	0	0	0	0	0	0	0	0	0	0	0	0	0	0	0	0	2	0	0	0	0	0	0	0	0	0	0	0	2	0	0	0
hsa-mir-1253	0	0	0	0	0	0	0	0	0	0	0	0	0	0	0	0	0	0	0	0	0	0	0	0	0	0	0	0	0	0	0	0	0	0	0	0	0	0	0	0	0	0	0	0	0	0	0	0	0
hsa-mir-1250	0	0	1	0	0	0	1	0	0	0	0	0	0	0	0	0	3	0	0	0	0	0	0	0	2	2	1	0	0	0	0	0	1	0	0	1	0	0	0	0	0	0	0	0	0	2	0	0	0
hsa-mir-1251	1	0	8	0	0	0	0	0	0	0	1	0	0	0	0	0	4	0	0	0	0	0	12	0	0	0	0	0	14	28	1	0	0	0	1	0	0	0	0	0	0	2	0	12	0	6	0	0	4
hsa-mir-6774	1	0	0	0	0	0	0	0	0	0	0	0	0	0	1	0	0	0	0	0	0	0	0	0	0	1	0	0	0	1	0	0	1	0	0	1	0	0	0	0	0	0	0	0	0	2	0	0	1
hsa-mir-6775	0	0	0	0	0	0	0	0	0	0	1	0	0	0	2	0	0	0	0	0	0	0	0	0	0	0	0	0	2	0	0	0	0	0	0	2	1	0	0	0	0	0	0	0	0	0	0	0	0
hsa-mir-6776	0	1	1	0	0	0	0	0	0	0	2	0	0	0	1	0	0	0	0	0	0	0	0	1	2	0	0	0	1	0	0	0	0	0	0	2	0	0	0	0	0	0	0	0	0	0	0	0	1
hsa-mir-6777	0	0	3	0	0	1	1	0	0	0	0	1	4	4	0	1	13	0	1	1	4	0	1	4	0	1	0	3	0	9	1	0	4	1	2	5	1	0	3	2	1	1	0	0	1	10	5	1	2
hsa-mir-6771	0	0	0	0	0	0	0	1	0	0	0	0	0	0	0	0	0	0	0	0	0	1	0	0	0	0	0	0	0	0	0	0	0	0	0	0	0	0	0	0	0	0	0	0	0	0	0	0	0
hsa-mir-1258	1	2	0	26	0	2	2	0	8	0	124	8	29	2	0	1	14	0	48	0	6	2	1	1	2	2	2	15	43	5	4	1	19	1	2	26	1	3	11	2	1	4	2	9	11	0	3	7	6
hsa-mir-6773	0	6	0	0	0	1	0	0	0	0	0	0	0	0	0	1	0	0	0	0	0	1	0	0	0	0	0	1	3	0	1	0	1	0	0	0	0	0	3	4	0	0	0	0	1	1	1	0	1
hsa-mir-520a	1	0	0	1	1	0	0	1	8	1	1	1	4	0	0	0	13	0	2	0	0	0	2	0	1	2	1	1	0	14	0	0	5	0	9	2	0	0	3	0	1	0	0	1	0	0	18	2	0
hsa-mir-520c	0	0	0	1	0	0	0	0	1	0	0	0	0	0	0	0	1	0	0	0	0	0	0	0	0	0	0	0	0	0	0	0	0	0	2	0	0	0	0	1	0	0	0	0	0	0	0	0	0
hsa-mir-520b	0	0	0	2	0	0	0	0	1	1	0	0	0	0	0	0	1	0	1	0	0	0	1	0	2	0	0	0	0	5	0	0	3	1	8	0	0	0	1	2	0	0	0	0	0	0	5	0	0
hsa-mir-520e	0	0	0	0	0	0	0	0	0	0	0	0	0	0	0	0	2	0	0	0	0	0	1	0	0	1	0	0	0	0	0	0	0	0	4	0	0	0	1	0	0	0	0	0	0	0	0	0	0
hsa-mir-520d	0	0	0	0	1	0	0	0	0	0	0	0	0	0	0	0	2	0	0	0	0	0	0	0	0	0	2	0	0	3	0	0	1	0	0	1	0	0	0	0	0	0	0	0	0	0	0	0	0
hsa-mir-520g	0	1	0	3	0	2	1	0	0	0	0	0	0	0	0	0	2	0	2	0	0	0	0	0	0	0	1	0	0	2	0	0	3	1	2	3	0	0	2	0	0	0	0	0	0	0	1	0	0
hsa-mir-125a	1787	8263	7718	2726	1887	1022	3245	2302	4801	2116	7963	4668	5917	1983	1386	802	7803	1689	1143	3832	1740	2588	12658	1433	401	2130	1332	5221	12096	10217	1835	2119	9067	2782	1583	8810	2332	489	6558	2479	1032	6193	1417	4442	963	5165	5434	4108	3849
hsa-mir-520h	0	1	0	2	0	2	1	0	0	0	0	0	0	0	0	0	2	0	0	0	0	0	0	0	0	0	1	0	0	0	0	0	3	1	1	3	0	0	1	0	0	0	0	0	0	0	0	0	0
hsa-mir-3689d-2	0	0	0	0	0	0	0	0	0	0	0	0	0	0	0	0	0	0	0	0	0	0	0	0	0	0	0	0	0	0	0	0	0	0	0	0	0	0	0	0	0	0	0	0	0	0	0	0	0
hsa-mir-3689d-1	0	0	0	0	0	0	0	0	0	0	0	0	0	0	0	0	0	0	0	0	0	0	0	0	0	0	0	0	0	0	0	0	0	0	0	0	0	0	0	0	0	0	0	0	0	0	0	0	0
hsa-mir-410	4	27	6	29	6	12	40	4	11	25	58	175	77	8	0	2	302	3	48	7	23	3	7	6	12	35	21	111	67	345	4	14	183	56	13	183	6	12	39	100	4	29	9	25	8	2	80	79	3
hsa-mir-411	3	17	1	26	6	7	20	5	17	20	55	96	69	5	3	2	131	0	15	8	13	9	3	14	10	19	19	56	67	119	12	3	64	48	6	215	6	1	27	55	7	37	7	28	4	9	33	28	20
hsa-mir-412	0	30	5	2	11	15	70	4	20	22	74	24	105	10	3	3	12	1	63	7	16	1	2	8	13	25	12	131	116	116	3	7	103	24	5	22	3	16	60	57	14	61	14	2	1	4	31	6	7
hsa-mir-506	1	1	0	0	0	0	0	0	0	0	0	1	0	0	0	0	1	0	0	0	0	0	3	0	1	0	0	0	0	0	0	0	5	0	0	0	0	0	2	0	1	0	0	0	0	0	0	0	0
hsa-mir-30a	189523	385193	731468	305792	1039240	143135	948965	34226	163750	194494	486691	354347	2604640	142993	5938	50624	97051	69096	167431	98119	145163	693340	994396	19199	33136	36783	76467	1148250	311675	416925	112962	350891	219430	24529	108559	173694	183235	42280	143825	180058	256185	51437	40486	187822	55191	55807	261119	967901	124023
hsa-mir-30b	409	2905	2458	3506	2597	763	1534	1000	1125	1355	2831	1740	3278	771	1212	289	1189	530	942	735	1885	3170	10335	518	642	868	2394	2756	2778	2419	1411	2025	1589	1147	308	5688	449	458	4580	1103	229	2899	3803	621	952	1637	5870	3181	1347
hsa-mir-30d	9345	38586	24852	28098	45273	11452	23601	12707	17423	18959	65833	31429	62621	20147	5500	2813	26608	15719	10350	4872	13480	28834	43422	11271	21215	15093	22443	55185	23096	82333	33317	21830	78218	8585	5908	52820	14717	10367	50508	35961	4860	37570	39278	11092	13355	10756	126601	34350	7666
hsa-mir-30e	42296	44825	50711	63474	25720	22394	31777	23746	27187	22235	83520	41212	74262	17860	20526	6241	62291	6073	36169	17004	17884	21973	124803	16182	41415	81466	45981	67862	115516	86873	20400	16526	114000	32414	51642	231079	29135	9450	103318	148574	13745	26462	12084	33880	11855	25554	64005	74768	34065
hsa-mir-4436b-2	0	0	0	0	0	0	0	0	0	0	0	0	0	0	0	0	0	0	0	0	0	0	0	0	0	0	0	0	0	0	0	0	0	0	0	0	0	0	0	0	0	0	0	0	0	0	0	0	0
hsa-mir-4436b-1	0	0	0	1	0	0	0	0	0	0	0	0	0	0	0	0	0	0	0	0	0	0	0	1	0	0	0	0	0	0	0	0	0	0	0	0	0	0	0	0	0	0	0	0	0	0	0	0	0
hsa-mir-6715a	0	0	0	0	0	0	0	2	1	1	4	0	0	1	0	1	2	0	3	1	0	0	2	0	0	0	0	3	0	0	0	0	0	1	0	0	0	0	1	2	0	0	1	0	0	0	19	0	0
hsa-mir-6715b	0	0	0	0	0	0	1	0	1	0	1	0	0	0	0	0	1	0	1	0	0	0	1	0	0	0	0	1	0	0	0	0	0	1	0	0	0	0	0	0	0	0	0	0	0	0	0	0	0
hsa-mir-29b-1	368	3449	6241	870	779	566	1829	808	318	669	668	1157	1046	37	1101	599	303	212	307	831	841	2411	1644	247	897	1701	1314	2026	2060	1879	359	2864	1668	961	117	3768	242	108	2749	371	298	721	672	411	580	1580	3725	974	1201
hsa-mir-29b-2	412	3932	8105	879	966	714	2082	903	446	749	978	1241	1262	48	1055	596	349	293	359	1074	945	2555	1657	328	941	1648	1334	2460	2320	2205	403	3029	1761	925	150	3996	296	178	3235	375	379	1081	885	606	653	1853	4064	1230	1568
hsa-mir-300	0	0	0	0	0	0	0	0	0	0	0	0	0	0	0	0	0	0	0	0	0	0	0	0	0	0	0	0	0	0	0	0	0	0	0	0	0	0	0	0	0	0	0	0	0	0	0	0	0
hsa-mir-500a	190	1546	529	415	272	684	1027	816	260	509	1361	2268	968	380	459	287	3085	155	831	326	443	374	633	276	1702	873	1473	1473	1355	813	446	460	3941	1124	2329	3823	963	379	2023	2967	337	366	555	206	410	432	1757	884	219
hsa-mir-3913-1	3	6	8	8	4	2	6	1	0	3	6	6	17	0	3	0	66	7	2	3	3	0	6	3	4	4	7	8	15	46	1	3	12	5	2	60	9	1	8	5	1	7	2	1	1	5	16	7	1
hsa-mir-3913-2	2	9	4	4	6	2	5	3	4	1	3	11	21	2	0	1	63	3	3	2	8	5	8	3	4	5	5	12	11	48	0	1	23	0	2	48	5	0	4	5	3	11	5	11	2	4	16	19	1
hsa-mir-5681a	0	0	0	0	0	0	0	0	0	0	0	0	0	0	0	0	0	0	0	0	0	0	2	0	0	0	0	0	0	0	0	0	0	1	0	0	0	0	0	0	0	3	0	0	0	0	0	0	0
hsa-mir-4330	0	0	0	0	0	0	0	0	0	0	0	0	0	0	0	0	0	0	0	0	0	0	0	0	0	0	0	0	0	0	0	0	0	0	0	0	0	0	0	0	0	0	0	0	0	0	0	0	0
hsa-mir-5681b	0	0	1	0	0	0	0	0	1	1	0	0	0	0	0	2	0	0	0	0	0	1	2	1	0	0	0	0	0	0	6	0	0	1	0	0	0	0	0	0	0	3	0	0	0	0	0	0	0
hsa-mir-3649	0	0	0	0	0	0	0	0	0	0	0	0	0	0	0	0	0	0	0	0	0	0	0	0	0	0	0	0	0	0	0	0	0	0	0	0	0	0	0	0	0	0	0	0	0	0	0	0	0
hsa-mir-3646	0	0	0	0	0	0	0	0	0	0	0	0	0	0	0	0	0	0	0	0	0	0	0	0	0	0	0	0	0	0	0	0	0	0	0	0	0	0	0	0	0	0	0	0	0	0	0	0	0
hsa-mir-4440	0	0	0	0	0	0	0	0	0	0	0	0	0	0	0	0	0	0	0	0	0	0	0	0	0	0	0	0	0	0	0	0	0	0	0	0	0	0	0	0	0	0	0	0	0	0	0	0	0
hsa-mir-4441	0	0	0	0	0	0	0	0	0	0	0	0	0	0	0	0	0	0	0	0	0	0	0	0	0	0	0	0	0	0	0	0	0	0	0	0	0	0	0	0	0	0	0	0	0	0	0	0	0
hsa-mir-4442	0	3	1	0	0	1	1	2	0	0	0	0	2	0	1	0	6	0	0	1	1	0	2	0	1	1	0	2	1	5	1	0	4	0	0	1	0	0	3	2	2	0	0	1	0	0	3	1	0
hsa-mir-4443	0	1	3	0	0	0	0	2	0	0	0	0	1	0	0	0	4	0	0	2	0	0	4	0	1	0	0	0	1	3	0	0	2	0	2	16	0	0	3	5	0	3	0	2	0	0	1	0	0
hsa-mir-4445	0	0	0	0	0	0	0	0	0	0	0	0	0	0	0	0	1	0	0	0	0	0	0	0	0	0	0	0	0	0	0	0	0	0	0	0	0	0	0	0	0	0	0	0	0	0	0	0	0
hsa-mir-4446	0	0	2	0	0	0	0	2	0	0	0	0	1	2	0	0	1	0	0	3	2	0	0	7	0	0	0	1	4	5	7	0	0	1	0	2	0	0	6	0	0	3	3	2	1	9	2	1	1
hsa-mir-4447	0	0	0	0	0	0	0	0	0	0	0	0	0	0	0	0	0	0	0	0	0	0	0	0	0	0	0	0	0	0	0	0	0	0	0	0	0	0	0	0	0	0	0	0	0	0	0	0	0
hsa-mir-4448	0	0	0	0	0	0	0	0	0	0	0	0	0	0	0	0	0	0	0	0	0	0	0	0	0	0	0	0	0	0	0	0	0	0	0	3	0	0	0	0	0	0	0	0	0	0	0	0	0
hsa-mir-4449	2	3	3	0	1	0	1	0	2	0	2	0	3	0	4	1	2	0	0	0	0	0	4	0	1	2	2	4	3	1	0	1	5	0	0	24	1	0	1	1	0	0	0	5	0	1	2	0	1
hsa-mir-4315-1	0	0	0	0	0	0	0	0	0	0	0	0	0	0	0	0	0	0	0	0	0	0	0	0	0	0	0	0	0	0	1	0	0	0	0	0	0	0	0	0	0	0	0	0	0	0	0	0	0
hsa-mir-486-1	9	59	125	239	2	19	103	31	355	69	4382	308	123	64	47	3	326	164	2804	28	10	6	93	5	29	52	25	493	167	254	20	17	273	149	5	488	23	20	217	74	13	82	25	66	14	19	216	450	24
hsa-mir-486-2	9	70	138	228	8	20	119	40	360	55	4458	310	124	71	52	1	360	153	2847	29	20	3	98	7	35	53	32	482	177	227	27	15	255	137	5	499	37	22	214	80	15	94	32	79	8	25	237	399	20
hsa-mir-17	5246	7262	2337	878	3786	490	2032	1177	813	1271	2284	3003	1385	290	3215	1013	22302	703	610	734	683	678	4825	730	6642	1224	9230	2896	3274	5750	310	1154	20058	3536	4360	4470	3013	735	3886	8319	547	823	872	904	1213	1482	11494	4567	497
hsa-mir-521-1	0	0	0	0	0	0	0	0	0	0	0	0	0	1	0	0	1	0	0	0	0	0	2	0	0	0	0	0	0	1	0	0	0	0	4	1	0	0	1	0	0	0	0	0	0	0	0	0	1
hsa-mir-521-2	0	0	0	0	0	0	0	0	0	0	0	0	0	0	0	0	0	0	0	0	0	0	1	0	0	0	0	0	0	0	0	0	0	0	1	0	0	0	0	0	0	0	0	0	0	0	0	0	0
hsa-mir-219b	1	2	0	0	2	1	0	1	0	1	0	2	0	0	5	0	3	0	1	2	0	0	0	1	3	1	2	2	2	3	2	1	17	2	1	1	0	1	4	1	0	0	0	0	0	1	3	3	3
hsa-mir-891b	0	0	0	0	0	0	0	0	0	0	0	0	0	0	0	0	0	0	0	0	0	0	0	0	0	0	0	0	0	0	0	0	0	0	0	0	0	0	0	0	0	0	0	0	0	0	0	0	0
hsa-mir-939	4	2	7	3	4	0	4	0	0	0	2	2	4	1	2	1	5	7	3	1	1	0	2	2	5	1	8	2	7	3	6	1	13	0	0	10	3	0	10	16	0	8	9	3	1	10	9	1	2
hsa-mir-891a	5	4	0	4	2	7	2	37	14	3	21	7	3	3	0	0	16	0	6	1	0	0	13	7	6	7	0	5	3	4	0	4	11	5	0	4	5	2	6	8	0	5	0	1	0	3	9	1	3
hsa-mir-933	0	0	0	0	0	0	0	0	0	0	0	0	0	0	0	0	1	0	0	0	0	0	0	0	0	0	0	0	0	1	0	0	0	0	0	0	1	0	0	0	0	0	0	0	0	0	0	0	0
hsa-mir-937	2	1	6	0	7	3	0	2	0	1	3	2	9	4	18	1	67	4	1	4	0	0	11	4	20	11	8	13	22	18	9	4	99	3	0	28	14	2	67	33	0	5	24	2	0	18	20	9	3
hsa-mir-936	0	0	0	1	0	0	0	0	0	0	0	0	0	0	0	0	0	0	0	0	0	0	0	0	0	0	0	0	0	0	0	0	0	0	0	0	0	0	0	0	0	0	0	0	0	0	0	0	0
hsa-mir-935	0	58	5	4	0	0	1	1	1	0	21	0	7	2	0	3	138	53	2	5	1	0	2	3	2	6	1	4	22	8	3	17	6	6	1	26	1	0	37	1	1	5	0	18	1	146	4	1	15
hsa-mir-934	57	0	0	9	2	1	2	1	12	0	32	9	5	1	6	0	10	0	10	0	0	1	119	0	88	1	38	0	4	5	0	0	108	6	6	212	19	1	1	838	0	0	0	1	0	0	22	4	0
hsa-mir-6781	0	1	0	1	3	0	0	0	0	0	0	1	1	0	3	2	2	0	0	1	0	1	0	0	1	0	2	0	4	1	0	0	2	3	0	2	1	2	2	0	0	1	2	0	0	4	0	1	2
hsa-mir-6783	0	3	1	1	1	0	0	2	0	0	1	0	1	0	8	0	4	0	1	1	0	0	0	1	3	4	4	1	2	0	0	1	26	0	0	2	4	0	5	6	0	0	1	0	0	3	2	2	0
hsa-mir-6782	0	0	0	0	0	0	0	1	0	0	0	0	0	0	1	0	0	0	0	0	0	0	0	0	0	0	0	0	0	0	0	0	0	0	0	1	0	0	1	0	0	0	0	0	0	0	0	1	0
hsa-mir-6785	0	0	0	0	1	0	0	0	0	0	0	0	0	0	0	0	0	0	0	0	0	0	0	0	0	0	0	0	0	0	0	0	1	0	0	0	0	0	1	0	1	0	0	0	0	0	0	0	0
hsa-mir-6784	0	0	0	0	0	0	0	0	0	0	0	0	0	0	0	0	0	0	0	0	0	0	0	0	0	0	0	0	3	1	1	0	1	0	0	1	0	0	0	0	1	0	0	0	0	0	0	0	0
hsa-mir-6787	0	0	0	0	0	0	0	0	0	0	0	2	0	0	0	0	0	0	0	0	0	0	0	1	0	0	0	0	0	0	0	0	1	0	0	0	0	0	0	3	0	0	0	0	0	0	0	0	0
hsa-mir-6786	0	0	0	0	0	0	0	0	0	0	0	1	0	0	0	0	0	0	0	0	0	0	0	0	0	0	0	0	1	0	0	0	0	1	0	0	1	0	0	0	0	0	0	0	0	0	0	0	0
hsa-mir-6789	0	0	0	0	0	0	0	0	0	0	0	0	0	0	0	0	0	0	0	0	0	0	0	0	0	0	0	0	1	0	0	0	0	0	0	0	0	0	0	0	0	0	0	1	0	0	0	0	0
hsa-mir-6788	0	3	12	1	7	0	0	0	1	1	3	1	6	1	1	0	3	1	0	0	0	0	0	0	0	0	0	0	4	1	2	4	0	2	0	3	0	0	1	2	1	0	1	1	0	0	3	0	0
hsa-mir-3923	0	0	0	0	0	0	6	0	0	0	0	0	0	0	0	0	0	0	0	0	0	0	0	0	0	0	0	0	0	0	0	1	5	0	0	0	2	0	0	0	0	1	0	0	0	0	0	0	0
hsa-mir-4666b	0	0	0	0	0	0	0	0	0	0	0	0	0	0	0	0	4	0	0	0	0	0	0	0	0	0	0	0	0	0	0	0	0	0	0	0	0	0	0	0	0	0	0	0	0	0	0	0	0
hsa-mir-4666a	1	0	0	0	0	0	0	0	0	0	0	0	0	0	0	0	1	0	0	1	0	0	0	0	0	0	1	2	0	5	0	0	2	0	0	1	0	0	0	0	0	0	1	1	0	0	1	0	1
hsa-mir-7162	0	0	0	0	0	0	0	0	0	0	0	0	0	0	0	0	0	0	0	0	0	0	0	0	0	0	0	0	0	0	0	0	0	0	0	0	0	0	0	0	0	0	0	0	0	0	0	0	0
hsa-mir-7160	0	0	0	0	0	0	0	0	0	0	0	0	0	0	0	0	0	0	0	0	0	0	0	0	0	0	0	0	0	0	0	0	0	0	0	0	0	0	0	0	0	0	0	0	0	0	0	0	0
hsa-mir-7161	0	0	0	0	0	0	0	0	0	0	1	0	0	0	0	0	0	0	0	0	0	0	0	0	0	0	0	0	0	0	0	0	2	0	0	2	0	0	0	0	0	0	0	0	0	1	0	0	0
hsa-mir-641	1	2	1	1	0	1	1	0	1	0	0	1	0	0	1	0	0	0	0	0	0	0	0	0	2	0	2	0	0	1	0	1	0	1	1	4	0	0	0	1	0	0	0	0	0	1	1	0	0
hsa-mir-640	0	0	0	0	0	0	0	0	0	0	0	0	0	0	0	0	0	0	0	0	0	0	0	0	0	0	0	0	0	0	0	0	0	0	0	0	0	0	0	0	0	0	0	0	0	0	0	0	0
hsa-mir-643	1	3	2	1	1	0	1	1	1	2	4	4	3	0	0	0	20	0	0	3	0	2	13	2	3	4	0	2	5	17	5	1	10	1	3	15	3	0	7	0	0	3	1	3	2	13	7	8	4
hsa-mir-645	0	0	0	0	0	0	0	0	0	0	0	0	0	0	0	0	0	0	0	0	0	0	0	0	0	0	0	0	0	0	0	0	0	0	0	0	0	0	0	0	0	0	0	0	0	0	0	0	0
hsa-mir-647	0	0	0	0	0	0	0	0	0	0	0	0	0	0	0	0	0	0	0	0	0	0	0	0	0	1	0	0	0	0	0	0	0	0	0	0	0	0	0	0	0	0	0	0	0	0	0	1	0
hsa-mir-646	0	0	0	0	0	0	0	0	0	0	0	0	0	0	0	0	0	0	0	0	0	0	0	0	0	0	0	0	0	0	0	0	0	0	0	0	0	0	0	0	0	0	0	0	0	0	0	0	0
hsa-mir-649	0	0	0	0	0	0	0	0	0	0	0	0	0	0	0	0	0	0	0	0	0	0	0	0	0	0	0	0	0	0	0	0	0	0	0	0	0	0	0	0	0	0	0	0	0	0	0	0	0
hsa-mir-648	0	0	0	0	0	0	0	0	0	0	0	0	0	0	0	0	0	0	0	0	0	0	0	0	0	0	0	0	0	0	0	0	0	0	0	0	0	0	0	0	0	0	0	0	0	0	0	0	0
hsa-mir-320c-1	1	1	2	2	1	0	4	0	1	1	10	7	3	0	1	1	2	0	1	0	2	3	7	2	6	0	6	8	4	8	0	1	7	2	0	4	2	3	4	12	1	3	0	1	0	3	7	1	0
hsa-mir-320c-2	0	2	0	1	1	0	2	1	1	0	2	2	4	0	0	0	2	0	0	0	3	8	8	3	0	1	4	4	2	1	0	0	2	0	1	0	2	0	7	2	0	0	0	1	0	0	1	1	0
hsa-mir-6165	0	0	0	0	0	0	0	0	0	0	0	0	0	0	0	0	0	0	0	0	0	0	0	0	0	0	0	0	0	0	0	0	0	0	0	0	0	0	0	0	0	0	0	0	0	0	0	0	0
hsa-mir-1537	0	2	1	0	0	0	3	2	0	0	0	0	0	0	1	3	0	0	0	0	1	0	4	1	2	0	1	0	0	2	0	1	1	1	0	5	1	1	9	0	0	0	0	0	0	3	1	2	1
hsa-mir-1243	0	1	0	0	0	0	0	0	0	0	0	0	0	0	0	0	0	0	0	0	0	0	0	0	2	0	0	0	0	0	0	0	2	1	1	0	0	0	0	0	0	0	0	0	0	0	0	0	0
hsa-mir-1247	6	45	12	127	66	24	17	5	217	37	672	95	217	1289	5	15	1379	2	231	12	85	20	26	73	9	50	16	159	142	362	37	43	445	24	10	121	141	5	141	354	51	266	7	40	28	120	104	73	185
hsa-mir-6768	0	0	0	0	0	0	0	0	0	1	0	0	0	0	0	0	0	0	0	0	0	0	0	0	0	0	0	0	0	0	0	0	0	0	0	0	0	0	0	0	0	0	0	0	0	0	0	0	0
hsa-mir-6767	0	0	0	0	0	0	0	0	0	0	0	0	0	0	0	1	3	0	0	0	0	0	0	0	0	0	0	0	0	1	0	0	0	0	3	0	0	0	0	0	0	0	0	0	0	1	0	0	0
hsa-mir-6766	0	0	0	0	0	0	1	1	2	0	0	0	0	0	0	1	0	0	0	0	1	0	0	0	0	2	0	2	1	1	0	0	0	0	1	3	0	0	1	0	0	0	0	0	0	2	1	0	0
hsa-mir-6765	0	0	0	0	0	0	0	0	0	0	0	0	0	0	0	0	0	0	0	0	0	0	0	0	0	0	0	0	0	0	0	0	0	0	0	0	0	0	0	0	0	0	0	0	0	0	0	0	0
hsa-mir-6764	0	1	0	0	0	0	0	0	1	1	1	2	0	0	1	0	4	1	0	0	0	0	1	0	0	0	0	0	1	7	1	0	1	0	0	0	0	0	1	2	0	1	1	0	0	0	1	0	2
hsa-mir-6763	0	0	0	0	0	0	0	0	0	0	2	0	0	0	0	0	4	0	0	0	0	0	0	0	0	1	0	0	0	3	0	0	1	0	0	1	0	0	0	0	0	0	0	1	0	0	0	0	0
hsa-mir-6762	0	0	4	0	0	1	0	1	1	0	1	0	0	0	0	0	1	0	0	0	0	0	1	0	0	1	0	0	2	1	0	0	3	0	0	2	0	0	1	0	1	0	0	0	0	1	0	0	1
hsa-mir-1539	0	0	0	0	0	0	0	0	0	0	0	0	0	0	0	0	0	0	0	0	0	0	0	0	0	0	0	0	1	0	0	0	0	0	0	0	1	0	1	0	0	0	0	0	0	0	0	0	0
hsa-mir-6760	0	0	0	0	0	0	0	0	0	0	0	0	0	0	0	0	0	0	0	0	0	0	0	0	0	0	0	0	0	0	0	0	0	0	0	0	0	0	0	0	0	0	0	0	0	0	0	0	0
hsa-mir-1972-1	0	0	0	0	0	0	0	0	0	0	0	0	0	0	0	0	0	0	0	0	0	0	0	0	0	0	0	0	0	0	0	0	0	0	0	0	0	0	0	0	0	0	0	0	0	0	0	0	0
hsa-mir-1972-2	0	0	0	0	0	0	0	0	0	0	0	0	0	0	0	0	0	0	0	0	0	0	0	0	0	0	0	0	0	0	0	0	0	0	0	0	0	0	0	0	0	0	0	0	0	0	0	0	0
hsa-mir-5090	0	1	1	0	0	0	0	0	0	0	2	0	0	2	0	0	8	0	0	0	0	0	0	0	1	2	1	2	0	1	0	0	5	0	0	1	1	0	3	2	0	0	0	0	0	1	1	1	0
hsa-mir-5091	2	1	1	0	1	0	0	0	0	0	0	1	2	0	0	0	8	1	0	0	0	0	2	0	0	1	0	2	1	10	0	0	0	2	0	1	0	0	0	2	0	0	0	2	0	0	4	0	0
hsa-mir-5092	0	2	0	0	0	0	0	0	0	0	1	0	0	0	0	1	2	0	0	0	0	0	0	1	8	0	0	1	3	0	1	0	2	0	1	2	3	0	0	3	0	0	0	1	1	0	3	0	0
hsa-mir-5093	0	0	0	0	0	0	0	0	0	0	0	0	0	0	0	0	0	0	0	0	0	0	0	0	0	0	0	0	0	1	0	0	0	0	0	0	0	0	0	0	0	0	0	0	0	0	1	0	0
hsa-mir-5094	0	0	1	0	0	0	0	0	0	0	0	0	1	0	0	0	0	0	0	0	0	0	0	0	1	0	0	0	0	0	0	0	2	0	0	0	0	0	0	1	0	0	0	0	0	0	0	0	0
hsa-mir-5095	0	0	0	0	0	0	0	0	0	0	0	0	0	0	0	0	0	0	0	0	0	0	0	0	0	0	0	0	0	0	0	0	0	0	0	0	0	0	0	0	0	0	0	0	0	0	0	0	0
hsa-mir-5096	0	0	0	0	0	0	0	0	0	0	0	0	0	0	0	0	0	0	0	0	0	0	0	0	0	0	0	0	0	0	0	0	0	0	0	0	0	0	0	0	0	0	0	0	0	0	0	0	0
hsa-mir-665	0	1	0	12	1	0	2	0	3	1	10	4	5	0	0	0	1	0	2	0	4	0	1	1	0	0	0	1	7	4	2	1	5	6	0	21	2	1	9	2	1	2	0	2	0	0	0	0	2
hsa-mir-6815	2	0	1	1	1	1	0	1	0	2	1	1	2	0	0	0	2	2	0	1	0	0	3	3	2	1	0	2	5	8	4	0	18	0	0	9	0	0	4	0	0	1	0	2	0	0	0	2	0
hsa-mir-3130-1	25	4	2	9	0	1	4	10	7	1	18	5	24	1	2	0	4	4	5	0	1	0	64	19	1	24	4	5	13	14	6	1	17	1	4	48	7	0	12	36	3	7	0	5	0	0	6	7	0
hsa-mir-429	194	1276	571	124	412	226	248	276	42	709	98	272	824	26	299	181	649	4	35	736	108	762	1361	500	215	99	882	877	770	1575	145	274	1151	151	351	1501	127	224	510	505	109	91	912	178	347	277	948	809	293
hsa-mir-376a-1	2	2	3	1	3	1	6	6	1	5	7	19	3	0	2	0	1	0	1	2	8	1	4	4	1	1	3	7	20	9	1	3	4	27	3	34	1	1	8	3	3	4	3	7	0	0	2	5	1
hsa-mir-376a-2	0	0	2	2	1	1	1	0	0	0	4	5	1	0	0	2	4	0	3	0	2	0	1	0	0	0	2	7	6	5	1	2	4	4	1	18	0	2	0	3	0	1	1	3	1	1	4	2	2
hsa-mir-6817	0	0	0	0	0	0	0	0	0	0	0	0	0	0	0	0	0	1	0	0	0	0	0	0	1	0	0	0	0	1	0	0	0	0	0	1	1	0	1	0	0	0	0	0	0	1	0	0	0
hsa-mir-421	4	16	3	5	4	3	5	5	2	6	3	19	12	1	11	2	116	1	8	6	4	3	5	10	9	15	9	26	6	24	16	5	54	6	16	46	8	3	13	32	2	0	8	4	2	27	27	7	7
hsa-mir-423	118	1415	738	366	516	262	515	453	372	371	676	746	603	451	360	324	1296	363	192	466	493	422	702	308	403	508	436	1297	1435	1054	290	370	1610	809	863	1162	359	179	835	712	228	696	343	749	188	1391	1157	744	283
hsa-mir-6816	0	0	0	0	0	0	0	0	0	0	0	0	0	0	0	0	0	0	0	0	0	0	0	0	0	0	0	0	0	0	0	0	0	0	0	0	0	0	0	1	0	0	0	0	0	0	0	0	0
hsa-mir-425	285	2499	920	546	1206	540	1793	1628	182	638	609	1161	2118	397	807	1767	711	133	205	1883	1124	858	475	816	669	984	1103	3255	2292	1901	1783	469	2340	2481	1265	8682	789	2410	4366	547	332	2243	610	806	1035	1100	1975	1474	1814
hsa-mir-424	227	495	130	470	220	170	311	263	150	278	186	741	617	19	396	91	760	65	36	926	267	166	1229	427	279	1419	598	832	2186	759	1158	313	1108	1042	247	5300	180	66	1582	1158	57	325	355	364	241	809	1482	402	575
hsa-mir-4315-2	0	0	0	0	0	0	0	0	0	0	0	0	0	0	0	0	0	0	0	0	0	0	0	0	0	0	1	1	0	0	0	0	0	0	0	0	0	0	0	0	0	0	0	1	0	0	0	0	0
hsa-mir-133b	1	0	1	0	0	0	0	0	0	0	9	0	0	0	0	0	2	0	1	1	0	0	0	0	0	2	0	0	1	3	0	14	2	0	0	3	0	0	1	5	0	0	0	2	0	0	1	0	2
hsa-mir-339	66	485	322	183	50	134	81	310	128	69	296	185	216	40	169	119	124	34	61	177	222	160	404	84	129	196	103	248	634	373	128	64	317	123	80	520	68	31	523	131	23	219	49	96	56	509	391	152	254
hsa-mir-338	81	1961	4684	414	1326	192	7420	340	470	202	2599	3316	862	65	161	353	1048	201	876	481	912	1959	1757	144	1282	2572	893	4255	2249	1431	142	397	4585	1260	246	2284	284	629	1369	579	214	1408	350	588	144	760	2464	959	560
hsa-mir-335	490	560	164	574	321	276	320	220	325	241	540	896	542	59	13	31	1538	58	1154	125	343	76	243	73	100	388	29	791	332	887	162	138	6402	875	250	136	74	46	273	106	49	148	195	74	139	210	687	270	282
hsa-mir-337	3	75	57	146	34	83	135	44	221	78	640	466	273	34	13	11	146	2	63	97	109	91	137	56	20	39	48	240	656	307	116	68	276	323	12	1784	39	58	276	178	26	164	33	217	63	28	100	161	143
hsa-mir-331	58	104	220	24	41	12	55	87	37	86	89	31	133	7	230	8	126	40	10	110	63	16	288	81	71	187	37	41	549	672	107	15	331	44	65	533	83	15	339	50	43	134	32	120	29	371	143	89	123
hsa-mir-330	43	82	244	40	18	20	26	33	37	35	177	56	237	104	100	15	414	37	114	70	28	14	39	35	209	185	162	216	444	435	30	8	400	63	109	709	196	9	686	187	14	105	27	108	13	269	310	103	99
hsa-mir-4329	0	0	0	0	0	0	0	0	0	0	0	0	0	0	0	0	0	0	0	0	0	0	0	0	0	0	0	0	0	0	0	0	0	0	0	0	0	0	0	0	0	0	0	0	0	0	0	0	0
hsa-mir-4328	0	0	0	0	0	0	0	0	0	0	0	0	0	0	0	0	0	0	0	0	0	0	0	0	0	0	0	0	0	0	0	0	0	0	0	0	0	0	0	0	0	0	0	0	0	0	0	0	0
hsa-mir-3928	3	0	31	3	4	1	0	8	2	4	8	2	7	1	11	2	10	2	2	5	3	11	58	8	5	9	5	2	26	14	0	2	9	5	5	26	5	1	20	15	4	4	1	10	0	6	15	3	5
hsa-mir-4321	0	0	0	0	0	0	0	0	0	0	0	0	0	0	0	0	0	0	0	0	0	0	0	0	0	0	0	0	0	0	0	0	0	0	0	0	0	0	0	0	0	0	0	0	0	0	0	0	0
hsa-mir-4320	0	0	0	0	0	0	0	0	0	0	0	0	0	0	0	0	0	0	0	0	0	0	0	0	0	0	0	0	0	0	0	0	0	0	0	0	0	0	0	0	0	0	0	0	0	0	0	0	0
hsa-mir-4323	0	0	0	0	0	0	0	0	0	0	0	0	0	0	0	0	0	0	0	0	0	0	0	0	0	0	0	0	0	0	0	0	0	0	0	0	0	0	0	0	0	0	0	0	0	0	0	0	0
hsa-mir-4322	0	0	0	0	0	0	0	0	0	0	0	0	0	0	0	0	0	0	0	0	0	0	0	0	0	0	0	0	0	0	0	0	0	0	0	0	0	0	0	0	0	0	0	0	0	0	0	0	0
hsa-mir-4325	0	0	0	0	0	0	0	0	0	0	0	0	0	0	0	0	0	0	0	0	0	0	0	0	0	0	0	0	0	0	0	0	0	0	0	0	0	0	0	0	0	0	0	0	0	0	0	0	0
hsa-mir-4324	0	0	0	0	0	0	0	0	0	0	0	0	0	0	0	0	0	0	0	0	0	0	0	0	0	0	0	0	0	0	0	0	0	0	0	0	0	0	0	0	0	0	0	0	0	0	0	0	0
hsa-mir-4327	0	0	0	0	0	0	0	0	0	0	0	0	0	0	0	0	0	0	0	0	0	0	0	0	0	0	0	0	0	0	0	0	0	0	0	0	0	0	0	0	0	0	0	0	0	0	0	0	0
hsa-mir-4326	1	76	10	5	18	12	26	27	8	10	8	81	24	11	11	37	24	3	4	17	16	8	10	45	48	37	32	0	43	17	18	10	120	47	31	148	3	1	62	92	8	25	20	21	0	43	33	0	13
hsa-mir-3678	0	3	1	1	4	1	1	3	0	0	0	0	4	0	1	1	1	2	2	5	1	1	0	1	2	1	0	7	5	2	1	0	4	0	2	2	0	0	3	4	1	0	0	4	2	1	0	1	7
hsa-mir-3679	0	0	1	0	0	0	0	0	0	0	0	0	0	0	0	0	2	0	0	1	0	0	1	0	0	0	0	0	0	2	0	0	0	0	0	0	0	0	0	0	0	0	0	2	0	0	0	1	0
hsa-mir-3672	0	0	0	0	0	0	0	0	0	0	0	0	0	0	0	0	0	0	0	0	0	0	0	0	0	0	0	0	0	0	0	0	0	0	0	0	0	0	0	0	0	0	0	0	0	0	0	0	0
hsa-mir-3671	0	0	0	0	0	0	0	0	0	0	0	0	0	0	0	0	0	0	0	0	0	0	0	0	0	0	0	0	0	0	0	0	0	0	0	0	0	0	0	0	0	0	0	0	0	0	0	0	0
hsa-mir-3677	18	23	19	4	3	2	4	23	4	3	13	7	63	15	9	9	52	7	10	22	4	1	20	47	25	43	38	19	181	63	137	6	109	14	48	199	64	2	213	58	1	49	25	23	24	221	38	12	34
hsa-mir-3674	0	0	0	0	0	0	0	0	0	0	0	0	0	0	0	0	0	0	0	0	0	0	0	0	0	0	0	0	0	0	0	0	0	0	0	0	0	0	0	0	0	0	0	0	0	0	0	0	0
hsa-mir-3675	0	0	0	0	0	0	0	0	0	0	0	0	0	0	0	0	0	0	0	0	0	0	0	0	0	0	0	0	0	0	0	0	1	0	0	0	0	0	0	0	0	0	0	0	0	0	0	0	0
hsa-mir-4453	2	0	0	0	0	0	3	0	0	0	2	0	1	1	0	0	0	1	0	0	0	0	1	0	1	2	2	0	1	2	0	0	2	1	0	1	0	0	6	1	0	0	0	0	0	0	1	0	0
hsa-mir-4452	0	0	0	0	0	0	0	0	0	0	0	0	0	0	0	0	0	0	0	0	0	0	0	0	0	0	0	0	1	0	0	0	0	0	0	0	0	0	0	0	0	1	0	0	0	0	1	0	0
hsa-mir-4451	0	0	0	0	0	0	0	0	0	4	0	0	0	0	0	0	2	0	0	0	0	0	0	1	0	0	0	0	0	0	0	0	1	0	0	1	0	0	0	0	0	0	0	0	0	0	0	0	0
hsa-mir-4450	0	0	0	0	0	0	0	0	0	0	0	0	0	0	0	0	0	0	0	0	0	0	0	0	0	0	0	0	0	0	0	0	0	0	0	0	0	0	0	0	0	0	0	0	0	0	0	0	0
hsa-mir-4435-1	0	0	0	0	0	0	0	0	0	1	0	0	1	0	0	0	0	0	0	0	0	0	0	1	0	0	0	0	0	0	0	0	0	0	0	1	0	0	0	1	0	0	0	0	0	0	2	0	0
hsa-mir-4456	0	0	0	0	0	0	0	0	0	0	0	0	0	0	0	0	0	0	0	0	0	0	0	0	0	0	0	0	0	0	0	0	0	0	0	0	0	0	0	0	0	0	0	0	0	0	0	0	0
hsa-mir-4455	0	0	0	0	0	0	0	0	0	0	0	0	0	0	0	0	0	0	0	0	0	0	0	0	0	0	0	0	0	0	0	0	0	0	0	0	0	0	0	0	0	0	0	0	0	0	0	0	0
hsa-mir-4435-2	0	0	0	0	0	0	0	0	0	0	0	0	0	0	0	0	0	0	0	0	0	0	0	0	0	0	0	0	0	0	0	0	3	0	0	1	0	0	0	2	0	0	0	0	0	0	0	0	0
hsa-mir-4459	0	0	0	0	0	0	0	0	0	0	0	0	0	0	0	0	0	0	0	0	0	0	0	0	0	0	0	0	0	0	0	0	0	0	0	0	0	0	0	0	0	0	0	0	0	0	0	0	0
hsa-mir-4458	0	0	0	0	0	0	0	0	0	0	0	0	0	0	0	0	0	0	0	0	0	0	0	0	0	0	0	0	0	0	0	0	0	0	0	0	0	0	0	0	0	0	0	0	0	0	0	0	0
hsa-mir-33a	86	60	139	61	6	11	5	52	8	29	21	9	62	2	58	16	100	16	1	36	62	18	938	66	54	96	164	10	259	92	38	16	40	13	56	972	46	2	77	188	29	42	22	18	15	68	160	15	62
hsa-mir-33b	12	8	122	2	1	0	0	12	1	3	4	1	53	0	70	4	30	5	1	36	32	7	43	108	9	11	10	6	70	53	1	0	11	4	2	265	2	2	22	8	17	26	1	2	2	144	20	1	63
hsa-mir-25	14270	91510	27814	21888	12446	25762	30348	21797	14222	29691	70186	49175	50412	18591	14806	6064	198657	13118	57903	15821	22068	21436	99842	20679	49064	28064	39200	76446	56503	69636	5983	9493	106053	16904	28022	85607	40189	7264	60186	113720	12662	19113	12526	13734	14434	18799	128751	112169	12347
hsa-mir-21	223685	1076919	385149	265771	527330	938003	1624372	712071	72266	1056001	196320	2084030	2158635	38827	187665	331292	1181251	956785	174694	647770	640494	889925	178980	884275	1430537	1014898	1034376	1644424	2021875	6243523	402212	431225	2284337	919016	146477	4177233	413107	185930	1067621	964072	215967	1417659	342983	786530	311476	901514	3504913	1878312	842292
hsa-mir-22	31859	289874	255586	134205	99113	153375	186966	208722	133711	131826	540020	461069	516732	30348	44095	180371	426851	50906	683776	90772	141558	85091	172594	122415	232100	239730	188669	447021	740803	972973	108006	130141	945022	257476	47822	1862969	155554	88401	325740	470263	71720	407025	72820	184629	95041	62205	892119	354537	93156
hsa-mir-28	6579	17149	10843	18762	4676	11316	10800	10514	13187	9168	55043	22946	28040	13479	2674	4617	27470	4490	25832	5023	7628	10331	44397	8143	11532	14786	7591	32896	36062	20884	6329	8061	33178	13170	14048	87364	13033	4251	25351	41461	3114	13438	6548	12019	7827	9114	26746	34191	5818
hsa-mir-4472-2	0	0	0	0	0	0	0	0	0	0	0	0	0	0	0	0	0	0	0	0	0	0	0	0	0	0	0	0	0	0	0	0	0	0	0	0	0	0	0	0	0	0	0	0	0	0	0	0	0
hsa-mir-5692c-2	0	0	0	0	0	0	0	0	0	0	0	0	0	0	0	0	0	0	0	0	0	0	0	0	0	0	0	0	0	0	0	0	0	0	0	0	0	0	0	0	0	0	0	0	0	0	0	0	0
hsa-mir-5692c-1	0	0	0	0	0	0	0	0	0	0	0	0	0	0	0	0	0	0	0	0	0	0	0	0	0	0	0	0	0	0	0	0	0	0	0	0	0	0	0	0	0	0	0	0	0	0	0	0	0
hsa-mir-4472-1	0	0	0	0	0	0	0	0	0	0	0	0	0	0	0	0	0	0	0	0	0	0	0	0	0	0	0	0	0	0	0	0	0	0	0	0	0	0	0	0	0	0	0	0	0	0	0	0	0
hsa-mir-500b	2	21	8	5	8	13	29	22	8	11	18	66	11	5	10	6	56	7	7	11	7	11	21	4	18	24	28	22	20	14	8	12	57	23	22	73	12	6	26	25	2	11	13	7	13	26	71	12	7
hsa-mir-6883	0	0	0	0	0	0	0	0	1	0	0	1	0	0	0	0	0	0	0	0	0	0	0	0	0	0	0	0	0	0	0	0	1	0	0	0	0	0	2	0	0	0	0	0	0	0	0	0	0
hsa-mir-200c	27543	114755	80409	13764	40901	14583	64968	24494	14073	32926	26588	22314	37295	24200	13932	16754	64297	10583	3617	36097	13773	48565	119729	17290	62460	17636	17600	100338	33918	94413	16289	12129	212714	26043	24861	145731	36434	16628	80596	46992	8021	31088	16990	21626	21609	38278	45816	46941	10809
hsa-mir-1267	0	0	0	1	0	0	0	0	0	0	0	0	0	0	0	0	0	0	0	0	0	0	0	0	0	0	0	0	0	0	0	0	0	0	2	0	0	0	0	0	0	0	0	0	0	0	0	0	0
hsa-mir-4519	0	0	0	0	0	0	0	1	0	0	0	0	3	0	1	0	0	0	0	0	0	0	1	1	1	2	0	0	0	0	0	0	3	0	0	0	1	0	0	2	1	0	0	0	0	0	0	0	0
hsa-mir-4457	0	0	0	0	0	0	0	1	0	0	0	0	0	0	0	0	0	0	0	0	0	0	0	0	0	0	0	0	0	0	0	0	0	0	0	0	0	0	0	0	0	0	0	0	0	1	0	0	0
hsa-mir-1264	0	0	0	0	0	0	0	0	0	0	0	0	0	0	0	0	0	0	0	0	0	0	0	0	0	0	0	0	0	0	0	1	0	0	0	0	0	0	0	0	0	0	0	0	0	0	0	0	0
hsa-mir-920	0	0	0	0	0	0	0	0	0	0	0	0	0	0	0	0	0	0	0	0	0	0	0	0	0	0	0	0	0	0	0	0	0	0	0	0	0	0	0	0	0	0	0	0	0	0	0	0	0
hsa-mir-921	0	0	0	0	0	0	0	0	0	0	0	0	0	0	0	0	0	0	0	0	0	0	0	0	0	0	0	0	0	0	0	0	0	0	0	0	0	0	0	0	0	0	0	0	0	0	0	0	0
hsa-mir-922	0	0	0	0	0	0	0	0	0	0	0	0	0	0	0	0	0	0	0	0	0	0	0	0	0	0	0	0	0	0	0	0	0	0	0	0	0	0	0	0	0	0	0	0	0	0	0	0	0
hsa-mir-4454	1	0	0	0	0	0	0	1	0	1	0	0	0	3	0	0	0	0	0	0	0	1	0	1	0	0	0	0	1	0	1	0	2	0	1	2	0	0	0	0	0	0	0	0	0	0	1	0	0
hsa-mir-924	0	0	0	0	0	0	0	0	0	0	0	0	0	0	0	0	0	0	0	0	0	0	0	0	0	0	0	0	0	0	0	0	0	0	0	0	0	0	0	0	0	0	0	0	0	0	0	0	0
hsa-mir-6511a-2	0	0	0	0	0	0	0	0	0	0	0	0	0	0	0	0	0	0	0	0	0	0	0	0	0	0	0	0	0	0	0	0	0	0	0	0	0	0	0	0	0	0	0	0	0	0	0	0	0
hsa-mir-6511a-3	0	0	0	0	0	0	0	0	0	0	0	0	0	0	0	0	0	0	0	0	0	0	0	0	0	0	0	0	0	0	0	0	0	0	0	0	0	0	0	0	0	0	0	0	0	0	0	0	0
hsa-mir-6511a-1	0	0	0	0	0	0	0	0	0	0	0	0	0	0	0	0	0	0	0	0	0	0	0	0	0	0	0	0	0	0	0	0	0	0	0	0	0	0	0	0	0	0	0	0	0	0	0	0	0
hsa-mir-6511a-4	0	0	0	0	0	0	0	0	0	0	0	0	0	0	0	0	0	0	0	0	0	0	0	0	0	0	0	0	0	0	0	0	0	0	0	0	0	0	0	0	0	0	0	0	0	0	0	0	0
hsa-mir-2053	0	0	0	0	0	0	0	0	0	0	0	0	0	0	0	0	0	0	0	0	0	0	0	0	0	0	0	0	0	0	0	0	0	0	0	0	0	0	0	0	0	0	0	0	0	0	0	0	0
hsa-mir-2052	0	0	0	0	0	0	0	0	0	0	0	0	0	0	0	0	0	0	0	0	0	0	0	0	0	0	0	0	0	0	0	0	0	0	0	0	0	0	0	0	0	0	0	0	0	0	0	0	0
hsa-mir-2054	0	0	0	0	0	0	0	0	0	0	0	0	0	0	0	0	0	0	0	0	0	0	0	0	0	0	0	0	0	0	0	0	0	0	0	0	0	0	0	0	0	0	0	0	0	0	0	0	0
hsa-mir-514a-2	1	7	2	0	1	1	5	2	2	1	3	10	2	0	0	0	1	0	0	0	2	0	10	0	2	5	25	6	3	5	1	1	56	0	0	1	0	1	3	1	2	3	0	2	4	3	0	6	1
hsa-mir-514a-3	3	6	1	3	1	4	1	3	1	1	0	11	3	0	0	0	1	0	2	0	1	2	16	1	8	6	19	7	3	7	0	0	61	2	0	1	1	1	3	1	0	2	1	0	2	0	1	10	0
hsa-mir-514a-1	2	4	1	1	0	0	1	0	2	0	2	10	2	0	0	3	5	1	0	0	0	0	17	1	3	2	20	6	2	4	1	1	58	2	1	3	2	0	0	1	1	2	1	1	4	1	1	7	3
hsa-mir-548d-2	1	0	0	0	0	0	0	1	0	0	0	1	2	0	1	0	4	0	0	0	0	0	2	0	1	0	5	0	0	0	1	0	0	0	0	0	0	0	0	0	0	0	0	0	1	0	1	0	0
hsa-mir-548d-1	0	0	0	0	0	1	0	0	0	1	0	0	0	0	0	1	6	0	0	0	0	0	2	1	1	0	2	0	1	1	1	1	1	1	1	0	1	0	0	0	1	0	2	0	0	1	1	1	0
hsa-mir-3687-1	0	0	0	0	0	0	0	0	0	0	0	0	0	0	0	0	0	0	0	0	0	0	0	0	0	0	0	0	0	0	0	0	0	0	0	0	0	0	0	0	0	0	0	0	0	0	0	0	0
hsa-mir-92b	72	284	671	110	134	194	126	186	117	253	243	281	619	155	174	39	902	15	62	460	170	91	223	121	741	248	233	698	755	4063	105	83	413	197	117	569	755	92	247	1425	182	357	33	212	92	277	1258	632	483
hsa-mir-3687-2	0	0	0	0	0	0	0	0	0	0	0	0	0	0	0	0	0	0	0	0	0	0	0	0	0	0	0	0	0	0	0	0	0	0	0	0	0	0	0	0	0	0	0	0	0	0	0	0	0
hsa-mir-6724-2	0	0	0	0	0	0	0	0	0	0	0	0	0	0	0	0	0	0	0	0	0	0	0	0	0	0	0	0	0	0	0	0	0	0	0	0	0	0	0	0	0	0	0	0	0	0	0	0	0
hsa-mir-6724-3	0	0	0	0	0	0	0	0	0	0	0	0	0	0	0	0	0	0	0	0	0	0	0	0	0	0	0	0	0	0	0	0	0	0	0	0	0	0	0	0	0	0	0	0	0	0	0	0	0
hsa-mir-6724-1	0	0	0	0	0	0	0	0	0	0	0	0	0	0	0	0	0	0	0	0	0	0	0	0	0	0	0	0	0	0	0	0	0	0	0	0	0	0	0	0	0	0	0	0	0	0	0	0	0
hsa-mir-6724-4	0	0	0	0	0	0	0	0	0	0	0	0	0	0	0	0	0	0	0	0	0	0	0	0	0	0	0	0	0	0	0	0	0	0	0	0	0	0	0	0	0	0	0	0	0	0	0	0	0
hsa-mir-656	1	5	4	4	2	0	3	1	2	3	5	24	6	1	0	0	10	1	5	1	1	2	1	1	0	1	4	8	17	12	1	0	1	8	0	24	1	0	0	4	1	2	0	1	0	2	4	4	2
hsa-mir-657	0	0	0	0	0	0	0	0	0	0	0	0	0	0	0	0	0	0	0	0	0	0	0	0	0	0	0	0	0	0	0	0	1	0	0	0	0	0	0	0	0	0	0	0	0	0	0	0	0
hsa-mir-654	15	35	25	73	20	24	51	32	25	75	336	254	133	56	7	7	359	6	54	38	71	37	88	42	11	24	28	92	387	429	40	19	127	146	20	989	12	16	141	106	17	72	33	66	52	28	78	48	43
hsa-mir-655	0	26	0	11	11	8	16	4	7	5	13	47	10	3	0	1	17	0	13	4	9	6	4	2	2	4	7	27	36	27	6	8	19	47	3	86	3	6	16	7	3	13	6	4	3	2	18	20	11
hsa-mir-652	68	81	91	54	52	33	30	47	43	85	131	65	35	17	63	15	284	21	103	29	41	33	96	55	108	165	56	210	290	1250	85	30	662	16	41	324	75	24	210	148	19	114	36	179	20	279	319	707	56
hsa-mir-653	9	43	51	79	3	40	77	21	78	23	50	186	52	2	14	9	63	58	16	20	36	148	105	37	43	28	21	89	133	108	12	584	65	21	12	238	18	12	73	10	63	27	22	43	54	29	49	47	101
hsa-mir-650	0	0	0	0	0	0	0	0	0	0	0	0	0	0	0	0	0	0	0	0	0	0	0	0	0	0	0	0	0	0	0	0	0	0	0	0	0	0	0	0	0	0	0	0	0	0	0	0	0
hsa-mir-651	5	28	3	5	7	3	8	5	5	3	10	19	10	1	1	1	25	1	3	1	1	3	21	11	14	20	7	17	18	52	1	5	66	13	21	20	3	2	9	5	5	2	1	6	5	19	26	34	3
hsa-mir-1182	0	0	0	0	0	0	0	0	0	0	0	0	0	0	0	0	0	0	0	0	0	0	0	0	0	0	0	0	0	0	0	0	0	0	0	0	0	0	0	0	0	0	0	0	0	0	0	0	0
hsa-mir-1183	0	0	0	0	0	0	0	0	0	0	0	0	0	0	0	0	0	0	0	0	0	0	0	0	0	0	0	0	0	0	0	0	0	0	0	0	0	0	0	0	0	0	0	0	0	0	0	0	0
hsa-mir-1180	14	104	42	16	6	31	18	17	22	22	101	35	42	36	69	11	618	10	42	8	26	14	8	24	55	48	37	108	100	460	7	6	946	79	51	113	27	4	44	101	16	71	22	26	14	24	80	47	20
hsa-mir-1181	0	0	0	0	0	1	0	1	0	0	0	0	1	1	1	0	4	2	0	0	2	0	3	0	1	2	2	1	0	3	0	0	2	0	2	1	1	0	0	6	0	0	0	0	0	0	5	0	0
hsa-mir-6758	0	0	0	0	0	0	0	0	0	1	0	0	0	2	0	0	1	0	0	0	0	0	0	0	1	0	0	0	0	0	0	0	1	0	0	0	0	0	0	0	0	0	0	0	0	0	0	0	0
hsa-mir-6759	0	0	0	0	0	0	0	0	0	0	0	0	0	0	0	0	0	0	0	0	0	0	0	0	0	0	0	0	0	0	0	0	0	0	0	1	0	0	0	0	0	0	0	0	0	0	0	0	0
hsa-mir-6752	0	0	0	0	0	0	0	0	0	0	0	0	0	0	0	0	0	0	0	0	0	0	0	0	0	0	0	0	0	0	0	0	0	0	0	0	0	0	0	0	0	0	0	0	0	0	0	0	0
hsa-mir-6753	0	0	0	0	0	0	0	0	0	0	0	0	0	0	0	0	0	0	0	0	0	0	0	0	0	1	0	0	0	2	0	0	0	0	0	0	0	0	0	1	0	0	0	0	0	0	0	0	0
hsa-mir-6750	0	0	1	0	0	0	0	0	1	0	0	0	0	0	0	0	0	0	0	0	0	0	0	0	0	1	0	0	1	0	0	0	2	0	0	0	0	0	0	0	0	1	0	1	0	0	0	0	0
hsa-mir-6751	0	0	0	0	0	0	2	1	0	0	0	0	0	0	0	0	0	0	0	0	0	0	0	1	0	0	0	2	0	0	0	0	1	0	0	1	0	0	0	0	0	0	1	0	0	0	0	0	0
hsa-mir-6756	0	0	0	0	0	0	0	0	0	0	0	0	0	0	0	0	1	0	0	0	0	0	0	0	1	0	0	0	0	0	0	0	2	0	0	1	0	0	0	1	0	0	0	0	0	0	1	0	0
hsa-mir-6757	0	2	0	0	1	0	1	0	1	0	0	0	0	0	0	0	0	0	0	1	1	2	0	0	0	0	1	0	2	1	0	1	0	0	0	0	0	0	0	0	0	0	0	0	0	0	1	0	0
hsa-mir-6754	0	0	0	0	0	0	0	0	0	0	1	0	0	0	0	0	0	0	0	0	0	0	0	0	0	0	0	0	0	0	0	0	4	0	1	5	0	0	1	0	0	0	0	0	0	0	0	0	0
hsa-mir-6755	2	3	2	3	1	2	3	0	0	2	1	7	4	0	1	0	12	0	0	3	0	1	2	1	1	2	2	3	1	7	3	1	25	2	2	11	4	0	0	4	1	2	1	0	0	0	10	4	0
hsa-mir-1298	2	0	0	0	0	0	0	0	0	0	3	0	0	0	0	0	7	0	0	1	0	0	0	0	0	0	0	0	0	1	0	0	2	2	0	0	0	0	0	0	0	0	0	0	0	0	4	1	0
hsa-mir-1299	0	0	0	0	0	0	0	0	0	0	0	0	0	0	0	0	0	0	0	0	0	0	0	0	0	0	0	0	0	0	0	0	0	0	0	0	0	0	0	0	0	0	0	0	0	0	0	0	0
hsa-mir-1292	1	3	4	1	2	0	1	0	0	0	0	3	1	1	0	0	5	0	0	1	0	0	6	1	1	6	3	3	3	11	2	0	10	1	1	8	2	0	3	2	1	2	0	2	0	5	1	0	1
hsa-mir-1293	1	2	1	0	0	0	0	6	0	0	0	0	0	0	0	2	0	0	0	5	0	0	0	0	0	2	0	0	0	1	0	0	2	25	0	31	0	0	1	0	0	0	0	0	0	0	3	2	0
hsa-mir-1290	1	0	0	0	0	0	0	0	0	0	0	0	0	0	0	0	0	0	0	0	0	0	0	0	0	0	0	0	0	0	0	0	0	0	0	0	0	0	0	0	0	0	0	0	0	0	0	0	0
hsa-mir-1291	1	9	5	2	5	2	2	5	4	2	6	7	3	1	1	0	1	0	0	2	2	0	4	2	2	5	4	4	5	1	6	2	1	3	1	4	6	1	7	1	3	4	0	2	0	2	3	2	0
hsa-mir-1296	7	21	14	28	8	3	26	12	37	5	34	32	6	5	22	8	62	4	19	9	13	9	89	9	10	74	20	30	71	36	12	4	132	22	15	162	14	8	20	90	2	29	5	35	15	23	18	38	27
hsa-mir-1297	0	0	0	0	0	0	0	0	0	0	0	0	0	0	0	0	0	0	0	0	0	0	0	0	0	0	0	0	0	0	0	0	0	0	0	0	0	0	0	0	0	0	0	0	0	0	0	0	0
hsa-mir-1294	0	0	0	0	0	0	0	3	0	0	3	1	0	0	1	0	2	0	1	1	0	0	1	1	0	1	0	0	5	8	0	0	1	0	0	3	0	1	3	0	0	2	0	0	0	0	1	2	1
hsa-mir-5089	0	0	0	0	0	0	1	0	0	0	0	0	0	0	1	0	1	0	0	0	0	1	0	2	0	0	0	9	0	0	0	1	0	1	0	4	0	0	0	0	0	1	0	0	0	0	0	0	0
hsa-mir-5088	0	0	0	0	0	0	0	0	0	0	0	1	0	0	0	0	0	0	0	0	0	0	0	0	0	1	0	0	0	1	0	0	4	0	0	0	0	0	0	0	0	0	0	0	0	0	0	0	0
hsa-mir-5087	1	0	0	0	0	0	0	0	1	0	0	0	0	0	1	0	2	0	0	0	0	0	5	0	0	1	1	2	1	0	0	0	1	0	0	0	0	0	0	0	0	0	0	0	0	0	0	0	0
hsa-mir-548f-4	0	0	0	0	0	0	0	0	0	0	0	0	0	0	0	0	0	0	0	0	0	0	0	0	0	0	0	0	0	0	0	0	1	0	0	0	0	0	0	0	0	0	0	0	0	0	0	0	0
hsa-mir-1343	3	1	7	1	0	0	0	4	4	2	5	1	1	0	0	0	18	2	2	0	0	0	5	0	3	2	0	6	21	7	1	2	28	1	1	21	1	1	4	1	0	6	0	4	0	7	2	2	2
hsa-mir-548x-2	0	0	0	0	0	0	0	0	0	0	0	0	0	0	0	0	0	0	0	0	0	0	0	0	0	0	0	0	0	0	0	0	0	0	0	0	0	0	0	0	0	0	0	0	0	0	0	0	0
hsa-mir-548f-5	0	0	0	0	0	0	0	0	0	0	0	0	0	0	0	0	0	0	0	0	0	0	0	0	0	0	0	0	0	0	0	0	0	0	0	0	0	0	0	0	0	0	0	0	0	0	0	0	0
hsa-mir-548f-1	7	0	0	0	0	0	0	2	0	0	1	1	0	0	2	0	0	0	0	0	0	0	0	0	0	0	0	0	0	0	0	0	33	46	0	0	2	0	0	0	0	0	0	0	1	1	2	0	1
hsa-mir-548f-2	0	0	0	0	0	0	0	0	0	0	0	0	0	0	0	0	0	0	0	0	0	0	0	0	0	0	0	0	0	0	0	0	0	0	0	0	0	0	0	0	0	0	0	0	0	0	0	0	0
hsa-mir-548f-3	0	0	0	0	0	0	0	0	0	0	0	0	0	0	0	0	0	0	0	0	0	0	0	0	0	0	0	0	0	0	0	0	0	0	0	0	0	0	0	0	0	0	0	0	0	0	0	0	0
hsa-mir-432	0	19	7	13	7	9	42	6	16	14	69	204	40	16	1	2	77	3	32	13	11	5	11	6	3	17	13	98	63	90	5	6	122	80	3	143	4	13	22	58	3	29	10	21	11	4	46	26	9
hsa-mir-433	1	2	3	8	3	7	6	0	4	3	19	17	1	2	1	0	7	0	6	1	8	0	6	3	0	2	1	14	19	19	7	3	10	9	0	22	0	2	5	5	2	13	2	8	1	0	7	4	0
hsa-mir-3202-2	0	1	0	0	0	0	0	0	0	0	0	0	0	0	0	0	0	0	0	0	0	0	0	0	0	0	0	1	2	0	0	0	0	0	0	0	0	0	4	0	0	0	0	0	0	2	1	1	0
hsa-mir-431	6	29	9	20	10	23	59	20	35	23	99	282	72	15	2	6	112	2	75	7	38	11	17	22	8	31	10	121	135	126	13	9	123	163	3	236	13	31	44	66	14	76	20	42	9	5	37	39	11
hsa-mir-8485	0	0	0	0	0	0	0	0	0	0	0	0	0	0	0	0	0	0	0	0	0	0	0	0	0	0	0	0	0	0	0	0	0	0	0	0	0	0	0	0	0	0	0	0	0	0	0	0	0
hsa-mir-196b	294	269	469	579	163	245	170	373	665	576	912	338	2377	15	324	590	4014	176	158	656	870	182	546	668	96	1072	893	267	4131	1791	743	240	1212	664	3814	9292	451	334	2009	1294	458	2099	245	1441	209	3600	776	521	901
hsa-mir-4260	0	0	0	0	0	0	0	0	0	0	0	0	0	0	0	0	0	0	0	0	0	0	0	0	0	0	0	0	0	0	0	0	0	0	0	0	0	0	0	0	0	0	0	0	0	0	0	0	0
hsa-mir-4261	0	0	0	0	0	0	0	0	0	0	0	0	0	0	0	0	0	0	0	0	0	0	0	0	0	0	0	0	0	0	0	0	0	0	0	0	0	0	0	0	0	0	0	0	0	0	0	0	0
hsa-mir-4262	0	0	0	0	0	0	0	0	0	0	0	0	0	0	0	0	0	0	0	0	0	0	0	0	0	0	0	0	0	0	0	0	0	0	0	0	0	0	0	0	0	0	0	0	0	0	0	0	0
hsa-mir-4263	0	0	0	0	0	0	0	0	0	0	0	0	0	0	0	0	0	0	0	0	0	0	0	0	0	0	0	0	0	0	0	0	0	0	0	0	0	0	0	0	0	0	0	0	0	0	0	0	0
hsa-mir-4264	0	0	0	0	0	0	0	0	0	0	0	0	0	0	0	0	0	0	0	0	0	0	0	0	0	0	0	0	0	0	0	0	0	0	0	0	0	0	0	0	0	0	0	0	0	0	0	0	0
hsa-mir-4265	0	0	0	0	0	0	0	0	0	0	0	0	0	0	0	0	0	0	0	0	0	0	0	0	0	0	0	0	0	0	0	0	0	0	0	0	0	0	0	0	0	0	0	0	0	0	0	0	0
hsa-mir-548aj-2	0	0	0	0	0	0	0	0	0	0	0	0	0	0	0	0	0	0	0	0	0	0	0	0	0	0	0	0	0	0	0	0	0	0	0	0	0	0	0	0	0	0	0	0	0	0	0	0	0
hsa-mir-4267	0	0	0	0	0	0	0	0	0	0	0	0	0	0	0	0	0	0	0	0	0	0	0	0	0	0	0	0	0	0	0	0	0	0	0	0	0	0	0	0	0	0	0	0	0	0	0	0	0
hsa-mir-4268	0	0	0	0	0	0	0	0	0	0	0	0	0	0	0	0	0	0	0	0	0	0	0	0	0	0	0	0	0	0	0	0	0	0	0	0	0	0	0	0	0	0	0	0	0	0	0	0	0
hsa-mir-4269	0	0	0	0	0	0	0	0	0	0	0	0	0	0	0	0	0	0	0	0	0	0	0	0	0	0	0	0	0	0	0	0	0	0	0	0	0	0	0	0	0	0	0	0	0	0	0	0	0
hsa-mir-3119-2	0	0	0	0	0	0	0	0	0	0	0	0	0	0	0	0	0	0	0	0	0	0	0	0	0	0	0	0	0	0	0	0	0	0	0	0	0	0	0	0	0	0	0	0	0	0	0	0	0
hsa-mir-3119-1	0	0	0	0	0	0	0	0	0	0	0	0	0	0	0	0	0	0	0	0	0	0	0	0	0	0	0	0	0	0	0	0	0	0	0	0	0	0	0	0	0	0	0	0	0	0	0	0	0
hsa-mir-326	9	43	29	25	1	2	6	6	38	9	74	5	66	4	21	1	53	7	4	36	12	1	20	6	24	77	8	11	323	55	30	1	65	2	6	310	14	1	126	31	3	52	3	29	3	62	26	8	31
hsa-mir-324	63	146	315	93	129	38	39	161	66	62	190	85	210	19	200	41	438	71	45	97	163	54	166	46	130	182	132	178	399	572	87	107	1111	94	105	741	112	55	238	414	67	122	106	81	77	367	274	93	87
hsa-mir-325	0	0	0	0	0	0	0	0	0	0	0	0	0	0	0	0	0	0	0	0	0	0	0	0	0	0	0	0	0	0	0	0	0	0	0	0	0	0	0	0	0	0	0	0	0	0	0	0	0
hsa-mir-328	61	233	888	165	54	34	37	182	218	34	533	90	179	46	63	19	214	79	28	54	93	26	420	76	83	120	50	102	841	295	46	42	374	46	79	458	89	29	354	252	62	294	31	183	54	260	169	84	103
hsa-mir-5583-1	0	0	0	0	0	0	0	0	0	0	0	0	0	0	0	0	0	0	0	0	0	0	0	0	0	0	0	0	0	0	0	0	0	0	0	0	0	0	0	0	0	0	0	0	0	0	0	0	0
hsa-mir-5583-2	0	0	0	0	0	0	0	0	0	0	0	0	2	0	0	0	0	0	0	0	0	0	0	0	0	0	0	0	0	0	0	0	0	0	0	0	0	0	0	0	0	0	0	0	0	0	0	0	0
hsa-mir-4686	0	0	0	0	0	0	0	0	0	0	0	0	0	0	0	0	1	0	0	0	0	0	0	0	0	0	0	0	0	0	0	0	0	0	0	0	0	0	0	0	0	0	0	0	0	0	0	0	0
hsa-mir-4687	0	1	0	0	0	0	1	0	0	0	0	0	0	0	0	0	0	0	0	1	0	0	2	0	2	0	1	0	1	2	0	0	1	1	1	9	1	0	0	1	0	0	0	0	0	1	1	0	0
hsa-mir-4684	0	0	0	1	0	0	0	0	0	0	0	0	0	0	0	0	0	0	0	0	0	0	0	0	0	1	0	0	1	0	1	0	0	0	0	0	1	0	0	0	0	1	0	1	0	0	0	0	0
hsa-mir-4685	1	0	0	0	0	0	1	3	0	0	2	0	1	0	1	0	0	0	0	2	1	0	2	0	0	0	1	0	1	4	0	0	1	1	0	0	0	1	0	0	0	0	0	0	1	4	2	0	0
hsa-mir-4682	0	0	0	2	0	0	0	0	0	1	0	0	0	0	0	0	0	0	0	0	0	0	0	0	0	0	0	0	0	0	0	0	0	0	0	0	0	0	0	0	0	0	0	0	0	3	0	0	0
hsa-mir-4683	0	1	0	0	1	2	0	0	2	0	2	1	0	0	1	1	0	0	2	5	0	0	0	0	2	0	0	5	2	0	0	1	4	1	0	1	1	1	0	0	0	4	0	2	0	0	1	0	0
hsa-mir-4680	0	1	0	0	0	0	1	1	0	0	0	2	0	0	1	0	0	0	0	0	0	1	0	0	0	2	2	2	3	2	2	1	4	1	1	7	0	0	2	0	0	1	0	1	1	1	4	1	1
hsa-mir-4681	0	0	0	0	0	0	0	0	0	0	0	0	0	0	0	0	0	0	0	0	0	0	0	0	0	0	0	0	0	0	0	0	0	0	0	0	0	0	0	0	0	0	0	0	0	0	0	0	0
hsa-mir-3074	12	39	78	15	23	20	19	20	8	18	55	16	69	5	95	5	46	9	1	13	40	17	75	18	61	27	36	40	136	82	27	6	134	6	138	90	33	53	110	75	12	25	43	37	16	77	34	56	41
hsa-mir-4688	0	0	0	0	0	0	0	0	0	0	0	0	0	0	0	0	0	0	0	0	0	0	0	0	0	0	0	0	0	0	0	0	0	0	0	1	0	0	0	0	0	0	0	0	0	0	0	0	0
hsa-mir-4689	0	0	0	0	0	0	0	0	0	0	0	0	0	0	0	0	0	0	0	0	0	0	3	0	0	0	0	0	0	0	0	0	0	0	0	0	0	0	0	0	0	0	0	0	0	1	0	0	0
hsa-mir-3665	0	0	0	0	0	0	0	0	0	0	0	0	0	0	0	0	0	0	0	0	0	0	0	0	0	0	0	0	0	0	0	0	0	0	0	0	0	0	0	0	0	0	0	0	0	0	0	0	0
hsa-mir-3664	12	3	3	2	1	0	0	7	0	0	0	0	2	0	2	0	3	1	0	4	0	0	103	5	2	3	15	2	7	3	1	1	2	0	17	35	2	1	3	0	1	0	5	3	1	3	4	4	4
hsa-mir-3667	0	1	0	0	1	0	1	0	1	0	0	1	0	0	4	1	0	0	0	0	0	1	0	0	1	0	2	1	4	0	0	0	0	0	0	0	0	1	7	0	0	1	0	0	0	3	0	0	0
hsa-mir-3666	0	0	0	0	0	0	0	0	0	0	0	0	0	0	0	0	0	0	0	0	0	0	0	0	0	0	0	0	0	0	0	0	0	0	0	0	0	0	0	0	0	0	0	0	0	0	0	0	0
hsa-mir-3661	0	0	0	0	0	0	0	0	0	0	0	0	0	0	0	0	1	0	0	0	0	0	0	0	0	0	0	1	0	0	0	0	0	0	0	0	0	0	0	0	0	0	0	0	0	0	0	0	0
hsa-mir-3660	0	0	0	0	0	0	0	0	0	0	0	0	0	0	0	0	0	0	0	0	0	0	0	0	0	0	0	0	0	0	0	0	0	0	0	0	0	0	0	0	0	0	0	0	0	0	0	0	0
hsa-mir-3663	0	0	0	0	0	0	0	0	0	0	0	0	0	0	0	0	2	0	0	0	0	0	0	0	0	0	0	0	0	0	0	0	0	0	0	0	0	0	0	0	0	0	0	0	0	0	0	0	0
hsa-mir-3662	0	1	1	0	0	1	6	2	0	2	0	2	0	0	1	2	2	0	0	1	0	0	0	1	3	2	2	1	0	1	0	1	4	12	4	1	0	1	2	0	0	5	8	1	2	1	3	3	0
hsa-mir-4466	0	0	0	0	0	0	0	0	0	0	0	0	0	0	0	1	0	0	0	0	0	0	0	0	0	0	0	0	1	0	0	0	2	0	0	0	0	0	0	0	0	0	0	0	0	0	0	0	0
hsa-mir-4467	0	0	0	0	0	0	0	0	0	0	0	0	0	0	0	0	0	0	0	0	0	0	0	0	0	0	0	0	0	0	0	0	1	0	0	0	0	0	0	0	0	0	0	0	0	1	0	0	0
hsa-mir-4464	0	0	0	0	0	0	0	0	0	0	0	0	0	0	0	0	0	0	0	0	0	0	0	0	0	0	0	0	0	0	0	0	0	0	0	0	0	0	0	0	0	0	0	0	0	0	0	0	0
hsa-mir-4465	0	0	0	0	0	0	0	0	0	0	0	0	0	0	0	0	0	0	0	0	0	0	0	0	0	0	0	0	0	0	0	0	0	0	0	0	0	0	0	1	0	0	0	0	0	0	0	0	0
hsa-mir-4462	0	0	0	0	0	0	0	0	0	0	0	0	0	0	0	0	0	0	0	0	0	0	0	0	0	0	0	0	0	0	0	0	0	0	0	0	0	0	0	0	0	0	0	0	0	0	0	0	0
hsa-mir-4463	0	0	0	0	0	0	0	0	0	0	0	0	0	0	0	0	0	0	0	0	0	0	0	0	0	0	0	0	0	0	0	0	0	0	0	0	0	0	0	0	0	0	0	0	0	0	0	0	0
hsa-mir-4460	0	0	0	0	0	0	0	0	0	0	0	0	0	0	0	0	0	0	0	0	0	0	0	0	0	0	0	0	0	0	0	0	0	0	0	0	0	0	0	0	0	0	0	0	0	0	0	0	0
hsa-mir-4461	0	1	0	2	2	0	4	0	0	1	0	3	3	4	0	1	4	0	0	2	1	0	7	2	2	1	8	8	2	1	0	1	5	22	2	17	0	0	11	0	0	2	2	1	0	2	15	19	1
hsa-mir-4300	0	0	0	0	0	0	0	0	0	0	0	0	0	0	0	0	0	0	0	0	0	0	0	0	0	0	0	0	0	0	0	0	0	0	0	0	0	0	0	0	0	0	0	0	0	0	0	0	0
hsa-mir-4668	8	18	6	6	189	15	4	9	1	38	5	5	10	0	15	1	1	2	2	12	11	10	19	7	4	14	16	13	33	11	26	13	27	10	8	54	6	3	153	1	5	13	18	19	5	45	3	10	2
hsa-mir-4669	0	0	0	0	0	0	0	0	0	0	0	0	0	0	0	1	0	0	0	0	0	0	0	0	1	0	0	0	0	2	0	0	0	1	0	4	0	0	0	0	0	0	0	0	0	0	0	0	0
hsa-mir-4664	0	1	2	0	0	0	1	1	0	0	0	0	1	0	4	2	5	2	0	2	0	1	0	0	0	1	0	3	4	5	4	0	14	0	1	1	11	0	7	6	0	2	3	0	0	18	2	2	1
hsa-mir-4665	1	0	2	0	1	0	0	3	0	1	0	0	0	0	6	0	3	2	0	1	0	0	2	0	1	0	3	0	0	0	2	1	4	1	2	3	1	0	0	3	0	0	6	0	0	1	0	0	1
hsa-mir-224	27	52	21	43	39	12	61	1831	114	29	162	204	16	14	294	70	106	8	151	16	22	7	1191	18	300	393	27	113	39	51	5	46	2399	285	26	1330	22	22	32	162	7	20	33	5	465	145	3094	19	11
hsa-mir-223	115	589	173	385	241	175	994	474	446	110	876	2738	505	928	161	105	700	22	382	111	164	221	212	63	950	662	408	1631	623	804	76	334	1703	1084	81	874	230	247	1139	1065	31	206	123	75	301	326	1131	557	118
hsa-mir-4661	6	1	7	3	5	12	1	5	9	2	27	13	7	7	4	2	34	0	10	3	5	5	21	5	55	7	65	7	26	21	2	3	33	16	7	24	1	1	16	31	9	35	40	6	20	7	7	17	14
hsa-mir-221	364	420	3717	440	94	218	321	178	279	157	1149	1791	467	104	272	119	922	35	509	100	181	119	221	174	882	1193	487	618	568	1181	78	156	2356	502	44	1652	194	123	644	330	70	520	105	105	199	277	2677	495	99
hsa-mir-4663	0	0	0	0	0	0	0	0	0	0	0	0	0	0	0	0	1	0	0	0	0	0	0	0	0	0	0	0	0	0	0	0	0	0	0	0	0	0	0	0	0	0	0	0	0	0	0	0	0
hsa-mir-7112	2	0	0	1	1	2	0	0	1	1	0	0	0	0	5	0	3	0	0	0	0	1	2	0	1	0	2	0	1	0	0	0	13	1	0	6	5	0	2	2	0	0	0	0	1	5	0	0	1
hsa-mir-4713	0	0	0	0	0	0	0	0	0	0	0	0	0	0	0	0	0	0	0	0	0	0	0	0	0	2	0	0	0	0	0	0	0	2	0	0	0	0	0	0	0	0	0	0	0	2	0	0	7
hsa-mir-1-1	0	6	3	12	1	4	6	0	7	2	51	41	12	3	0	1	18	1	7	4	5	6	6	7	1	7	2	14	9	2	4	50	7	7	1	38	7	3	13	24	0	4	4	5	4	2	15	19	17
hsa-mir-1-2	0	7	5	24	1	3	8	2	8	4	52	51	9	5	1	1	20	1	8	4	0	6	9	1	0	6	5	9	10	7	4	51	11	7	1	56	7	3	16	30	1	15	2	9	5	1	13	13	18
hsa-mir-1260a	0	0	0	0	0	0	0	0	0	0	0	0	0	0	0	0	2	0	0	0	0	0	0	0	0	0	0	0	0	0	0	0	0	0	0	0	0	0	0	0	0	0	0	0	0	0	0	0	0
hsa-mir-1260b	0	0	0	0	0	0	0	0	0	0	0	0	0	0	0	0	0	0	0	1	0	0	2	0	0	0	0	0	0	0	0	0	2	0	0	3	0	0	0	1	0	0	0	0	0	0	0	0	1
hsa-mir-3065	49	1328	528	71	57	30	378	234	22	20	63	146	131	11	3	87	201	64	40	251	60	49	34	12	28	53	119	809	56	98	16	113	170	227	1336	95	44	68	312	56	30	184	16	58	19	238	685	467	194
hsa-mir-3064	0	1	3	0	2	0	0	1	0	1	0	3	1	1	1	0	2	0	0	1	1	0	1	3	0	1	1	6	5	5	0	2	5	1	0	4	0	1	1	0	0	0	1	1	1	10	2	2	3
hsa-mir-132	49	522	487	204	115	92	342	95	144	180	528	742	506	482	66	41	618	89	138	138	117	107	276	68	1069	337	184	586	441	1377	60	191	1345	203	104	1151	166	130	424	377	38	333	233	115	154	87	802	269	81
hsa-mir-137	0	4	0	3	0	3	1	8	0	0	3	1	1	0	0	0	1	0	0	0	1	0	0	0	74	0	0	0	0	2	0	1	0	17	0	3	0	0	0	3	0	0	0	0	1	0	2	0	0
hsa-mir-136	47	84	53	126	46	72	113	66	41	102	156	346	297	4	16	30	139	7	66	43	77	76	136	75	47	156	100	107	880	1033	116	39	366	351	27	1382	57	29	356	67	51	256	45	217	44	43	181	111	125
hsa-mir-134	358	581	575	1822	629	709	738	656	919	1468	3262	3054	3149	312	245	215	2486	71	1001	545	1199	554	883	1727	171	1605	455	1819	8401	3337	1201	335	3823	2029	563	15094	421	1174	2857	1707	640	2838	562	1957	516	527	965	927	948
hsa-mir-139	19	142	102	480	63	50	455	36	1006	93	2105	1536	307	159	24	11	221	57	902	163	138	43	338	53	120	163	100	962	134	411	73	177	446	235	32	223	70	172	286	110	17	52	234	52	40	38	644	220	109
hsa-mir-3117	11	4	3	1	2	2	2	1	0	0	1	2	3	0	0	4	13	2	0	0	0	2	2	1	27	0	0	0	8	3	1	1	0	6	1	6	0	0	0	0	1	2	0	2	2	0	3	3	1
hsa-mir-3115	0	0	0	0	0	0	0	0	0	0	0	0	1	0	0	0	3	0	0	0	0	0	0	0	0	0	0	0	0	1	0	0	2	0	0	1	0	0	0	2	0	0	0	0	0	1	0	0	0
hsa-mir-3668	0	0	0	0	0	0	0	0	0	0	0	0	0	0	0	0	0	0	0	0	0	0	0	0	0	0	0	0	0	0	0	0	0	0	0	0	0	0	0	0	0	0	0	0	0	0	0	0	0
hsa-mir-32	118	180	139	46	16	29	67	65	5	41	44	69	94	2	258	36	197	34	16	113	24	33	252	65	90	156	226	112	196	404	89	19	181	65	42	854	30	8	196	44	11	53	23	78	20	407	313	145	114
hsa-mir-31	9	28	6	29	2	11	8	7	15	9	41	55	44	4	13	24	5	1	1	6	6	20	4	69	13	27	216	9	274	77	3	3	152	243	1	268	46	0	47	43	1	43	3	37	28	1	11	29	73
hsa-mir-1302-7	0	0	0	0	0	0	0	0	0	0	0	0	0	0	0	0	0	0	0	0	0	0	0	0	0	0	0	0	0	0	0	0	0	0	0	0	0	0	0	0	0	0	0	0	0	0	0	0	0
hsa-mir-569	0	0	0	0	0	0	0	0	0	0	0	0	0	0	0	0	0	0	0	0	0	0	0	0	0	0	0	0	0	0	0	0	0	0	0	0	0	0	0	0	0	0	0	0	0	0	0	0	0
hsa-mir-3156-1	0	0	2	0	0	0	0	0	0	0	0	0	6	0	0	0	0	0	0	0	1	0	3	2	0	2	0	0	1	0	0	0	0	0	0	2	0	0	2	0	1	0	0	0	0	0	0	0	0
hsa-mir-3156-2	0	0	1	0	0	0	0	0	0	0	0	0	3	0	0	0	0	0	0	0	2	1	5	2	0	1	0	0	1	2	1	0	0	0	0	1	0	0	0	0	0	0	0	0	0	0	0	0	0
hsa-mir-3156-3	0	0	0	0	0	1	0	0	0	0	0	0	7	0	0	0	0	0	0	0	2	1	2	1	0	0	0	1	0	2	1	0	0	0	0	0	0	0	1	0	0	0	0	0	0	0	0	0	2
hsa-mir-1185-2	0	0	0	1	0	0	0	0	0	0	1	2	0	0	0	0	2	0	0	0	0	0	0	0	0	0	0	1	3	1	0	0	0	0	0	3	0	0	1	0	0	0	0	0	2	0	1	0	0
hsa-mir-1185-1	0	0	0	0	0	0	3	0	0	1	3	2	2	0	0	0	6	0	0	1	0	1	1	0	0	0	2	4	4	6	0	2	5	1	0	7	1	0	2	1	0	3	0	1	0	0	1	1	0
hsa-mir-561	1	0	0	1	0	0	1	1	2	0	2	3	0	0	0	1	2	0	1	0	0	0	10	0	2	1	0	1	1	5	0	0	9	0	0	5	0	0	3	0	0	0	2	0	1	0	12	2	1
hsa-let-7a-2	7052	60025	63291	33008	26721	16250	55218	9300	41028	34234	55351	59634	132685	10060	13979	4121	183791	23839	20980	26005	16390	16912	46739	10675	25008	27499	26710	73711	46808	180926	8321	14447	55404	13173	4796	127748	20812	6535	46598	130467	12363	42796	15386	27811	8395	25766	90923	99342	27069
hsa-let-7a-3	7062	60037	64268	33434	26794	16489	56011	9260	40711	34466	55879	59562	133171	10006	14209	4120	183410	23947	21330	26273	16683	17263	46656	10755	25480	27738	26585	73438	47381	181711	8527	14616	56353	13351	4773	128960	21073	6852	46709	131798	12523	43050	15559	28145	8454	25993	91773	100199	27428
hsa-let-7a-1	7054	60183	63813	33067	26741	16584	55628	9082	40943	34298	55532	59323	132585	10077	14052	4068	183431	23976	21352	25819	16342	16972	47381	10641	25397	28066	26669	73711	47419	181511	8409	14657	55370	13226	4772	127886	21015	6676	46703	131460	12194	42342	15375	27757	8489	25890	91435	98982	27491
hsa-mir-1302-9	0	0	0	0	0	0	0	0	0	0	0	0	0	0	0	0	0	0	0	0	0	0	0	0	0	0	0	0	0	0	0	0	0	0	0	0	0	0	0	0	0	0	0	0	0	0	0	0	0
hsa-mir-1302-8	0	0	0	0	0	0	0	0	0	0	0	0	0	0	0	0	0	0	0	0	0	0	0	0	0	0	0	0	0	0	0	0	0	0	0	0	0	0	0	0	0	0	0	0	0	0	0	0	0
hsa-mir-7106	0	0	0	0	0	0	0	0	0	0	1	0	0	0	0	0	0	0	0	0	0	0	0	0	1	0	0	0	0	0	0	0	0	0	0	0	1	0	0	0	0	0	0	0	0	0	0	0	0
hsa-mir-7107	0	0	0	0	0	0	0	0	0	0	0	0	0	0	0	0	0	0	0	0	0	0	0	0	0	0	0	0	0	0	0	0	0	0	0	0	0	0	0	0	0	0	0	0	0	0	0	0	0
hsa-mir-7108	0	0	0	0	0	0	0	0	0	0	0	0	0	0	0	0	0	0	0	1	0	0	0	1	0	0	0	0	0	0	0	0	0	0	0	0	0	0	0	2	0	0	0	0	0	0	0	0	0
hsa-mir-7109	0	0	0	0	0	0	0	0	0	0	0	0	0	0	0	0	0	0	0	0	0	0	0	0	0	0	0	0	3	0	1	0	1	0	0	0	0	0	0	0	0	1	0	0	0	1	0	0	0
hsa-mir-151a	3372	6320	4912	4846	2233	2037	4070	4463	3158	5105	8298	5103	12604	10096	3773	741	32326	3471	3421	4100	2632	2896	5681	4374	8625	7953	7336	9569	10553	23482	6747	1840	22429	2951	3207	19012	6076	1429	13527	28322	1099	8908	5649	3698	2731	10584	23163	8326	4373
hsa-mir-151b	7	7	12	15	2	4	6	4	5	4	15	4	17	4	3	2	3	1	5	7	2	7	13	5	3	12	12	4	24	17	8	4	17	3	1	38	1	2	14	3	3	10	3	3	1	19	34	9	12
hsa-mir-1199	0	0	0	0	0	0	0	0	0	0	0	0	0	0	0	0	0	0	0	0	0	0	0	0	0	0	0	0	0	0	0	0	0	0	0	3	0	0	0	0	0	0	0	1	0	0	0	0	0
hsa-mir-1193	0	0	0	0	0	0	0	0	0	0	0	1	0	0	0	0	0	0	0	0	0	0	1	0	0	0	0	0	0	0	0	0	0	1	0	0	1	0	0	0	0	0	0	0	0	0	0	0	0
hsa-mir-1197	0	0	0	0	0	0	0	0	0	1	0	3	0	0	0	0	5	0	0	0	1	0	0	0	0	0	0	2	1	1	0	0	0	1	0	1	0	0	1	1	0	1	0	0	1	0	0	0	0
hsa-mir-208b	0	0	0	0	0	0	0	0	0	0	0	0	0	0	0	0	1	0	0	0	0	0	0	0	0	0	1	0	0	0	0	0	0	0	0	0	0	0	0	0	0	0	0	0	0	0	0	0	0
hsa-mir-208a	0	0	0	0	0	0	0	0	0	0	0	0	0	0	0	0	0	0	0	0	0	0	0	0	0	0	0	0	0	0	0	0	0	0	0	0	0	0	0	0	0	0	0	0	0	0	0	0	0
hsa-mir-4667	0	0	0	0	0	0	0	0	0	0	0	0	1	2	0	0	0	0	0	0	0	0	0	0	0	0	0	0	0	1	2	0	1	0	0	0	0	0	2	0	0	0	0	0	0	1	1	0	0
hsa-mir-6745	0	0	0	0	0	0	0	0	0	0	0	0	0	0	0	0	0	0	0	0	0	0	0	0	0	0	0	0	0	0	0	0	0	0	0	0	0	0	0	0	0	0	0	0	0	0	0	0	0
hsa-mir-6744	0	0	0	0	0	0	0	0	0	0	0	0	0	0	2	0	0	0	0	3	0	0	1	0	2	0	0	0	0	0	0	1	0	0	0	0	3	0	0	2	0	0	0	0	0	2	0	0	0
hsa-mir-6747	1	0	1	0	0	0	0	0	0	0	2	0	0	0	2	0	3	1	0	1	0	0	2	0	0	1	0	0	4	2	0	0	8	0	0	7	0	0	1	0	0	1	1	0	0	1	2	0	1
hsa-mir-6746	0	0	0	0	0	0	0	0	0	0	0	0	2	0	0	0	0	0	0	0	0	0	0	0	0	0	0	0	0	0	0	0	1	0	0	0	0	0	0	0	0	0	0	0	1	0	0	0	1
hsa-mir-6741	1	0	0	0	1	0	0	0	0	0	0	0	0	0	0	0	0	0	0	0	0	0	1	0	0	0	1	0	1	0	0	0	4	0	0	0	0	1	3	1	1	0	0	1	0	1	1	0	0
hsa-mir-6740	0	0	2	0	0	0	0	0	0	1	0	1	0	0	0	0	0	0	0	0	1	0	1	0	0	0	0	3	1	0	0	0	1	1	0	1	1	0	0	1	0	0	0	0	0	0	1	0	1
hsa-mir-6743	0	1	1	0	3	0	0	0	0	0	1	1	1	0	0	0	0	0	0	1	0	0	0	0	0	0	0	0	1	1	0	0	0	0	0	1	0	0	2	0	0	0	0	0	0	3	0	2	0
hsa-mir-6742	0	0	0	0	0	0	1	0	0	0	0	0	0	0	0	0	0	0	0	0	0	0	0	0	0	0	1	0	0	1	0	0	1	1	0	0	0	0	0	0	0	0	0	0	0	2	2	0	0
hsa-mir-6749	0	0	0	0	0	0	0	0	0	0	0	0	0	0	1	0	1	0	0	1	0	0	1	0	0	0	0	2	1	1	0	0	0	0	0	1	0	0	0	0	0	0	0	0	0	0	0	0	0
hsa-mir-6748	2	1	3	0	2	0	0	1	0	0	0	0	0	0	1	0	2	0	1	1	0	0	0	0	0	1	0	1	1	0	0	0	2	1	0	1	1	1	0	3	0	0	0	0	0	0	1	0	0
hsa-mir-3199-1	0	1	1	3	0	1	0	0	0	1	6	3	0	0	1	0	2	0	1	0	1	0	6	0	0	1	1	2	7	1	0	0	1	0	0	4	0	2	1	0	1	1	2	0	0	1	3	3	0
hsa-mir-519a-1	17	0	0	1	0	0	1	0	1	4	4	2	1	0	0	2	9	0	0	0	1	0	18	1	2	0	2	0	3	17	0	1	14	11	52	2	4	3	6	2	0	0	0	1	0	1	6	0	1
hsa-mir-519a-2	0	0	0	1	0	0	0	0	0	2	1	0	0	0	0	0	24	0	1	0	0	0	5	0	3	0	0	0	0	6	0	0	7	4	24	1	0	0	1	1	0	0	0	0	0	0	6	0	0
hsa-mir-7973-2	0	0	0	0	0	0	0	0	0	0	0	0	0	0	0	0	0	0	0	0	0	0	0	0	0	0	0	0	0	0	0	0	0	0	0	0	0	0	0	0	0	0	0	0	0	0	0	0	0
hsa-mir-7973-1	0	0	0	0	0	0	0	0	0	0	0	0	2	0	0	0	0	0	0	0	0	0	0	0	0	0	0	0	0	3	0	0	0	0	0	0	0	0	0	0	0	0	0	0	0	0	0	0	0
hsa-mir-1284	0	1	2	0	1	0	0	7	0	1	0	1	1	2	0	0	3	0	0	2	0	1	4	0	1	0	1	3	1	7	0	0	3	0	0	10	1	0	4	0	0	3	1	2	3	3	3	1	1
hsa-mir-1287	38	143	78	112	40	51	53	231	69	136	344	70	222	16	25	15	231	29	172	106	52	8	331	103	76	82	44	126	296	456	62	52	774	73	871	245	83	15	188	101	61	144	27	76	46	333	376	126	125
hsa-mir-1286	0	0	0	0	0	0	0	0	0	0	0	0	0	0	0	0	1	0	0	0	0	0	0	0	0	0	2	0	0	0	0	0	0	0	1	3	0	0	0	1	0	0	0	0	0	0	0	2	0
hsa-mir-1281	0	0	0	0	0	0	0	0	0	0	0	0	0	0	0	0	0	0	0	0	0	0	0	0	0	0	0	0	0	0	0	0	0	0	0	0	0	0	0	0	0	0	0	0	0	0	0	0	0
hsa-mir-1282	0	0	0	0	0	0	0	0	0	0	0	0	0	0	0	0	0	0	0	0	0	0	0	0	0	0	0	0	0	0	0	0	0	0	0	0	0	0	0	0	0	1	0	0	0	0	0	0	0
hsa-mir-1288	1	0	3	4	1	0	2	0	0	1	2	1	13	1	1	1	45	0	8	0	2	0	3	0	5	2	0	2	8	2	1	1	9	1	0	6	2	0	4	11	1	0	2	0	0	0	2	0	0
hsa-mir-181a-2	2932	13523	2855	3540	1713	2196	8358	3216	2057	2708	9191	5139	8672	1392	2543	582	32552	1810	5154	1699	2927	4775	29387	3129	5449	4745	6036	12001	10324	22349	1602	1479	22387	5321	10674	23255	4096	997	5983	11268	2004	6546	1842	3804	2428	1848	20329	9902	2202
hsa-let-7b	19284	95284	24715	179618	72386	40091	71384	17149	78837	178955	173147	69086	332395	31210	7218	10180	176427	57943	70715	33058	97395	41056	182186	100165	29273	50255	27163	56832	133827	588161	24376	35167	98184	19411	9975	313782	52177	30340	85807	268492	136950	116839	32863	68373	27980	66001	109568	178755	41350
hsa-let-7c	3605	3677	1432	33833	1664	4288	13119	3924	24347	2174	39903	28774	37125	3568	872	1163	41681	673	15377	1248	4685	4894	24563	3548	2179	6498	3721	27268	26689	32544	4076	3397	43170	6223	4222	92226	9395	2460	15326	7747	1880	11407	3519	10171	2910	590	17180	16493	5369
hsa-mir-518f	0	0	0	0	0	1	0	0	1	0	3	0	0	0	0	0	2	0	2	0	0	0	3	0	0	0	0	0	1	1	0	0	0	2	7	1	2	0	1	0	0	0	0	0	0	2	3	1	0
hsa-let-7g	507	2863	1056	1548	1540	1067	2208	1309	1169	1446	1911	2420	3195	280	2832	724	7165	627	635	2519	1349	2804	9170	745	2168	2898	2466	3574	4293	5654	775	1558	1965	1038	876	9186	1573	442	4455	3356	705	1854	1023	1521	1205	2378	4834	2778	2420
hsa-mir-518d	0	0	0	0	0	0	0	0	0	0	0	0	0	0	0	0	1	0	0	0	0	0	0	0	0	0	0	0	0	0	0	0	0	0	0	0	0	0	0	0	0	0	0	0	0	0	0	0	0
hsa-let-7e	1212	5810	3178	2246	3297	2085	5219	1696	2853	3038	5080	7670	7159	1491	1690	1185	76211	1357	1612	4468	2346	2733	7744	1885	751	2081	2107	11971	7675	16331	1977	2178	7385	2509	2613	11579	2178	903	6527	10078	1365	4747	3260	3624	1411	7758	11237	6142	3161
hsa-let-7i	492	2142	701	1645	1241	893	2028	1200	1524	748	3799	3892	3504	282	1305	752	4954	285	1355	868	1113	932	1662	780	1849	2578	1939	4426	6135	5204	462	1075	4613	1796	609	11212	1812	882	4184	3902	667	2945	806	1426	661	1651	3861	2675	1404
hsa-mir-199b	3096	7773	6468	18324	3780	8506	12455	9776	9247	11232	25291	27738	45285	699	3830	3500	15635	1290	9356	5351	16050	6046	11168	14729	2221	19965	7273	16667	125510	60332	10942	5161	43548	11780	2414	208420	7557	5063	32587	6577	8000	33927	5101	23868	3900	4441	32229	19279	9754
hsa-mir-4433b	0	0	1	0	0	0	0	0	0	2	2	2	1	0	0	0	0	0	0	0	0	0	0	0	0	0	0	0	0	0	0	0	0	0	0	3	0	0	0	0	0	0	0	0	0	0	1	0	0
hsa-mir-4433a	0	0	0	0	0	0	0	0	0	0	1	1	0	0	0	0	11	0	0	0	0	0	2	0	0	1	7	1	0	0	0	0	2	1	0	0	0	0	0	1	0	0	0	0	1	0	0	1	0
hsa-mir-135b	77	17	140	57	2	9	7	13	5	2	18	57	16	0	87	4	735	0	3	2	4	9	62	22	20	41	468	5	30	26	3	40	185	31	35	323	210	4	91	634	0	13	8	7	2	39	55	17	32
hsa-mir-4524b	0	0	0	0	0	0	0	0	0	0	0	0	0	0	0	0	0	0	0	0	0	0	0	0	0	0	0	0	0	0	0	0	0	0	0	0	0	0	0	0	0	0	0	0	0	0	0	0	0
hsa-mir-5186	0	0	0	0	0	0	0	0	0	0	0	0	0	0	0	0	0	0	0	0	0	0	0	0	0	0	0	0	0	0	0	0	0	0	0	0	0	0	0	0	0	0	0	0	0	0	0	0	0
hsa-mir-5187	0	0	5	3	2	0	0	0	0	1	0	4	2	1	2	2	6	0	2	0	2	1	3	1	2	1	1	5	4	11	0	1	7	2	1	2	1	1	3	1	0	0	0	2	1	0	6	1	0
hsa-mir-5188	0	0	0	0	0	0	0	0	0	0	0	1	0	0	0	0	0	0	0	0	0	0	0	0	2	0	0	1	0	2	0	0	0	0	0	0	0	0	0	2	0	0	0	0	0	1	0	0	0
hsa-mir-5189	0	0	0	0	0	0	0	0	0	0	0	0	0	0	0	0	0	0	0	0	0	0	0	0	0	0	0	0	1	0	0	0	0	0	0	0	0	0	0	0	0	0	0	0	0	0	0	0	0
hsa-mir-4273	0	0	0	0	0	0	0	0	0	0	0	0	0	0	0	0	0	0	0	0	0	0	0	0	0	0	0	0	0	0	0	0	0	0	0	0	0	0	0	0	0	0	0	0	0	0	0	0	0
hsa-mir-4272	0	0	0	0	0	0	0	0	0	0	0	0	0	0	0	0	0	0	0	0	0	0	0	0	0	0	0	0	0	0	0	0	0	0	0	0	0	0	0	0	0	0	0	0	0	0	0	0	0
hsa-mir-4271	0	0	0	0	0	0	0	0	0	0	0	0	0	0	0	0	0	0	0	0	0	0	0	0	0	0	0	0	0	0	0	0	0	0	0	0	0	0	0	0	0	0	0	0	0	0	0	0	0
hsa-mir-4270	0	0	0	0	0	0	0	0	0	0	0	0	0	0	0	0	0	0	0	0	0	0	0	0	0	0	0	0	0	0	0	0	0	0	0	0	0	0	0	0	0	0	0	0	0	0	0	0	0
hsa-mir-4277	0	0	0	0	0	0	0	0	0	0	0	0	0	0	0	0	0	0	0	0	0	0	0	0	0	0	0	0	0	0	0	0	0	0	0	0	0	0	0	0	0	0	0	0	0	0	0	0	0
hsa-mir-4276	0	0	0	0	0	0	0	0	0	0	0	0	0	0	0	0	0	0	0	0	0	0	0	0	0	0	0	0	0	0	0	0	0	0	0	0	0	0	0	0	0	0	0	0	0	0	0	0	0
hsa-mir-4275	0	0	0	0	0	0	0	0	0	0	0	0	0	0	0	0	0	0	0	0	0	0	0	0	0	0	0	0	0	0	0	0	0	0	0	0	0	0	0	0	0	0	0	0	0	0	0	0	0
hsa-mir-4274	0	0	0	0	0	0	0	0	0	0	0	0	0	0	0	0	0	0	0	0	0	0	0	0	0	0	0	0	0	0	0	0	0	0	0	0	0	0	0	0	0	0	0	0	0	0	0	0	0
hsa-mir-4279	0	0	0	0	0	0	0	0	0	0	0	0	0	0	0	0	0	0	0	0	0	0	0	0	0	0	0	0	0	0	0	0	0	0	0	0	0	0	0	0	0	0	0	0	0	0	0	0	0
hsa-mir-4278	0	0	0	0	0	0	0	0	0	0	0	0	0	0	0	0	0	0	0	0	0	0	0	0	0	0	0	0	0	0	0	0	0	0	0	0	0	0	0	0	0	0	0	0	0	0	0	0	0
hsa-mir-23a	11703	10142	12850	11351	6135	6744	5171	10835	6759	12795	26757	9875	18676	2825	12294	3213	15278	2243	8739	5868	7041	5329	51163	8784	17649	6703	6608	8156	32894	46142	6359	8494	20115	6023	2453	75696	14527	3219	16202	20225	5567	12456	4516	8228	7579	4524	24859	9483	6221
hsa-mir-23b	809	2046	1491	3424	2110	1220	738	2200	1586	3274	5513	2042	4649	1275	1919	541	15335	2506	1383	1965	1241	779	2368	2341	990	1367	1562	2597	5109	8538	3367	2176	2961	936	556	16125	1023	851	2468	2896	1983	4626	1109	2998	1637	1323	4235	1504	1742
hsa-mir-23c	1	0	0	0	1	1	0	2	0	2	3	0	0	3	0	0	2	0	2	1	3	1	1	1	0	1	0	4	9	1	3	2	1	0	0	33	0	0	0	5	2	1	0	0	2	0	5	0	1
hsa-mir-3155b	0	0	0	0	0	0	0	0	0	0	0	0	0	0	0	0	0	0	0	0	0	0	0	0	0	0	0	0	0	0	0	0	0	0	0	0	0	0	0	0	0	0	0	0	0	0	0	1	0
hsa-mir-3155a	0	0	1	0	0	0	0	1	0	0	0	0	0	0	2	0	2	0	0	0	0	0	2	0	0	0	1	0	4	1	0	0	0	0	0	0	0	0	0	4	0	0	0	0	0	1	0	0	0
hsa-mir-1976	11	61	63	10	4	4	9	37	6	8	63	71	63	19	12	4	38	6	20	10	12	7	59	3	93	54	25	112	68	89	8	3	257	18	3	187	42	7	73	29	8	16	3	21	8	20	52	40	18
hsa-mir-1973	0	0	0	0	0	0	0	0	0	0	0	0	0	0	0	0	0	0	0	0	0	0	0	0	0	0	0	0	0	0	0	0	0	0	0	0	0	0	0	0	0	0	0	0	0	0	0	0	0
hsa-mir-4782	1	0	0	0	0	0	0	0	0	0	0	0	3	0	1	0	0	0	0	1	0	0	1	0	0	0	2	0	0	0	0	0	0	0	0	0	0	0	0	0	0	0	0	0	0	2	0	0	0
hsa-mir-4691	0	0	0	0	0	0	0	0	0	0	0	0	0	0	0	0	2	0	0	0	0	0	0	0	0	0	0	0	0	1	0	0	4	0	0	6	0	0	1	0	0	0	0	0	0	0	0	0	0
hsa-mir-4690	0	1	0	0	0	0	0	1	1	0	0	0	0	0	0	0	1	0	0	0	0	0	0	0	1	0	0	2	4	0	0	0	6	0	0	1	2	0	4	0	0	2	2	0	0	1	0	0	0
hsa-mir-4693	0	0	0	0	0	0	0	0	0	0	0	0	0	0	0	0	0	0	0	0	0	0	0	0	0	0	0	0	0	0	0	0	0	0	0	0	0	0	0	0	0	0	0	0	0	0	0	0	0
hsa-mir-4692	0	0	0	0	0	0	0	0	0	0	0	0	0	0	0	0	0	0	0	0	0	0	0	0	0	0	0	1	0	0	0	0	0	0	0	0	0	0	0	0	0	0	0	0	0	0	0	0	0
hsa-mir-4695	0	0	0	0	0	0	0	0	0	0	0	0	0	0	0	0	0	0	1	0	0	0	0	0	0	0	0	0	0	0	0	0	0	0	0	0	0	0	1	0	0	0	0	0	0	0	0	0	0
hsa-mir-4694	0	0	0	0	0	0	0	0	0	0	0	0	0	0	0	0	0	0	0	0	0	0	0	0	0	0	0	0	0	0	0	0	0	0	0	0	0	0	0	0	0	0	0	0	0	0	0	0	0
hsa-mir-4697	0	0	1	0	0	0	0	0	0	0	0	0	1	0	0	0	0	0	0	0	0	0	0	0	0	0	0	0	3	0	0	0	0	0	0	0	0	0	0	0	0	0	0	0	0	0	0	0	0
hsa-mir-4696	0	0	0	0	0	0	0	0	0	0	0	0	0	0	0	0	0	0	0	0	0	0	0	0	0	0	0	0	0	0	0	0	0	0	0	0	0	0	0	0	0	0	0	0	0	0	0	0	0
hsa-mir-4699	1	0	0	0	0	0	0	0	0	0	0	0	0	0	0	1	1	0	0	0	0	0	1	0	1	0	0	0	0	0	0	0	0	0	0	0	0	0	0	0	0	0	0	0	0	0	1	1	0
hsa-mir-4698	0	0	0	0	0	0	0	0	0	0	0	0	0	0	0	0	0	0	0	0	0	0	0	0	0	0	0	0	0	0	0	0	0	0	0	0	0	0	0	0	0	0	0	0	0	0	0	0	0
hsa-mir-4479	0	0	0	0	0	0	0	0	1	0	0	0	0	0	0	0	0	0	0	0	0	0	0	0	2	0	0	0	1	0	1	0	3	0	0	2	0	0	2	1	0	0	0	0	0	0	2	0	0
hsa-mir-4478	0	0	0	0	0	0	0	0	0	0	0	0	0	0	0	0	0	0	0	0	0	0	0	0	0	0	0	0	0	0	0	0	0	0	0	0	0	0	0	0	0	0	0	0	0	0	0	0	0
hsa-mir-3612	0	0	0	0	0	0	0	0	0	0	0	0	0	0	0	0	1	0	0	0	0	0	0	0	0	0	0	0	0	0	0	0	0	0	0	0	0	0	0	0	0	0	0	0	0	0	0	0	0
hsa-mir-3613	31	108	66	25	40	27	37	39	5	24	19	83	34	3	19	11	120	15	9	73	22	42	123	9	40	53	44	42	164	167	33	17	28	71	41	314	9	11	38	46	8	25	36	18	24	53	119	92	25
hsa-mir-3614	11	20	5	0	4	4	10	5	2	4	8	8	29	6	11	2	16	3	3	53	3	2	2	29	45	80	12	28	55	6	19	4	97	21	3	8	2	3	26	22	0	26	2	3	1	82	111	4	21
hsa-mir-3615	12	32	11	5	4	4	9	6	1	5	25	18	17	10	3	3	35	8	7	5	3	9	6	8	28	7	28	40	33	127	10	6	62	21	5	35	4	0	31	26	5	13	4	4	0	18	139	13	10
hsa-mir-3616	1	1	0	1	2	0	0	0	0	0	3	0	0	0	0	0	0	0	0	0	0	0	5	1	0	0	0	0	2	0	0	1	0	4	1	4	0	0	0	1	0	0	0	0	2	2	0	0	0
hsa-mir-3617	0	1	0	0	0	0	0	0	0	0	0	0	0	0	0	0	0	0	0	1	0	0	0	0	0	0	0	0	0	0	0	1	0	0	0	0	0	0	0	0	0	0	0	0	0	1	0	0	0
hsa-mir-3618	0	0	0	0	0	0	0	1	0	0	0	0	0	0	0	0	0	0	0	0	0	0	0	0	1	0	1	0	0	0	0	0	1	0	0	1	0	0	0	5	0	0	0	0	0	1	0	1	0
hsa-mir-3619	0	4	3	0	1	0	1	1	0	4	0	1	0	0	0	0	5	0	0	2	1	1	4	1	0	1	2	0	2	7	3	0	2	2	0	5	0	2	1	7	0	2	0	2	0	10	6	3	2
hsa-mir-4473	7	0	2	1	2	0	0	1	1	1	0	0	1	0	0	0	2	0	1	0	2	2	0	4	2	5	1	4	5	7	0	1	6	0	0	7	2	1	12	0	1	0	0	4	1	4	3	2	1
hsa-mir-5692b	0	0	0	0	0	0	0	0	0	0	0	0	0	0	0	0	0	0	0	0	0	0	0	0	0	0	0	0	0	0	0	0	0	0	0	0	0	0	0	0	0	0	0	0	0	0	0	0	0
hsa-mir-4475	0	0	0	0	0	0	0	0	0	0	0	0	0	0	0	0	0	0	0	0	0	0	0	0	0	0	0	0	0	0	0	0	0	0	0	0	0	0	0	0	0	0	0	0	0	0	0	0	0
hsa-mir-4474	1	0	0	0	0	0	0	0	0	0	1	0	0	0	0	0	0	0	0	0	0	0	0	0	2	0	0	0	1	1	0	0	0	0	0	0	0	0	0	0	0	0	0	0	0	0	0	0	0
hsa-mir-4476	0	0	0	0	0	0	0	0	0	0	0	0	0	0	0	0	0	0	0	0	0	0	0	0	0	0	0	0	0	0	0	0	0	0	0	0	0	0	0	0	0	0	0	0	0	0	0	0	0
hsa-mir-4678	0	0	0	0	0	0	0	0	0	0	0	1	0	0	0	0	0	0	1	0	0	0	0	0	0	0	0	0	0	1	0	0	0	0	0	0	0	0	1	0	0	0	0	0	0	0	0	0	0
hsa-mir-4677	14	23	78	7	6	11	39	38	11	12	16	54	31	3	27	14	197	8	8	30	11	17	336	7	98	31	42	41	66	94	2	11	157	20	76	88	89	11	79	43	6	21	12	19	32	56	97	45	29
hsa-mir-4676	0	1	0	0	0	0	1	0	1	1	1	2	1	0	0	0	3	1	1	1	0	0	0	2	2	2	1	0	0	2	0	1	1	1	2	2	1	1	1	5	0	0	0	1	1	4	2	0	0
hsa-mir-4675	0	0	0	0	1	2	0	0	0	0	0	0	2	0	0	0	0	0	0	0	4	3	1	0	0	0	0	0	0	1	0	0	0	0	0	2	0	0	12	0	0	0	3	0	0	0	0	0	0
hsa-mir-4674	1	0	11	0	0	0	0	0	0	0	0	0	0	0	1	0	1	0	0	0	0	0	5	0	0	2	0	0	4	2	0	0	2	0	0	0	0	0	1	2	0	0	0	0	0	3	0	0	1
hsa-mir-4673	0	0	0	0	0	0	0	0	0	0	0	0	1	0	0	0	0	0	0	0	0	0	0	0	0	0	0	0	0	0	0	0	1	0	1	0	0	0	0	0	0	0	0	0	0	0	0	0	0
hsa-mir-4672	0	0	0	0	0	0	0	0	0	0	0	0	0	0	0	0	0	0	0	0	0	0	0	0	0	0	0	0	1	0	0	0	0	0	0	0	0	0	0	0	0	0	0	0	0	0	0	0	0
hsa-mir-4671	0	0	0	0	0	0	0	0	0	0	0	0	0	0	0	0	0	0	0	0	0	0	2	0	0	0	0	0	0	0	0	0	0	0	0	0	0	0	0	0	0	0	0	0	0	0	0	0	0
hsa-mir-4670	0	0	0	0	0	0	1	0	0	0	0	0	0	0	0	0	1	0	0	0	0	0	1	0	0	0	0	0	1	1	0	0	0	0	0	3	0	0	0	0	0	1	0	0	0	0	0	0	0
hsa-mir-6833	1	1	0	0	1	0	1	1	1	0	2	0	1	0	1	0	0	0	0	0	0	0	2	0	1	1	1	0	1	2	0	0	2	1	0	6	0	0	0	0	0	1	0	1	0	0	2	0	0
hsa-mir-487a	1	4	3	7	3	2	3	0	4	2	11	12	10	0	0	1	12	0	1	2	4	3	4	1	2	5	1	7	40	15	1	2	9	13	1	73	1	8	9	3	2	14	5	6	2	1	6	5	2
hsa-mir-2861	0	0	0	0	0	0	0	0	0	0	0	0	0	0	0	0	0	0	0	0	0	0	0	0	0	0	0	0	0	0	0	0	0	0	0	0	0	0	0	0	0	0	0	0	0	0	0	0	0
hsa-mir-6831	0	0	0	0	0	0	0	0	0	0	0	0	0	0	0	0	0	0	0	0	0	0	0	0	0	0	0	0	0	0	0	0	0	0	0	0	0	0	0	0	0	0	0	0	0	0	0	0	0
hsa-mir-3935	0	0	0	0	0	0	0	0	0	0	0	0	0	0	0	0	0	0	0	0	0	0	0	0	0	1	1	0	0	0	0	0	1	0	0	0	0	0	0	0	0	0	0	0	0	0	0	0	0
hsa-mir-3907	0	0	0	0	0	0	0	0	0	0	0	0	0	0	0	0	0	0	0	0	0	0	0	0	0	0	0	0	0	0	0	0	0	0	0	0	0	0	0	0	0	0	0	0	0	0	0	0	0
hsa-mir-3934	6	17	5	6	2	4	2	15	1	2	7	2	7	0	1	4	101	0	0	2	2	2	4	6	5	16	15	11	7	15	7	2	25	3	2	34	14	3	3	20	1	4	1	4	8	12	17	5	2
hsa-mir-6837	4	6	8	3	1	4	3	6	3	3	8	7	12	1	2	1	0	0	13	2	2	0	0	1	4	3	2	12	6	8	4	1	22	1	5	17	7	1	9	5	1	8	0	2	0	2	4	8	0
hsa-mir-3908	0	0	0	0	0	0	0	0	0	0	0	0	0	0	0	0	0	0	0	0	0	0	0	0	0	0	0	0	0	0	0	0	0	0	0	0	0	0	0	0	0	0	0	0	0	0	0	0	0
hsa-mir-3937	0	0	0	0	0	0	0	0	0	1	0	0	0	0	0	0	0	0	2	0	0	0	0	0	0	0	0	0	0	0	0	0	0	0	0	0	0	0	0	0	0	0	0	0	0	1	0	0	0
hsa-mir-365b	24	1065	333	200	161	144	539	396	399	181	733	603	508	349	476	174	210	86	590	695	187	103	450	124	105	180	103	1421	805	435	189	177	532	367	38	1429	124	73	426	313	51	379	409	129	107	702	742	319	461
hsa-mir-600	0	1	0	0	0	1	0	0	0	0	0	0	0	0	1	0	0	2	0	1	1	0	1	2	1	0	1	4	1	0	0	0	1	0	0	0	0	0	1	0	0	0	1	0	0	0	0	1	0
hsa-mir-8065	0	0	0	0	0	0	0	0	0	0	0	0	0	0	0	0	0	0	0	0	0	0	0	0	0	0	0	0	0	0	0	0	0	0	0	0	0	0	0	0	0	0	0	0	0	0	0	0	0
hsa-mir-603	0	0	0	0	0	0	0	1	0	0	0	0	0	0	0	0	0	0	0	0	0	0	0	0	0	0	0	0	0	0	0	0	0	0	0	0	0	0	0	0	0	0	0	0	0	0	1	0	0
hsa-mir-8053	0	0	0	0	0	0	0	0	0	0	0	0	0	0	0	0	0	0	0	0	0	0	0	0	0	0	0	0	0	0	0	0	0	0	0	0	0	0	0	0	0	0	0	0	0	0	0	0	0
hsa-mir-6834	0	0	0	0	0	0	0	0	0	0	0	0	0	0	0	0	3	0	0	0	0	0	0	0	0	2	0	0	0	0	0	0	0	0	0	4	0	0	0	3	0	0	0	0	0	0	0	0	0
hsa-mir-8061	0	0	0	0	0	0	0	0	0	0	0	0	0	0	0	0	0	0	0	0	0	0	0	0	0	0	0	0	0	0	0	0	0	0	0	0	0	0	0	0	0	0	0	0	0	0	0	0	0
hsa-mir-6839	0	0	0	0	0	0	1	0	0	0	0	0	0	0	0	0	0	0	0	0	0	0	0	2	1	0	0	2	0	0	0	0	2	1	0	2	0	0	0	0	0	0	0	1	0	0	0	0	0
hsa-mir-122	0	0	0	0	0	1	0	0	0	0	3	2	0	0	0	0	0	0	0	0	0	0	0	0	0	0	0	0	0	0	0	0	2	0	0	1	0	0	0	0	0	0	0	0	0	0	0	0	0
hsa-mir-126	3307	17318	13205	15134	8312	5190	14083	9157	12449	10797	35582	12184	28298	669	5942	2327	5326	5325	4441	16262	8548	8784	62400	6944	7291	22346	7906	12514	29668	14620	9463	15709	15136	11701	7340	62270	5409	6669	42237	5116	2143	5429	14631	5808	8392	6683	25413	9202	7831
hsa-mir-127	509	1609	959	2654	1117	1369	2398	944	2032	1880	6998	10119	9035	1583	335	370	8569	147	3211	773	2119	1044	2392	1635	711	3543	1494	5929	19949	15529	1261	682	12755	5133	397	32401	1003	1160	5435	4348	624	6847	853	4740	754	625	5361	4125	1841
hsa-mir-766	26	10	48	11	5	12	9	100	10	13	31	21	21	14	44	3	91	2	6	26	8	7	38	13	22	48	27	31	90	65	16	6	216	16	7	166	41	3	70	25	5	6	6	20	40	113	71	29	26
hsa-mir-3128	0	0	0	0	0	0	0	0	0	0	0	0	0	0	0	0	0	0	0	0	0	1	0	0	0	0	0	0	2	0	0	0	0	0	0	0	0	0	0	0	0	0	1	0	0	2	0	0	0
hsa-mir-3129	0	3	0	1	1	0	3	2	1	0	1	6	2	1	0	0	5	0	2	1	1	0	1	3	2	1	0	5	7	6	0	1	4	4	0	28	3	0	2	6	0	3	0	1	1	1	2	2	4
hsa-mir-509-2	3	7	3	5	2	1	1	2	6	0	10	9	7	0	3	2	3	1	2	1	0	1	21	0	1	6	23	4	12	0	2	1	53	1	1	19	6	6	4	2	5	4	0	4	3	3	1	3	2
hsa-mir-509-3	2	8	4	6	2	3	2	1	0	2	11	15	7	1	6	4	3	4	0	4	3	1	20	3	6	6	24	6	10	3	0	2	61	1	0	14	1	2	1	3	5	5	1	4	2	1	1	1	4
hsa-mir-509-1	5	4	6	7	2	0	1	3	2	3	11	9	3	1	1	2	1	2	3	4	1	1	24	3	3	7	17	1	6	3	1	0	57	3	1	8	8	2	5	0	6	9	5	5	1	3	2	1	1
hsa-mir-3122	0	0	0	0	0	0	0	0	0	0	0	0	0	0	0	0	0	0	0	0	0	0	0	0	0	0	0	0	0	0	0	0	0	0	0	0	0	0	0	0	0	0	0	0	0	0	0	0	1
hsa-mir-3123	0	0	0	0	0	0	0	0	0	0	0	0	0	0	0	0	0	0	0	0	0	0	0	0	0	0	0	0	0	0	0	0	0	0	0	0	0	0	0	0	0	0	0	0	0	0	0	0	0
hsa-mir-3120	0	0	0	0	0	0	0	0	0	0	0	0	0	0	0	0	0	0	0	0	0	0	0	0	0	0	0	0	0	1	0	0	0	0	0	0	0	0	0	0	0	0	0	0	0	0	0	0	0
hsa-mir-3121	0	0	0	0	0	0	0	0	0	0	0	0	0	0	0	0	1	0	0	0	0	0	0	0	0	0	0	0	0	1	0	0	0	0	0	0	0	0	0	0	0	0	0	0	0	0	0	0	0
hsa-mir-3126	0	0	0	0	1	0	0	0	0	0	0	0	2	0	0	0	4	0	0	0	0	0	0	0	0	0	0	0	3	2	0	0	1	2	0	1	0	0	2	2	0	1	0	0	0	0	0	0	0
hsa-mir-3127	4	39	13	19	23	9	18	14	8	20	30	20	83	33	1	13	175	11	11	17	13	24	21	28	27	25	16	42	69	57	39	10	94	5	48	61	10	16	115	73	9	12	24	16	7	35	15	21	9
hsa-mir-3124	0	0	0	0	0	0	0	0	0	0	0	0	0	0	0	0	3	1	0	0	0	0	0	0	1	0	0	0	0	0	0	1	0	0	1	0	1	0	0	0	0	0	1	0	0	0	0	0	0
hsa-mir-3125	0	0	0	0	0	0	0	0	0	0	1	1	1	0	0	0	0	0	0	0	0	0	0	1	0	0	0	1	0	1	0	0	0	0	0	0	0	0	0	1	0	0	0	0	0	0	1	0	0
hsa-mir-6859-1	0	0	0	0	0	0	0	0	0	0	0	0	0	0	0	0	0	0	0	0	0	0	0	0	0	0	0	0	0	0	0	0	0	0	0	0	0	0	0	0	0	0	0	0	0	0	0	0	0
hsa-mir-6859-3	0	0	0	0	0	0	0	0	0	0	0	0	0	0	0	0	0	0	0	0	0	0	0	0	0	0	0	0	0	0	0	0	0	0	0	0	0	0	0	0	0	0	0	0	0	0	0	0	0
hsa-mir-6859-2	0	0	0	0	0	0	0	0	0	0	0	0	0	0	0	0	0	0	0	0	0	0	0	0	0	0	0	0	0	0	0	0	0	0	0	0	0	0	0	0	0	0	0	0	0	0	0	0	0
hsa-mir-6859-4	0	0	0	0	0	0	0	0	0	0	0	0	0	0	0	0	0	0	0	0	0	0	0	0	0	0	0	0	0	0	0	0	0	0	0	0	0	0	0	0	0	0	0	0	0	0	0	0	0
hsa-mir-6510	12	1	1	52	2	27	9	0	90	0	323	11	31	8	3	0	116	0	41	0	60	1	648	2	19	2	10	402	9	41	12	18	31	11	6	370	8	1	38	6	1	39	2	78	1	2	12	29	15
hsa-mir-6512	0	0	0	0	0	0	0	0	0	0	0	0	0	0	0	0	0	0	0	0	0	0	0	0	0	0	0	0	0	0	0	0	0	0	0	0	0	0	0	2	0	0	0	0	0	0	0	0	0
hsa-mir-6513	0	1	0	1	0	0	2	0	1	0	1	0	1	0	1	0	0	0	1	1	2	0	0	0	0	1	0	1	0	1	0	0	2	0	1	3	0	0	1	0	0	1	0	0	0	0	0	0	0
hsa-mir-6514	2	1	3	0	1	1	1	0	1	0	6	2	3	2	2	0	14	0	0	1	0	1	0	0	2	2	0	3	6	6	0	0	19	0	1	10	1	1	2	7	0	1	1	1	1	2	2	3	0
hsa-mir-6515	0	0	0	0	0	0	0	0	0	1	0	0	0	0	1	0	1	0	0	0	0	0	0	0	0	0	0	0	0	0	0	0	1	0	0	1	0	0	0	0	0	0	0	0	0	2	0	0	0
hsa-mir-6516	3	5	2	1	0	1	3	6	0	2	0	1	1	0	1	3	4	0	1	1	4	1	0	0	1	2	0	0	2	1	3	0	2	0	0	6	0	0	4	0	0	1	0	0	1	1	1	1	0
hsa-mir-642a	1	40	19	7	6	10	5	6	5	8	11	12	10	3	9	1	0	2	0	43	18	4	582	8	4	17	11	6	65	36	6	9	20	2	1	49	2	11	35	1	1	14	25	20	10	44	43	7	14
hsa-mir-642b	0	0	0	1	0	2	0	0	0	0	0	0	0	0	0	0	0	0	0	0	2	0	0	0	0	0	0	0	0	0	1	2	0	0	0	1	2	0	0	0	0	0	0	0	1	1	1	0	0
hsa-mir-3657	0	0	0	0	0	0	0	0	0	0	0	0	0	0	0	0	1	0	0	0	0	0	1	0	0	0	0	0	0	1	0	0	0	0	0	0	0	0	0	0	0	0	0	0	0	0	0	0	0
hsa-mir-663a	0	0	0	0	0	0	0	0	0	0	0	0	0	0	0	0	0	0	0	0	0	0	0	0	0	0	0	0	0	0	0	0	0	0	0	0	0	0	0	0	0	0	0	0	0	0	0	0	0
hsa-mir-663b	0	0	0	0	0	0	0	0	0	0	0	0	0	0	0	0	0	0	0	0	0	0	0	0	0	0	0	0	0	0	0	0	0	0	0	0	0	0	0	0	0	0	0	0	0	0	0	0	0
hsa-mir-4434	1	0	0	0	0	0	0	0	0	0	0	0	0	0	1	0	1	0	0	0	0	1	1	0	3	0	0	1	0	1	1	0	2	0	0	0	1	0	6	1	0	0	1	0	0	0	3	0	1
hsa-mir-6128	0	0	0	0	0	0	0	0	0	0	0	0	0	0	0	0	0	0	0	0	0	0	0	0	0	0	0	0	0	0	0	0	0	0	0	0	0	0	0	0	0	0	0	0	0	0	0	0	0
hsa-mir-7113	0	1	0	0	0	0	0	0	0	0	0	0	0	0	0	0	1	0	0	0	0	0	0	0	0	0	0	0	0	0	0	0	2	0	0	2	0	0	0	0	0	0	0	0	0	0	0	0	0
hsa-mir-2110	2	6	8	19	11	6	9	3	5	3	4	14	5	7	10	2	16	1	2	6	6	3	28	9	2	7	5	20	9	18	4	1	37	3	32	23	7	7	8	16	5	5	2	3	8	4	8	2	2
hsa-mir-7111	0	0	0	0	0	0	0	0	0	0	0	0	0	0	0	0	0	0	0	0	0	0	0	0	0	0	0	0	0	0	0	0	0	0	0	2	0	0	0	0	0	0	0	0	0	0	0	0	0
hsa-mir-7110	3	0	4	0	0	0	0	0	0	0	1	1	3	0	0	0	1	0	0	1	0	0	0	0	1	2	0	0	0	0	0	0	4	0	0	1	3	0	3	1	0	0	0	0	0	0	1	2	1
hsa-mir-7978	0	0	0	0	0	0	0	0	0	0	0	0	0	0	0	0	0	0	0	0	0	0	0	0	0	0	0	0	0	0	0	0	0	0	0	0	0	0	0	0	0	0	0	0	0	0	0	1	0
hsa-mir-7114	0	0	2	0	1	0	0	0	0	0	0	0	0	0	1	0	1	0	0	0	0	0	0	0	0	0	0	0	1	0	0	0	0	1	0	1	0	0	1	0	0	0	0	0	0	1	0	0	0
hsa-mir-7975	0	0	0	0	0	0	0	0	0	0	0	0	0	0	0	0	0	0	0	0	0	0	0	0	0	0	0	0	0	0	0	0	0	0	0	0	0	0	0	0	0	0	0	0	0	0	0	0	0
hsa-mir-7974	0	2	2	0	0	0	1	0	0	0	0	1	1	0	0	1	6	0	0	0	0	0	0	1	6	2	1	0	0	1	0	0	5	6	1	0	1	0	1	4	0	1	2	1	1	0	4	0	1
hsa-mir-7977	0	0	0	0	0	0	0	0	0	0	0	0	0	0	0	0	0	0	0	0	0	0	0	0	0	0	0	0	0	1	0	0	0	0	0	0	0	0	0	0	0	0	0	0	0	0	0	0	0
hsa-mir-7976	1	0	0	0	0	0	0	0	0	1	0	0	0	0	0	0	2	0	1	0	0	0	1	0	0	0	1	0	0	0	0	0	1	1	0	0	0	0	0	0	0	1	0	0	0	1	2	0	0
hsa-mir-6769b	0	0	0	0	0	0	0	2	0	0	0	0	0	0	0	0	0	0	0	0	0	0	0	0	1	0	0	0	0	0	0	0	2	0	0	0	0	0	1	0	0	0	0	0	0	0	0	0	0
hsa-mir-6769a	0	0	1	1	1	0	0	0	1	0	0	0	0	0	0	0	0	0	0	1	0	0	0	1	0	0	0	0	2	1	0	0	4	0	0	1	0	0	2	1	0	0	0	0	0	0	0	0	0
hsa-mir-1244-1	0	0	0	0	0	0	0	0	0	0	0	0	0	0	0	0	0	0	0	0	0	0	0	0	0	0	1	0	0	0	0	0	0	0	0	0	0	0	0	0	0	0	0	0	0	0	0	0	0
hsa-mir-1244-2	0	0	0	0	0	0	0	0	0	0	0	0	0	0	0	0	0	0	0	0	0	0	0	0	0	0	0	0	0	0	0	0	0	0	0	0	0	0	0	0	0	0	0	0	0	0	0	0	0
hsa-mir-1244-3	0	0	0	0	0	0	0	0	0	0	0	0	0	0	0	0	0	0	0	0	0	0	0	0	0	0	0	0	0	0	0	0	0	0	0	0	0	0	0	0	0	0	0	0	0	0	0	0	0
hsa-mir-664a	31	721	532	140	74	109	255	97	132	98	241	352	179	68	118	30	96	13	63	241	136	270	1161	62	57	50	98	511	286	304	45	253	211	126	16	340	86	51	193	150	48	84	82	89	136	220	370	170	478
hsa-mir-664b	10	63	29	9	16	9	22	4	10	9	29	20	16	12	14	5	13	2	15	19	25	12	61	3	12	10	17	49	36	35	3	14	23	4	2	116	5	4	11	12	5	16	5	12	7	22	15	15	24
hsa-mir-6730	0	0	0	1	0	1	0	0	0	0	1	2	2	0	0	0	2	0	1	0	0	2	0	0	2	0	0	1	0	0	0	0	2	0	2	7	0	0	0	1	0	2	0	0	1	1	1	1	0
hsa-mir-6731	0	0	0	1	0	0	0	0	1	0	0	0	0	0	0	0	2	0	0	0	1	0	0	0	2	3	1	0	0	3	0	0	5	0	0	3	1	0	2	0	0	0	0	0	0	0	2	1	0
hsa-mir-6732	0	0	0	0	1	0	0	0	0	0	0	0	0	0	1	0	0	0	0	0	0	0	0	0	0	0	0	0	0	0	0	0	0	0	0	0	0	1	0	0	0	0	0	0	0	0	0	0	0
hsa-mir-6733	0	3	1	0	0	0	1	0	1	1	2	0	14	0	1	0	7	0	4	2	0	0	3	0	2	3	3	4	0	5	0	2	1	0	4	9	0	0	4	6	0	0	1	2	2	1	2	0	0
hsa-mir-6734	0	0	0	0	0	1	0	2	0	0	0	0	1	0	1	0	0	0	2	0	0	0	2	1	0	1	0	1	1	1	1	0	1	2	0	4	0	0	0	3	0	0	1	2	0	0	2	0	0
hsa-mir-6735	0	1	0	0	0	0	1	0	0	0	0	3	0	1	0	0	1	0	0	0	0	0	0	0	1	0	0	1	1	0	0	0	2	0	1	2	3	0	0	0	0	0	0	0	0	1	2	1	0
hsa-mir-6736	0	0	0	0	0	0	0	0	0	0	0	1	0	0	2	0	4	0	0	0	0	0	0	0	0	0	0	0	0	2	0	0	1	0	0	0	1	0	0	2	0	0	0	0	0	1	0	0	0
hsa-mir-6737	0	0	2	0	0	1	1	0	0	0	0	0	0	0	2	0	4	0	0	1	0	0	0	0	1	1	0	0	3	4	0	0	1	1	1	3	0	0	5	3	0	0	0	1	0	2	3	1	0
hsa-mir-6738	0	1	0	0	0	0	0	1	0	0	0	0	0	0	1	0	1	0	0	0	0	0	2	0	0	1	1	0	0	0	0	0	2	0	0	0	0	0	0	0	0	0	0	0	0	0	0	1	0
hsa-mir-6739	0	0	3	0	0	1	0	0	0	1	1	0	0	0	1	0	1	0	0	1	1	0	1	0	1	1	0	0	0	6	0	1	2	0	0	1	0	0	1	2	0	0	1	0	1	1	0	0	0
hsa-mir-8058	0	0	0	0	0	0	0	0	0	0	0	0	0	0	0	0	0	0	0	0	0	0	0	0	0	0	0	0	0	0	0	0	0	0	0	0	0	0	0	0	0	0	0	0	0	0	0	0	0
hsa-mir-1295a	7	1	1	14	1	2	7	1	15	0	3	6	9	1	1	0	15	1	0	1	1	4	39	3	4	1	0	3	14	13	1	2	6	3	0	54	2	0	15	2	0	1	1	5	1	4	1	1	8
hsa-mir-1295b	0	0	0	0	0	2	0	0	0	0	0	0	0	0	0	0	0	0	0	0	0	0	1	0	0	0	0	0	0	0	0	0	2	2	0	0	0	0	0	0	0	0	0	0	0	0	1	0	0
hsa-mir-299	2	3	3	21	4	3	8	6	5	8	56	82	16	2	1	4	43	0	9	6	9	9	11	5	4	6	4	22	70	42	9	10	34	39	4	133	4	1	39	24	0	14	4	11	7	4	20	13	5
hsa-mir-378d-2	0	1	0	1	0	0	0	0	0	0	2	0	0	0	0	0	11	0	2	0	0	0	4	0	3	1	1	0	0	3	0	0	1	1	0	3	0	1	0	1	0	0	0	0	0	0	7	1	1
hsa-mir-378d-1	3	0	0	3	0	0	0	1	4	1	1	0	0	0	0	0	5	1	0	0	0	0	2	0	1	1	0	0	0	1	1	0	5	1	0	5	0	0	0	1	0	0	0	0	0	0	2	0	0
hsa-mir-5047	0	0	0	0	0	0	0	0	0	0	0	0	0	0	0	0	0	0	0	0	0	0	0	1	0	0	0	0	0	0	0	0	0	0	0	0	0	0	0	0	0	0	0	0	0	0	0	0	0
hsa-mir-1233-2	0	0	0	0	0	0	0	0	0	0	0	0	0	0	0	0	0	0	0	0	0	0	0	0	0	0	0	0	0	0	0	0	0	0	0	0	0	0	0	0	0	0	0	0	0	0	0	0	0
hsa-mir-16-2	1197	1205	2237	1002	1386	461	705	716	234	1613	758	647	1407	92	1218	307	892	351	476	1467	928	1581	2831	1563	870	1787	1328	1824	2373	2145	1095	599	1873	1051	2446	6012	417	658	1326	1128	564	884	980	546	682	2121	2152	1688	444
hsa-mir-16-1	1126	1184	2155	1056	1357	409	697	741	201	1634	674	668	1394	111	1100	287	933	363	460	1382	863	1504	2872	1584	896	1709	1267	1768	2231	2120	1104	608	1877	1086	2361	6177	414	604	1275	1092	542	864	835	560	685	2161	2174	1670	414
hsa-mir-5195	0	0	0	0	0	0	0	0	0	0	0	0	0	0	0	0	0	0	0	0	0	0	0	0	0	0	1	0	0	0	0	0	0	0	0	1	0	0	0	0	0	0	0	0	0	0	0	0	0
hsa-mir-5194	0	0	0	0	0	0	0	0	0	0	0	0	0	0	0	0	0	0	0	0	0	0	0	0	0	0	1	0	1	0	0	0	0	0	0	0	0	0	0	0	0	0	0	0	0	0	0	0	0
hsa-mir-5197	0	0	0	0	0	0	0	0	0	0	0	0	0	0	0	0	0	0	0	0	0	0	0	0	0	0	0	0	0	0	0	0	0	0	0	0	0	0	0	0	0	0	0	0	0	0	0	0	0
hsa-mir-5196	0	0	0	0	0	0	0	0	0	0	0	0	0	0	0	0	0	0	0	0	0	0	0	0	0	0	0	0	0	0	0	0	0	0	0	0	0	0	0	0	0	0	0	0	0	0	0	0	0
hsa-mir-5191	0	0	0	1	0	0	0	0	0	0	0	0	0	0	0	0	1	0	1	1	0	0	0	0	0	1	0	0	0	0	0	0	0	0	0	0	0	0	0	0	0	0	0	0	0	0	0	0	0
hsa-mir-5190	0	0	0	0	0	0	0	0	0	0	1	0	0	0	0	0	0	0	0	0	0	0	0	0	0	0	0	0	0	0	0	0	0	0	0	0	0	0	0	0	0	0	0	0	0	0	0	0	0
hsa-mir-5193	1	5	0	0	0	0	0	0	0	0	1	1	0	0	0	0	0	1	0	0	0	1	0	0	0	0	2	1	1	4	0	0	2	0	0	0	0	0	3	2	0	2	0	0	0	0	3	0	0
hsa-mir-5192	0	0	0	0	0	0	0	0	0	0	0	0	0	0	0	0	0	0	0	0	0	0	0	0	1	0	0	0	0	0	0	0	0	0	0	0	0	0	0	0	0	0	0	0	0	0	0	0	0
hsa-mir-34a	42	712	1320	349	224	624	694	894	353	272	877	1240	513	85	304	278	424	114	156	391	509	323	360	296	393	248	967	1163	1824	1279	115	605	1291	437	62	4971	182	153	740	245	146	739	360	239	273	407	2368	487	390
hsa-mir-34b	0	9	2	7	8	26	10	0	8	5	19	15	8	3	5	0	9	1	2	3	7	7	6	2	6	1	8	19	43	15	3	2	43	8	1	44	1	4	19	0	5	7	25	5	3	3	6	8	3
hsa-mir-34c	10	60	7	39	40	202	66	1	29	20	66	124	66	17	36	1	112	4	10	7	24	73	15	17	33	24	34	128	94	175	11	17	169	42	5	173	8	20	99	10	17	36	93	17	9	3	64	59	28
hsa-mir-6843	0	1	2	3	1	0	0	0	0	1	1	0	1	0	0	1	0	0	2	0	0	0	0	0	0	0	0	0	0	0	0	0	21	0	0	0	1	0	1	0	0	0	0	0	0	0	0	0	0
hsa-mir-551a	0	0	0	2	0	0	0	0	0	0	4	0	0	0	23	0	25	0	0	1	0	1	0	0	0	1	1	0	4	0	0	0	4	0	6	5	0	0	0	12	0	0	0	1	2	0	0	0	0
hsa-mir-551b	13	5	3	16	1	2	3	0	3	6	15	0	6	0	5	0	3	3	11	1	5	0	12	5	1	10	1	2	19	6	2	3	155	1	7	29	12	2	10	0	3	10	1	3	0	0	0	2	2
hsa-mir-345	64	39	37	53	13	23	12	132	14	39	45	14	96	5	67	24	211	10	4	210	86	12	90	95	27	72	40	18	113	126	44	10	158	23	441	750	55	51	67	133	56	54	14	47	62	352	77	54	57
hsa-mir-346	0	1	0	0	0	0	0	1	1	0	2	4	0	2	0	1	2	0	1	1	0	0	1	1	0	1	1	0	1	0	0	1	1	1	0	11	0	0	1	1	0	1	0	2	0	0	1	1	0
hsa-mir-340	24	255	60	28	29	45	184	86	17	31	48	196	108	10	83	50	1062	13	25	131	34	76	133	31	143	103	120	183	95	363	35	32	274	72	163	496	153	21	157	140	25	37	85	42	55	115	274	124	79
hsa-mir-342	332	1591	816	507	1971	963	677	659	407	1477	664	2775	4850	1001	946	287	694	269	175	2291	1367	1361	399	1220	664	2756	911	7553	2647	3494	891	564	2215	779	467	2302	186	623	2918	559	433	1760	819	1714	715	2948	1210	2513	967
hsa-mir-4800	0	1	0	0	0	0	1	0	0	0	1	0	1	0	0	0	1	0	1	0	0	0	0	0	0	0	0	0	6	0	0	0	1	0	0	2	0	0	3	1	0	1	0	0	0	0	1	0	1
hsa-mir-4801	0	0	0	0	0	0	0	0	0	0	0	0	0	0	0	0	0	0	0	0	0	0	0	0	0	0	0	0	0	0	0	0	0	0	0	0	0	0	0	0	0	0	0	0	0	0	0	0	0
hsa-mir-4802	0	1	0	0	0	1	4	1	0	0	0	3	0	0	0	0	1	0	0	0	0	0	0	0	1	0	2	2	3	2	0	0	2	0	0	1	0	0	2	0	0	0	0	0	1	1	1	1	0
hsa-mir-4803	0	0	0	0	0	0	0	0	0	0	0	0	0	0	0	0	0	0	0	0	0	0	0	0	0	0	0	0	0	0	0	0	0	0	0	0	0	0	0	0	0	0	0	0	0	0	0	0	0
hsa-mir-4804	0	0	0	0	0	1	0	0	0	0	1	0	0	0	0	2	1	0	0	0	0	0	0	2	0	0	0	0	1	0	0	0	0	0	0	0	0	0	0	0	0	1	0	0	0	1	0	0	1
hsa-mir-519e	0	0	0	0	0	0	0	0	0	0	0	0	0	0	0	0	0	0	0	0	0	0	0	0	0	0	0	0	0	0	0	0	0	0	0	0	0	0	1	0	0	0	0	0	0	0	0	0	0
hsa-mir-519d	0	0	0	1	3	0	0	0	1	1	1	2	1	0	0	1	0	0	0	0	0	0	1	0	0	0	0	0	1	1	0	0	0	1	2	0	0	0	0	0	0	0	0	0	0	0	3	0	0
hsa-mir-519c	0	0	1	1	0	0	0	0	0	0	0	0	0	0	0	0	1	0	0	0	0	0	0	0	0	0	1	0	0	0	0	0	0	0	1	0	0	0	3	0	0	0	0	0	0	0	0	0	0
hsa-mir-519b	0	0	0	0	0	0	0	0	1	0	0	0	0	0	0	0	0	0	0	0	0	0	0	1	0	0	0	0	0	0	0	0	0	0	0	1	0	0	0	0	0	0	0	0	0	0	0	0	0
hsa-mir-4484	0	1	0	0	0	0	1	0	0	0	0	1	1	0	1	0	0	0	0	0	0	0	1	0	0	2	0	2	5	5	2	0	1	0	0	0	0	0	6	0	0	1	1	0	0	0	0	0	0
hsa-mir-4485	0	0	0	0	0	0	0	0	0	0	0	0	0	0	0	0	0	0	0	0	0	0	0	0	0	0	0	0	0	0	0	0	0	0	0	0	0	0	0	0	0	0	0	0	0	0	0	0	0
hsa-mir-4486	0	0	0	0	0	0	0	0	0	0	0	0	0	0	0	0	0	0	0	0	0	0	0	0	0	0	0	0	0	0	0	0	0	0	0	0	0	0	0	0	0	0	0	0	0	0	0	0	0
hsa-mir-4487	0	0	0	0	0	0	0	0	0	0	0	0	2	0	0	0	0	0	0	0	0	0	0	0	0	1	0	0	0	0	0	0	0	0	0	0	0	0	1	0	0	0	0	2	0	0	0	0	0
hsa-mir-3607	283	223	767	295	66	38	264	136	128	322	185	72	792	1	125	21	10	242	27	213	251	69	1801	329	68	665	315	94	1119	171	202	31	129	116	204	1510	102	29	648	10	198	969	56	497	43	250	281	291	351
hsa-mir-3606	0	0	0	0	0	0	0	0	0	0	0	0	0	0	0	0	0	0	1	0	0	0	0	0	0	0	0	0	1	1	0	1	0	0	0	0	0	0	0	0	0	1	1	0	0	0	0	0	0
hsa-mir-3605	15	9	31	6	5	2	3	22	8	6	12	5	24	2	6	2	13	7	0	9	1	2	21	4	4	18	12	2	30	12	6	3	33	4	13	32	8	5	62	21	4	31	4	27	3	17	14	1	16
hsa-mir-4483	0	0	0	0	0	0	0	0	0	0	0	0	0	0	0	0	0	0	0	0	0	0	0	0	0	0	0	0	0	0	0	0	0	0	0	0	0	0	0	0	0	0	0	0	0	0	0	0	0
hsa-mir-3609	2	3	0	0	0	0	2	0	0	1	0	10	0	0	1	0	1	0	0	1	9	0	2	0	0	1	3	0	1	0	0	0	3	0	1	1	0	1	1	0	0	0	2	0	2	1	1	0	0
hsa-mir-4488	0	0	0	0	0	0	0	0	0	0	0	0	0	0	0	0	0	0	0	0	0	0	0	0	0	0	0	0	0	0	0	0	0	0	0	1	0	0	0	0	0	0	0	0	0	0	0	0	0
hsa-mir-4489	1	1	0	0	0	0	0	0	0	0	0	0	0	0	0	0	0	0	0	0	0	0	0	0	2	1	0	0	0	0	0	0	0	0	0	1	0	0	2	0	0	0	0	0	0	0	0	0	0
hsa-mir-5692a-1	0	0	0	0	0	0	0	0	0	0	0	0	0	0	0	0	0	0	0	0	0	0	0	0	0	0	0	0	1	0	0	0	0	0	0	0	0	0	0	0	0	0	0	0	0	0	0	0	0
hsa-mir-4648	0	0	0	0	0	0	0	0	0	0	0	0	0	0	0	0	0	0	0	0	0	0	0	1	0	0	1	1	0	2	0	0	0	0	0	0	0	0	0	0	0	0	0	0	0	0	1	2	0
hsa-mir-202	0	2	1	3	0	1	3	0	4	0	14	6	7	0	0	0	4	0	4	2	1	7	0	0	0	2	1	6	39	17	4	1	1	1	0	16	0	2	22	4	0	4	0	6	0	0	12	8	7
hsa-mir-205	3532	545	1250	27513	9771	3633	3251	7027	28909	83	48911	9980	4569	3717	86	129	3343	8	3511	713	9932	1348	915	2214	226	2388	2391	10587	13893	23103	508	20528	18102	13923	727	76332	8458	332	27251	1850	539	1507	367	2545	119	13638	42148	6406	24617
hsa-mir-204	9	12	3	67	0	5	27	0	105	0	169	66	38	10	0	0	70	0	14	1	6	15	11	0	25	9	4	36	25	33	3	14	31	27	0	21	1	0	57	5	0	2	1	5	4	2	22	29	17
hsa-mir-206	12	1	0	1	0	0	2	0	0	0	8	2	1	0	0	0	20	0	0	0	0	0	1	35	1	0	0	2	0	2	0	2	2	0	2	0	1	0	1	1	0	0	0	0	0	0	0	0	2
hsa-mir-4642	0	1	0	0	0	0	0	0	0	0	0	0	0	0	0	0	1	0	0	1	0	0	0	0	0	0	0	0	0	0	0	0	0	0	0	1	0	0	0	0	0	0	0	0	0	0	1	0	0
hsa-mir-4643	0	0	0	0	0	0	0	0	0	0	0	0	0	0	0	0	0	0	0	0	0	0	3	0	0	0	0	0	0	0	0	0	0	0	0	1	0	0	0	0	0	0	0	0	0	0	0	0	0
hsa-mir-4640	1	1	4	0	0	1	1	1	1	1	0	0	0	0	2	1	4	0	0	3	0	0	3	0	1	1	0	2	2	1	0	0	0	0	1	24	3	0	3	7	0	3	0	0	0	0	8	0	2
hsa-mir-4641	0	0	0	0	0	0	0	0	0	0	0	0	0	0	0	0	0	0	0	0	0	0	0	0	0	0	0	0	1	0	0	0	0	0	1	0	0	0	0	2	0	0	0	0	0	0	0	0	0
hsa-mir-4646	0	0	0	0	0	0	0	0	0	0	0	0	0	0	0	0	1	0	0	0	1	0	0	0	0	0	0	0	0	0	0	0	0	0	0	2	0	0	0	0	0	2	1	0	1	0	0	0	0
hsa-mir-4647	0	0	0	0	1	0	0	0	0	1	0	0	0	0	1	0	1	0	0	0	0	0	0	0	0	0	1	0	0	2	0	0	0	0	0	20	1	0	0	0	0	0	0	0	0	0	0	0	0
hsa-mir-4644	0	0	0	0	0	0	0	0	0	0	0	0	0	0	0	0	0	0	0	0	0	0	0	0	0	0	0	0	0	0	0	0	0	0	0	0	0	0	0	0	0	0	0	0	0	0	0	0	0
hsa-mir-4645	1	1	1	1	0	1	0	0	0	0	0	1	0	0	0	0	0	0	0	1	1	2	1	0	1	4	2	1	3	2	1	0	3	0	0	1	1	0	3	0	0	2	1	1	0	0	1	2	1
hsa-mir-5692a-2	0	0	0	0	0	0	0	0	0	0	0	0	0	0	0	0	0	0	0	0	0	0	0	0	0	0	0	0	0	0	0	0	0	0	0	0	0	0	0	0	0	0	0	0	0	0	0	0	0
hsa-mir-3917	4	5	7	0	0	0	6	4	1	2	2	5	9	16	9	1	36	2	2	1	4	0	13	0	8	5	2	17	9	16	3	1	35	2	5	8	2	1	12	8	3	4	2	3	0	1	2	8	1
hsa-mir-3916	0	0	0	0	0	0	0	0	0	0	1	0	0	0	0	0	1	0	0	0	0	0	1	0	0	0	0	0	0	0	0	0	0	0	0	1	0	0	0	1	0	0	0	0	0	0	2	0	0
hsa-mir-3915	0	0	0	0	0	0	0	0	0	0	0	0	0	0	0	0	0	0	0	0	0	0	1	0	0	0	0	0	0	0	0	0	0	0	0	0	0	0	0	0	0	0	0	0	0	0	0	0	0
hsa-mir-3912	1	7	3	3	1	1	5	0	0	1	1	5	6	0	2	1	15	1	0	0	1	0	0	1	3	5	3	10	4	16	4	2	5	2	1	5	2	0	5	5	1	2	1	0	0	1	6	5	1
hsa-mir-3911	0	0	0	1	0	1	0	0	0	0	0	0	0	1	0	1	19	0	0	0	0	0	0	0	3	0	0	0	1	5	0	0	4	0	0	0	2	0	0	2	1	0	0	0	0	0	3	0	0
hsa-mir-3160-2	0	0	0	0	0	0	0	0	0	0	0	0	0	0	0	0	0	0	0	0	0	0	0	0	0	0	0	0	0	0	0	0	0	0	0	1	0	0	0	0	0	0	0	0	0	0	0	0	0
hsa-mir-3160-1	0	0	0	0	0	0	0	0	0	0	0	0	0	0	0	0	0	0	0	0	0	0	2	0	0	0	0	0	1	1	0	0	0	0	0	0	0	0	0	0	0	0	0	0	0	0	0	0	0
hsa-mir-3918	0	0	0	0	0	0	0	0	0	0	1	1	0	0	0	0	2	0	0	0	0	0	0	0	0	0	0	0	0	0	0	0	1	0	0	0	0	0	0	0	0	0	0	0	0	0	0	0	0
hsa-mir-20a	1627	3599	727	496	1906	169	1767	454	345	405	1126	2195	506	55	681	349	5908	254	344	209	297	330	1860	237	2899	486	3231	1398	872	2234	85	474	9100	2636	1571	1695	1081	244	1441	1952	197	267	353	257	406	309	6236	2734	155
hsa-mir-20b	68	596	28	19	23	87	445	9	21	102	73	101	101	2	397	17	351	7	60	33	38	43	57	38	28	31	45	59	137	372	65	19	612	64	1437	261	238	117	114	11	5	8	38	43	33	517	440	121	58
hsa-mir-3134	0	0	0	0	0	0	0	0	0	0	0	0	0	0	0	0	0	0	0	0	0	0	0	0	0	0	0	0	0	0	0	0	0	0	0	0	0	0	0	0	0	0	0	0	0	0	0	0	0
hsa-mir-3137	0	1	0	0	0	0	0	0	0	0	1	0	0	0	0	2	0	0	0	1	1	0	1	1	0	1	0	0	1	0	0	0	0	0	0	2	1	0	0	0	1	0	0	0	0	4	1	0	0
hsa-mir-3136	0	0	0	3	0	0	2	1	0	0	2	0	2	0	2	2	1	0	2	1	2	0	12	1	5	1	4	0	7	5	2	0	22	3	1	9	2	1	3	1	1	2	0	1	0	8	4	1	3
hsa-mir-3131	0	0	0	0	0	0	0	0	0	0	0	0	0	0	0	0	0	0	0	0	0	0	0	0	0	0	0	0	0	0	0	0	0	0	1	0	0	0	0	1	0	0	0	0	0	0	0	0	2
hsa-mir-3133	0	1	0	0	0	0	0	0	0	0	0	0	0	0	0	0	0	0	0	0	0	0	1	1	0	0	0	0	0	1	1	0	0	0	0	0	0	0	0	1	0	0	0	0	0	0	0	1	0
hsa-mir-3132	0	0	0	0	0	0	0	0	0	0	0	0	0	0	0	0	1	0	0	0	0	0	0	0	1	0	0	0	0	0	0	0	0	0	0	1	0	1	0	0	0	0	0	0	0	1	0	0	0
hsa-mir-3139	0	0	0	0	0	1	0	0	0	1	0	0	0	0	0	0	3	0	0	1	0	0	0	0	0	0	0	0	0	0	0	0	0	0	0	0	0	0	0	1	0	0	0	0	0	0	0	0	0
hsa-mir-3138	0	0	1	1	0	0	0	1	0	0	2	0	0	0	0	0	0	0	1	0	0	0	2	0	0	0	2	0	5	0	0	0	3	1	0	3	0	0	0	0	0	1	1	0	0	0	1	0	0
hsa-mir-4536-2	0	1	0	1	0	0	0	0	0	1	1	1	1	0	1	1	2	0	0	0	0	0	4	0	0	3	1	0	4	1	0	0	0	1	0	5	1	0	0	0	0	0	0	0	0	1	0	0	2
hsa-mir-548ae-1	0	0	0	0	0	0	0	0	0	0	0	0	0	0	0	0	0	0	0	0	0	0	0	0	0	0	0	0	0	0	0	0	0	0	0	0	0	0	0	0	0	0	0	0	0	0	0	0	0
hsa-mir-6509	0	0	1	3	0	0	4	0	0	2	8	1	2	3	2	0	46	0	2	1	4	3	2	1	1	4	2	11	4	16	0	1	14	5	1	21	1	1	5	7	1	1	1	0	1	1	7	4	0
hsa-mir-6508	0	0	0	0	0	0	0	0	0	0	1	1	1	0	0	0	0	0	0	3	0	0	6	0	0	0	0	0	1	1	0	0	0	0	0	0	2	0	1	1	0	0	1	1	0	0	0	1	3
hsa-mir-6503	1	0	0	1	1	1	1	1	0	0	2	2	5	1	0	0	1	0	2	0	1	0	2	1	5	3	0	1	6	5	1	1	6	0	0	6	0	1	2	3	0	1	0	0	0	1	1	2	2
hsa-mir-6502	2	1	0	1	1	2	1	2	0	1	1	0	1	0	1	1	0	0	0	1	0	0	1	1	0	3	1	2	4	3	1	2	4	0	0	5	0	0	1	0	0	1	0	0	1	0	1	0	2
hsa-mir-6501	0	0	0	0	0	1	0	1	0	0	3	1	2	0	1	1	2	0	0	9	2	0	0	2	2	9	1	0	4	2	1	0	7	0	0	3	0	1	0	10	0	3	0	0	0	6	6	2	0
hsa-mir-6500	0	0	0	0	0	0	0	0	0	0	0	0	0	0	0	0	0	0	0	0	0	0	0	0	0	0	0	0	0	0	0	0	0	0	0	0	0	0	0	0	1	0	0	0	0	0	0	0	0
hsa-mir-6507	0	0	0	11	0	0	1	0	1	1	8	3	0	1	0	0	4	0	0	0	0	0	0	0	2	2	0	0	0	1	2	0	2	0	0	0	0	0	2	0	0	0	0	0	0	0	1	0	0
hsa-mir-6506	0	0	0	0	0	0	0	0	0	0	0	0	1	0	1	0	1	0	0	0	1	0	0	0	0	0	0	2	4	0	0	0	0	0	0	2	0	0	1	0	0	1	0	0	1	1	1	2	0
hsa-mir-6505	0	0	0	0	0	0	0	0	0	0	0	0	1	0	1	0	0	0	0	0	0	0	0	0	0	0	0	0	0	1	0	0	1	0	0	0	0	0	0	0	0	0	0	0	0	0	0	0	0
hsa-mir-6504	0	0	0	0	0	0	0	0	0	0	0	0	0	0	0	0	0	0	0	0	0	0	0	0	0	0	1	0	0	0	0	2	0	0	0	0	0	0	0	0	0	0	0	0	0	1	0	0	0
hsa-mir-941-4	0	0	0	0	0	0	0	0	0	0	0	0	0	0	0	0	0	0	0	0	0	0	0	0	0	0	0	0	0	0	0	0	0	0	0	0	0	0	0	0	0	0	0	0	0	0	0	0	0
hsa-mir-941-5	0	0	0	0	0	0	0	0	0	0	0	0	0	0	0	0	0	0	0	0	0	0	0	0	0	0	0	0	0	0	0	0	0	0	0	0	0	0	0	0	0	0	0	0	0	0	0	0	0
hsa-mir-802	0	0	0	0	0	0	0	0	0	0	0	0	0	0	0	0	1	0	0	0	0	0	97	0	0	0	0	0	0	0	0	0	0	0	0	0	0	0	0	0	0	0	0	0	0	1	0	0	0
hsa-mir-2392	0	0	0	0	0	0	0	0	0	0	0	0	0	0	0	0	0	0	0	0	0	0	0	0	0	0	0	0	0	0	0	0	0	0	0	0	0	0	0	0	0	0	0	0	0	0	0	0	0
hsa-mir-4776-1	0	0	0	0	0	0	1	0	0	0	0	1	0	0	0	0	0	0	0	0	0	0	0	0	1	0	0	0	0	0	0	0	0	0	0	1	0	0	0	0	0	0	0	0	0	0	0	0	0
hsa-mir-218-2	17	112	28	103	33	27	138	27	75	21	223	257	131	21	27	9	160	12	85	44	51	27	75	26	21	79	46	189	162	203	34	52	284	48	21	337	21	46	179	39	15	33	17	43	30	18	184	126	41
hsa-mir-1179	0	1	0	0	1	0	0	0	0	0	0	3	2	0	0	0	0	0	0	0	2	1	2	0	1	0	2	1	3	1	0	0	1	2	0	4	5	0	1	1	0	1	0	0	2	0	1	0	0
hsa-mir-1178	0	0	0	0	0	0	0	0	0	0	0	0	0	0	0	0	0	0	0	0	0	0	0	0	0	0	0	0	0	0	0	0	0	0	0	0	0	0	0	0	0	0	0	0	0	0	0	0	0
hsa-mir-711	0	0	0	0	0	0	0	0	0	0	0	0	0	0	0	0	0	0	0	0	0	0	0	0	0	0	0	0	0	0	0	0	0	0	0	0	0	0	0	0	0	0	0	0	0	0	0	0	0
hsa-mir-659	5	5	13	2	2	2	4	6	3	5	9	4	16	2	4	1	8	0	1	6	2	4	37	3	6	14	2	10	14	24	1	4	16	4	2	27	2	1	7	5	1	8	1	2	0	1	17	17	1
hsa-mir-6723	0	0	0	0	0	0	0	0	0	0	0	0	0	0	0	0	1	0	0	0	1	0	3	0	0	0	0	0	0	0	0	0	0	3	0	3	0	0	1	0	0	0	1	0	0	0	1	2	0
hsa-mir-6722	0	0	0	0	0	0	0	0	0	0	0	0	0	0	0	0	0	0	0	0	0	0	0	0	0	0	0	0	0	0	0	0	0	0	0	0	0	0	0	0	0	0	0	0	0	0	0	0	0
hsa-mir-6721	0	0	0	0	0	0	0	0	0	0	0	0	0	0	0	0	1	0	0	0	0	0	0	0	0	0	0	0	1	0	0	0	0	0	0	1	0	0	0	0	0	0	0	0	0	0	0	0	0
hsa-mir-6720	0	0	0	4	0	0	1	1	5	0	5	5	1	1	3	0	545	0	0	2	0	0	0	3	21	2	18	3	5	5	0	0	4	11	0	4	0	0	5	19	0	2	2	1	0	0	1	2	0
hsa-mir-6727	0	0	2	0	0	0	0	0	0	0	0	0	0	0	0	0	0	0	0	0	0	0	2	1	0	1	0	0	0	0	0	0	2	0	0	1	0	0	0	0	0	0	0	0	0	1	1	0	1
hsa-mir-6726	0	0	0	0	0	1	0	0	0	0	1	0	1	0	1	0	0	0	1	0	0	0	0	0	0	0	0	0	0	1	1	0	0	0	0	0	0	0	1	0	0	0	0	0	0	0	1	2	1
hsa-mir-6729	0	0	0	0	0	0	0	0	0	0	0	0	0	0	0	0	0	0	0	0	0	0	0	0	0	0	1	0	0	0	0	0	0	0	0	1	0	0	0	0	0	0	0	1	0	0	0	0	0
hsa-mir-6728	0	0	0	0	0	0	0	1	0	0	0	1	1	0	4	1	4	0	0	0	0	0	0	0	1	0	0	1	0	0	0	0	9	0	0	1	3	0	1	3	0	0	0	0	0	2	1	0	0
hsa-mir-591	0	0	0	0	0	0	0	0	0	0	0	0	0	0	0	0	0	0	0	0	0	0	0	0	0	0	0	0	0	0	0	0	0	0	0	0	0	0	0	0	0	0	0	0	0	0	0	0	0
hsa-mir-590	62	44	74	40	55	29	35	68	8	50	30	54	51	0	89	14	175	14	9	95	36	66	319	40	57	95	270	18	139	118	34	32	274	68	57	341	52	15	110	103	17	28	44	41	37	139	171	77	82
hsa-mir-593	0	0	0	0	0	0	0	0	0	0	0	0	0	0	0	0	0	0	0	0	0	0	0	0	0	0	0	0	0	0	0	0	0	0	0	0	0	0	0	0	0	0	0	0	0	0	0	0	0
hsa-mir-592	0	93	46	0	15	14	6	16	0	12	0	0	18	0	10	6	2	33	0	17	4	27	49	10	11	5	4	9	34	16	4	2	5	5	5	48	8	2	6	6	3	12	3	5	5	3	70	6	8
hsa-mir-595	0	0	0	0	0	0	0	0	0	0	0	0	0	0	0	0	0	0	0	1	0	0	0	0	0	0	0	0	0	0	0	0	0	0	0	0	0	0	0	0	0	0	0	0	0	0	0	0	0
hsa-mir-597	0	0	0	1	0	0	0	0	0	0	0	0	2	0	0	0	1	0	0	0	0	0	3	0	1	0	0	0	1	1	0	0	0	0	0	1	1	0	1	0	0	0	0	0	0	1	0	1	0
hsa-mir-596	0	0	0	0	0	0	0	0	0	0	0	0	0	0	0	0	0	0	0	0	0	0	0	0	0	0	0	0	0	1	0	0	0	0	0	0	0	0	0	0	0	0	0	0	0	0	0	0	0
hsa-mir-599	0	1	0	0	0	0	1	0	0	0	0	0	0	0	0	0	2	0	0	0	0	0	0	0	0	2	0	0	0	0	0	0	0	0	0	0	0	0	0	1	0	0	0	0	0	0	1	1	0
hsa-mir-598	95	86	424	34	16	20	52	18	18	18	59	58	65	10	14	46	219	15	18	11	26	236	224	44	71	34	47	23	243	371	15	226	68	80	1	153	112	6	215	20	6	40	10	45	22	15	66	74	21
hsa-mir-759	0	0	0	0	0	0	0	0	0	0	0	0	0	0	0	0	0	0	0	0	0	0	0	0	0	0	0	0	0	0	0	0	0	0	0	0	0	0	0	0	0	0	0	0	0	0	0	0	0
hsa-mir-758	5	37	22	72	27	28	62	21	42	52	167	211	151	38	5	13	401	0	99	20	29	17	10	32	15	64	35	249	187	279	20	22	233	119	27	521	24	32	89	94	8	99	21	60	23	6	65	76	32
hsa-mir-4477b	0	0	0	0	0	0	0	0	0	0	0	0	0	0	0	0	0	0	0	0	0	0	0	0	0	0	0	0	0	0	0	0	0	0	0	0	0	0	0	0	0	0	0	0	0	0	0	0	0
hsa-mir-4477a	0	0	0	0	0	0	0	0	0	0	0	0	0	0	0	0	0	0	0	0	0	0	0	0	0	0	0	0	0	0	0	0	0	0	0	0	0	0	0	0	0	0	0	0	0	0	0	0	0
hsa-mir-4743	0	0	0	0	0	0	0	0	0	0	0	0	0	0	1	0	3	0	1	0	0	0	0	0	0	1	1	0	0	1	0	0	0	1	0	1	0	0	0	2	0	0	0	0	0	0	0	0	0
hsa-mir-8069-1	0	0	0	0	0	0	0	0	0	0	0	0	0	0	0	0	0	0	0	0	0	0	0	0	0	0	0	0	0	0	0	0	0	0	0	0	0	0	0	0	0	0	0	0	0	0	0	0	0
hsa-mir-548o-2	1	2	0	0	2	3	0	1	0	1	5	0	0	0	0	1	3	0	0	2	0	0	7	2	1	3	1	0	0	5	1	0	4	0	0	5	1	0	1	2	1	1	2	1	0	4	3	1	0
hsa-mir-8073	0	0	0	0	0	0	0	0	0	0	0	0	0	0	0	0	0	0	0	0	0	0	0	0	0	0	0	0	0	0	0	0	0	0	0	0	0	0	0	0	0	0	0	0	0	0	0	0	0
hsa-mir-379	604	1457	353	4509	632	859	2443	696	1835	1747	8518	11746	9680	490	235	158	11485	111	4244	666	1452	576	797	1515	681	2270	1337	6197	7786	12983	1120	386	8656	5124	600	24625	728	634	3688	5353	494	3779	682	2206	510	410	2577	3639	1422
hsa-mir-449c	0	6	0	0	0	0	0	0	0	0	0	0	3	0	0	1	0	0	0	0	0	0	0	0	0	0	0	2	9	2	0	0	0	2	0	0	0	7	0	0	0	0	0	0	6	1	5	0	0
hsa-mir-449b	0	6	1	0	3	0	1	0	0	0	0	0	22	0	0	1	0	0	0	0	0	0	0	1	0	0	0	1	40	17	0	0	1	3	0	0	0	4	1	0	0	0	0	0	14	2	10	1	12
hsa-mir-449a	3	47	2	0	4	3	0	0	0	0	1	2	206	0	0	1	1	0	0	0	1	0	0	0	0	1	1	18	120	182	0	2	0	17	0	7	0	53	2	0	0	0	0	0	44	13	78	7	14
hsa-mir-370	7	6	14	28	15	20	34	11	22	33	91	103	88	12	7	1	98	2	44	15	26	8	29	24	8	32	14	70	166	149	13	6	147	56	12	262	10	14	44	55	7	83	17	53	11	10	48	33	22
hsa-mir-373	0	0	0	0	0	0	0	1	0	0	3	0	1	0	0	0	0	0	0	0	1	0	0	0	0	1	2	0	1	0	0	0	1	15	0	0	0	0	0	0	0	0	0	0	0	1	0	0	0
hsa-mir-372	0	9	0	0	1	0	2	2	1	1	3	2	5	0	0	0	0	0	0	2	1	0	2	0	0	14	0	2	1	1	0	0	0	6	2	4	0	3	4	1	0	0	5	3	0	0	1	1	2
hsa-mir-375	8507	755912	347420	31096	5116	20666	90911	4611	14391	1486	23891	33295	71927	5236	373	53891	28584	38191	10142	104526	30089	29118	53281	86355	1951	44916	2893	465796	122936	43813	6290	3172	172634	2286	19675	611545	1227	107689	96848	32062	32185	2205	49261	54269	134076	60674	180041	124743	98999
hsa-mir-377	2	9	3	18	8	6	15	3	6	9	35	59	18	10	6	0	26	1	7	5	18	3	3	6	3	6	3	43	40	40	8	1	25	28	0	97	7	4	11	12	2	23	7	8	4	9	20	16	5
hsa-mir-4481	0	0	0	0	0	0	0	0	0	0	0	0	0	0	0	0	0	0	0	0	0	0	0	0	0	0	0	0	0	0	0	0	0	0	0	0	0	0	0	0	0	0	0	0	0	0	0	0	0
hsa-mir-579	2	8	0	1	0	0	0	0	0	1	1	2	2	0	1	2	13	0	0	2	0	3	17	2	2	3	2	1	2	5	0	0	7	0	1	14	7	0	4	5	0	3	2	1	1	12	1	1	0
hsa-mir-578	0	0	0	0	0	0	0	1	0	0	0	1	0	0	1	0	1	0	0	0	0	0	0	0	0	0	3	0	1	0	0	0	0	0	0	1	0	0	0	0	0	0	0	0	0	0	1	0	0
hsa-mir-181a-1	1198	13084	2153	1477	1408	1618	8184	1840	1103	1564	5328	3896	5955	666	732	401	13596	1467	2938	1436	1560	4813	7286	1744	4600	3611	2902	11678	4370	16897	512	890	17586	2471	6025	12932	2075	726	3687	4036	1390	3819	1102	1688	2367	1771	19310	8571	1127
hsa-mir-4482	0	1	0	0	0	0	0	0	0	0	0	1	0	1	1	0	1	0	0	0	0	0	0	0	0	3	1	1	0	0	0	0	0	0	0	0	1	0	0	0	0	0	0	0	1	0	6	0	0
hsa-mir-573	0	0	0	0	0	0	0	0	0	0	0	0	0	0	0	0	1	0	0	0	0	0	1	0	2	0	1	0	2	0	0	0	0	0	0	0	0	0	0	1	0	0	0	0	0	0	1	0	0
hsa-mir-572	0	0	0	0	0	0	0	0	1	0	0	0	0	0	0	0	0	0	0	0	0	0	0	0	0	0	0	0	0	0	0	0	1	0	0	0	1	0	0	1	0	0	0	1	0	0	0	0	0
hsa-mir-571	0	0	0	0	0	0	0	0	0	0	0	0	0	0	0	0	0	0	0	0	0	0	0	0	0	0	0	0	0	0	0	0	0	0	0	0	0	0	0	0	0	0	0	0	0	0	0	0	0
hsa-mir-570	2	4	2	1	0	3	1	0	1	0	1	2	4	0	0	0	2	0	1	0	3	3	6	0	5	0	1	1	1	1	1	1	0	5	1	5	0	0	7	4	0	0	3	2	4	0	7	0	2
hsa-mir-577	58	5	3	36	3	3	4	1	14	1	7	2	2	0	74	2	436	0	4	2	1	3	2260	1	48	14	194	0	18	4	0	3	108	20	26	14	109	0	60	782	1	0	2	2	1	3	8	0	7
hsa-mir-576	33	109	41	20	22	13	39	79	28	31	45	49	20	11	37	22	181	6	4	25	9	51	253	13	65	57	39	64	107	72	34	22	347	49	150	178	35	16	89	42	22	30	38	38	21	118	81	54	15
hsa-mir-575	0	0	0	0	0	0	0	0	0	0	0	0	0	0	0	0	0	0	0	0	0	0	0	0	0	0	0	0	0	0	0	0	0	0	0	0	0	0	0	0	0	0	0	0	0	0	0	0	0
hsa-mir-574	143	609	824	238	156	246	150	251	349	206	1311	398	467	143	399	119	599	26	185	376	286	264	1596	146	202	124	138	357	2674	720	76	357	564	192	90	2773	195	143	443	770	137	449	174	294	176	462	466	325	343
hsa-mir-4497	0	0	0	0	0	0	0	0	0	0	0	0	0	0	0	0	0	0	0	0	0	0	0	0	0	0	0	0	0	0	0	0	0	0	0	0	0	0	0	0	0	0	0	0	0	0	0	0	0
hsa-mir-4496	0	0	0	0	0	0	0	0	0	0	0	0	0	0	0	0	0	0	0	0	0	1	0	1	0	0	0	0	0	0	0	0	0	0	0	0	0	0	1	0	0	0	0	0	0	0	0	0	0
hsa-mir-4495	0	0	0	0	0	0	0	0	0	0	0	0	0	0	0	0	0	0	0	0	0	0	0	0	0	0	0	0	0	0	0	0	0	0	0	0	0	0	0	0	0	0	0	0	0	0	0	0	0
hsa-mir-4494	0	0	0	0	0	0	0	0	0	0	0	0	0	0	0	1	0	0	0	0	0	0	0	0	1	1	0	0	0	1	0	0	2	0	0	0	0	0	0	0	0	0	0	0	0	0	0	0	0
hsa-mir-4493	0	0	0	0	0	0	0	0	0	0	0	0	0	0	0	0	0	0	0	0	0	0	0	0	0	0	0	0	0	0	0	0	0	0	0	0	0	0	0	0	0	0	0	0	0	0	0	0	0
hsa-mir-4492	2	0	0	0	0	0	0	1	0	1	1	1	2	2	0	0	1	0	0	2	0	0	0	0	0	0	0	0	2	3	0	0	1	0	0	1	0	0	0	3	0	0	0	2	0	0	2	0	0
hsa-mir-4491	1	0	0	11	0	0	2	1	1	0	4	1	8	0	1	0	0	0	0	0	0	1	0	0	2	2	5	4	3	4	1	0	11	0	1	0	0	0	9	0	0	1	1	0	0	1	1	0	1
hsa-mir-4490	0	0	0	0	0	0	0	0	0	0	0	0	0	0	0	0	0	0	0	0	0	0	0	0	0	0	0	0	0	0	0	0	0	0	0	0	0	0	0	0	0	0	0	0	0	0	0	0	0
hsa-mir-4499	0	0	0	0	0	0	0	0	0	0	0	0	0	0	0	0	0	0	0	0	0	0	0	0	0	0	0	0	0	0	0	0	0	0	0	0	0	0	0	0	0	0	0	0	0	0	0	0	0
hsa-mir-4498	0	0	0	0	0	0	0	1	0	0	0	0	0	0	0	0	0	0	0	0	0	0	0	0	0	0	1	0	0	0	0	0	0	0	0	0	0	0	0	1	0	0	0	0	0	0	0	0	0
hsa-mir-4655	0	0	0	0	0	0	0	0	0	0	0	0	0	0	0	0	0	0	0	0	0	0	0	0	0	0	0	0	0	0	0	0	0	0	0	1	0	0	0	0	0	0	0	0	0	1	0	0	0
hsa-mir-4654	0	0	0	0	0	0	0	0	0	0	1	0	0	0	0	0	0	0	0	2	0	0	3	2	1	0	0	0	3	0	1	0	1	0	2	0	0	1	3	1	0	0	0	2	0	1	0	0	0
hsa-mir-4657	0	0	0	0	0	1	0	0	0	0	1	1	1	0	0	1	0	0	0	1	0	0	0	0	4	0	0	0	1	1	0	0	3	1	0	0	0	0	2	1	0	0	0	0	0	0	3	0	0
hsa-mir-215	28	11	16	16	3	2	18	11	14	8	14	32	21	1	10	0	68	4	68	35	3	3	20	61	9	60	14	29	46	48	11	9	37	16	10	43	13	0	42	25	4	5	5	2	5	141	39	6	20
hsa-mir-5708	0	0	2	0	1	0	0	0	1	1	1	1	0	0	2	0	2	0	1	0	0	0	0	0	1	0	0	1	0	6	0	2	4	0	0	1	0	1	0	1	0	0	0	0	1	0	11	0	1
hsa-mir-210	998	1057	2621	292	901	524	93	6157	211	671	268	146	731	2	615	762	687	189	37	979	643	339	1379	7318	154	455	1833	207	5924	2445	630	522	2812	3412	1547	8811	3111	244	1703	2662	3646	6142	1095	1614	602	3540	2305	597	743
hsa-mir-4652	0	8	0	0	0	1	0	0	0	0	0	0	0	0	1	0	0	2	0	0	0	0	0	0	0	4	0	4	3	0	0	0	13	15	0	12	0	0	0	0	0	0	0	0	0	15	0	0	5
hsa-mir-5704	0	0	0	0	0	0	0	0	0	0	0	0	0	0	0	0	0	0	0	0	0	0	0	0	0	0	0	0	0	0	0	0	0	0	0	0	0	0	0	0	0	0	0	0	0	0	0	0	0
hsa-mir-5705	0	0	0	0	0	0	0	0	0	0	0	0	0	0	0	0	0	0	0	0	0	0	0	0	0	0	0	0	0	0	0	0	0	0	0	0	0	0	0	0	0	0	0	0	0	0	0	0	0
hsa-mir-5706	1	1	0	0	0	0	1	2	0	0	0	0	0	0	0	0	2	0	0	3	0	0	3	2	1	1	0	1	2	1	2	0	8	1	1	4	0	0	1	4	0	0	0	3	0	1	0	1	1
hsa-mir-5707	0	0	0	0	0	0	0	0	0	0	0	0	0	0	0	0	0	0	0	1	0	0	0	0	0	0	0	0	0	0	0	0	0	0	0	0	0	0	0	0	0	0	0	0	0	0	0	0	0
hsa-mir-5700	0	0	0	0	0	0	0	0	0	0	0	0	0	0	0	0	0	0	0	0	0	0	0	0	0	0	0	0	1	0	0	0	0	0	0	0	0	0	0	0	0	0	0	0	0	0	0	0	0
hsa-mir-4658	1	0	0	0	0	0	0	1	0	0	0	0	1	0	0	0	0	0	1	1	0	0	0	0	0	2	1	1	0	1	0	0	7	4	0	0	1	0	3	2	0	1	1	0	0	1	2	1	0
hsa-mir-5702	0	0	0	0	0	0	0	0	0	0	0	0	1	0	0	0	0	0	0	0	0	0	0	0	0	0	0	0	0	0	1	0	0	0	0	0	0	0	0	0	0	0	0	0	0	0	0	0	0
hsa-mir-5703	3	1	0	0	0	0	0	2	0	0	0	0	1	0	1	0	3	0	0	0	0	1	1	0	0	0	0	0	1	1	1	0	4	0	0	0	0	1	0	2	0	1	0	0	0	2	8	0	1
hsa-mir-3591	0	0	0	0	0	0	0	0	0	0	0	0	0	0	0	0	0	0	0	0	0	0	0	0	0	0	0	0	0	0	0	0	0	0	0	0	0	0	0	0	0	0	0	0	0	0	0	0	0
hsa-mir-4259	0	0	0	0	0	0	0	0	0	0	0	0	0	0	0	0	0	0	0	0	0	0	0	0	0	0	0	0	0	0	0	0	0	0	0	0	0	0	0	0	0	0	0	0	0	0	0	0	0
hsa-mir-8052	0	0	0	0	0	0	0	0	0	0	0	0	0	0	0	0	0	0	0	0	0	0	0	0	0	0	0	0	0	0	0	0	0	0	0	0	0	0	0	0	0	0	0	0	0	0	0	0	0
hsa-mir-3920	0	0	0	0	0	1	0	0	0	0	0	1	0	0	0	0	0	0	1	0	1	0	0	0	0	0	0	0	0	1	0	1	0	1	0	5	0	0	2	4	0	0	0	0	0	1	0	0	0
hsa-mir-4649	0	1	0	1	0	0	1	1	0	1	0	0	0	0	0	1	3	1	0	0	0	0	1	0	0	3	3	1	7	4	0	0	0	0	0	10	0	0	2	0	0	5	0	1	0	0	0	1	1
hsa-mir-8057	0	0	0	0	0	0	0	0	0	0	0	0	0	0	0	0	0	0	0	0	0	0	0	0	0	0	0	0	0	0	0	0	0	0	0	0	0	0	0	0	0	0	0	0	0	0	0	0	0
hsa-mir-3927	0	0	0	0	0	0	0	0	0	0	0	0	0	0	0	0	5	0	0	0	0	0	1	0	0	0	0	0	0	0	0	0	0	1	0	1	0	0	2	1	0	0	0	0	0	0	0	0	0
hsa-mir-3924	0	0	0	0	0	0	0	0	0	0	0	0	0	0	0	0	0	0	0	0	0	0	0	0	0	0	0	0	0	0	0	0	0	0	0	0	0	0	0	0	0	0	0	0	0	0	0	0	0
hsa-mir-3925	0	0	0	0	0	0	0	0	0	0	0	0	0	0	0	0	1	0	0	0	0	0	0	0	0	0	0	0	0	0	0	0	0	0	0	0	0	0	1	0	0	0	0	0	0	0	0	2	0
hsa-mir-4251	0	0	0	0	0	0	0	0	0	0	0	0	0	0	0	0	0	0	0	0	0	0	0	0	0	0	0	0	0	0	0	0	0	0	0	0	0	0	0	0	0	0	0	0	0	0	0	0	0
hsa-mir-8059	0	0	0	0	0	0	0	0	0	0	0	0	0	0	0	0	0	0	0	0	0	0	0	0	0	0	0	0	0	0	0	0	0	0	0	0	0	0	0	0	0	0	0	0	0	0	0	0	0
hsa-mir-4252	0	0	0	0	0	0	0	0	0	0	0	0	0	0	0	0	0	0	0	0	0	0	0	0	0	0	0	0	0	0	0	0	0	0	0	0	0	0	0	0	0	0	0	0	0	0	0	0	0
hsa-mir-4255	0	0	0	0	0	0	0	0	0	0	0	0	0	0	0	0	0	0	0	0	0	0	0	0	0	0	0	0	0	0	0	0	0	0	0	0	0	0	0	0	0	0	0	0	0	0	0	0	0
hsa-mir-4254	0	0	4	0	0	0	0	0	0	0	0	0	0	0	0	0	0	0	0	0	0	0	0	0	0	0	0	0	1	1	0	0	0	0	0	0	0	0	4	0	0	0	0	2	0	0	1	0	0
hsa-mir-4257	0	0	0	0	0	0	0	0	0	0	0	0	0	0	0	0	0	0	0	0	0	0	0	0	0	0	0	0	0	0	0	0	0	0	0	0	0	0	0	0	0	0	0	0	0	0	0	0	0
hsa-mir-4256	0	0	0	0	0	0	0	0	0	0	0	0	0	0	0	0	0	0	0	0	0	0	0	0	0	0	0	0	0	0	0	0	0	0	0	0	0	0	0	0	0	0	0	0	0	0	0	0	0
hsa-mir-153-2	39	1267	1813	89	25	37	23	17	16	64	50	23	165	0	27	5	9	14	1	251	55	24	383	57	49	231	65	8	274	93	29	33	147	23	16	466	5	24	346	25	25	52	65	123	392	24	88	41	58
hsa-mir-153-1	1	64	55	5	0	2	0	1	2	1	1	1	3	0	0	1	1	0	1	30	2	5	18	1	0	4	5	3	11	6	1	4	7	3	2	24	1	0	11	0	1	2	2	6	26	11	4	2	9
hsa-mir-100	8649	8048	3152	35904	1083	4819	13684	3933	36392	1853	110720	30314	41546	10214	649	1214	52571	865	23906	1598	2186	1423	41648	3336	3488	11629	5141	19570	21909	41286	5461	5228	89324	2583	1304	42755	6862	2056	26459	8554	4729	20872	2716	5587	3687	705	26280	22439	7334
hsa-mir-107	111	491	143	87	173	91	155	69	63	123	216	213	447	47	156	31	1001	36	116	122	67	112	126	124	329	256	314	771	347	1310	39	89	1751	142	90	633	152	96	293	268	59	273	141	103	77	180	802	490	67
hsa-mir-3689f	0	0	0	0	0	0	0	0	0	0	0	0	0	0	0	0	0	0	0	0	0	0	0	0	0	0	0	0	0	0	0	0	0	0	0	0	0	0	0	0	0	0	0	0	0	0	0	0	0
hsa-mir-3689e	0	0	0	0	0	0	0	0	0	0	0	0	0	0	0	0	0	0	0	0	0	0	0	0	0	0	0	0	0	0	0	0	0	0	0	0	0	0	0	0	0	0	0	0	0	0	0	0	0
hsa-mir-3689c	0	0	0	0	0	0	0	0	0	0	0	0	0	0	0	0	0	0	0	0	0	0	0	0	0	0	0	0	0	0	0	0	0	0	0	0	0	0	0	0	0	0	0	0	0	0	0	0	0
hsa-mir-3689b	0	0	0	0	0	0	0	0	0	0	0	0	0	0	0	0	0	0	0	0	0	0	0	0	0	0	0	0	0	0	0	0	0	0	0	0	0	0	0	0	0	0	0	0	0	0	0	0	0
hsa-mir-3689a	0	0	0	0	0	0	0	0	0	0	0	0	0	0	0	0	0	0	0	0	0	0	0	0	0	0	0	0	0	0	0	0	0	0	0	0	0	0	1	0	0	0	0	0	0	0	0	0	0
hsa-mir-1289-1	0	0	0	0	0	1	0	0	0	0	0	0	0	0	0	0	1	0	0	0	0	0	0	0	0	0	0	0	0	0	0	0	0	0	0	1	0	0	0	1	0	0	1	0	0	0	0	0	0
hsa-mir-1289-2	0	0	0	0	0	0	0	0	0	0	0	0	0	0	0	0	0	0	0	0	0	0	0	0	0	0	0	0	0	0	0	0	1	0	0	0	0	0	0	0	0	0	0	0	0	0	0	0	0
hsa-mir-10b	22293	636788	88912	682565	245279	120580	605878	118982	621131	183556	1939577	844297	999753	180556	27096	54523	104248	47750	1017855	84710	112193	101767	177557	72176	74327	416048	114057	529401	674663	614627	180075	272572	288999	206976	35847	1426883	86946	211907	685852	161645	36309	400351	220726	175439	62633	83058	238147	556163	560331
hsa-mir-10a	5468	3405788	584739	72494	15063	64040	857585	28755	86356	23653	363074	137000	173941	28964	4543	17959	54200	12567	108758	29846	27375	29253	21188	18492	23375	104272	27608	121774	706437	173697	24556	30267	85241	83698	5839	302811	19494	26612	104443	38865	12586	92337	22781	46888	35972	271271	99624	383452	48148
hsa-mir-3140	0	2	0	0	0	0	0	1	0	2	0	0	0	0	0	0	3	0	1	1	0	2	1	0	0	2	1	0	1	0	0	0	3	0	0	0	1	1	0	0	0	0	1	1	0	0	2	2	0
hsa-mir-3141	0	0	0	0	0	0	0	0	0	0	0	0	0	0	0	0	0	0	0	0	0	0	0	0	0	0	0	0	0	0	0	0	0	0	0	0	0	0	0	0	0	0	0	0	0	0	0	0	0
hsa-mir-3142	0	0	0	0	0	0	0	0	0	0	0	0	0	0	0	0	0	0	0	0	0	0	0	0	0	0	0	0	0	0	0	0	0	0	0	0	0	0	0	0	0	0	0	0	0	0	0	0	0
hsa-mir-3143	0	0	1	0	0	0	1	2	0	0	2	0	1	0	1	0	4	0	0	0	0	0	0	0	0	1	0	0	0	1	0	0	4	0	1	1	2	0	0	0	0	0	0	1	0	0	1	0	0
hsa-mir-3144	0	1	0	0	0	1	1	0	0	0	3	2	0	0	0	0	0	0	0	0	0	0	0	2	0	0	0	0	0	0	0	0	0	0	0	0	0	0	0	0	0	0	0	0	0	0	1	0	0
hsa-mir-3145	0	0	0	0	0	0	0	0	0	0	0	0	0	0	0	0	1	0	0	0	0	0	0	1	0	0	3	0	0	0	0	0	0	1	0	2	0	0	1	1	0	0	0	0	0	1	0	0	0
hsa-mir-3146	1	0	0	0	0	0	0	0	0	0	0	0	2	0	0	0	0	0	0	0	0	0	0	0	0	1	0	0	0	2	0	0	1	0	0	0	1	0	0	0	0	0	0	0	0	0	0	0	0
hsa-mir-3147	0	0	0	0	0	0	0	0	0	0	0	0	0	0	0	0	0	0	0	0	0	0	0	0	0	0	0	0	0	0	0	0	0	0	0	0	0	0	0	0	0	0	0	0	0	0	0	0	0
hsa-mir-3148	0	0	2	0	0	0	0	0	0	0	0	0	0	0	0	0	0	0	0	0	0	0	0	0	0	0	0	0	2	0	0	0	0	0	0	0	0	0	0	1	0	0	0	0	0	0	0	0	0
hsa-mir-3149	0	0	0	0	0	0	1	0	0	0	0	0	0	0	0	0	0	1	0	0	0	0	0	0	0	0	1	0	1	0	0	0	0	1	0	0	0	0	0	0	0	0	0	0	0	0	0	1	0
hsa-mir-6855	0	1	0	0	0	0	0	0	0	1	2	0	0	0	0	0	0	0	0	1	0	0	2	0	0	0	0	0	1	3	0	0	0	0	0	1	2	0	1	0	0	0	1	0	0	0	0	0	0
hsa-mir-6854	1	5	1	0	4	2	2	1	2	5	2	17	8	0	2	0	3	0	0	0	2	2	0	1	0	2	2	3	4	5	4	2	1	16	4	13	4	3	3	3	0	3	4	0	0	0	2	4	0
hsa-mir-6857	0	0	0	0	0	0	0	0	0	0	0	0	0	0	0	0	1	0	0	0	0	0	0	0	0	0	0	0	0	0	0	0	0	0	0	0	0	1	0	0	0	0	0	0	0	0	0	0	0
hsa-mir-6856	0	0	0	0	0	0	0	0	0	0	0	0	0	0	2	0	0	0	1	0	0	0	0	0	0	0	0	1	0	0	0	0	0	0	0	0	0	0	0	0	0	0	0	0	0	0	1	0	0
hsa-mir-6851	0	1	0	0	0	0	1	0	0	0	0	0	1	0	0	0	0	0	1	0	0	0	2	0	0	2	1	0	1	1	0	0	2	0	0	3	1	0	1	1	0	0	1	0	0	0	0	0	0
hsa-mir-6850	0	0	0	0	0	0	0	0	0	0	0	0	0	0	2	0	1	0	0	0	0	0	0	0	0	1	0	0	0	1	0	0	3	1	0	1	1	0	4	0	0	0	0	0	0	1	0	0	0
hsa-mir-6853	0	0	0	0	0	0	0	0	0	0	1	1	0	1	1	0	2	0	0	0	0	1	0	0	0	0	0	0	0	0	0	0	1	0	0	0	0	0	0	1	0	0	0	0	0	0	1	0	0
hsa-mir-6852	1	1	0	0	0	0	1	2	0	0	0	0	3	0	0	0	0	1	0	0	0	0	2	1	1	2	1	1	1	1	0	0	5	0	0	3	0	0	6	2	0	1	0	0	0	0	4	2	0
hsa-mir-658	0	1	2	0	0	0	1	1	0	1	2	1	2	0	0	1	2	1	0	0	0	0	4	1	0	4	0	1	3	3	1	0	1	1	2	3	0	0	2	5	0	1	0	1	0	0	6	0	1
hsa-mir-3179-3	0	0	0	0	0	0	0	0	0	0	0	0	0	0	0	0	0	0	0	0	0	0	0	0	0	0	0	0	0	0	0	0	0	0	0	0	0	0	0	0	0	0	0	0	0	0	0	0	0
hsa-mir-3179-2	0	0	0	0	0	0	0	0	0	0	0	0	0	0	0	0	0	0	0	0	0	0	0	0	0	0	0	0	0	0	0	0	0	0	0	0	0	0	0	0	0	0	0	0	0	0	0	0	0
hsa-mir-3919	0	0	0	1	0	0	0	0	0	0	2	0	5	0	0	0	0	0	0	0	0	0	0	0	0	0	1	1	0	2	0	0	0	0	0	7	0	0	0	0	0	0	0	1	0	0	0	0	0
hsa-mir-103b-1	0	0	0	0	0	0	0	0	0	0	0	0	0	0	0	0	0	0	0	0	0	0	0	0	0	0	0	0	0	0	0	0	0	0	0	0	0	0	0	0	0	0	0	0	0	0	0	0	0
hsa-mir-4650-1	0	0	0	0	0	0	0	0	0	0	0	0	0	0	0	0	0	0	0	0	0	0	0	0	0	0	0	0	0	0	0	0	0	0	0	0	0	0	0	0	0	0	0	0	0	0	0	0	0
hsa-mir-4650-2	0	0	0	0	0	0	0	0	0	0	0	0	0	0	0	0	0	0	0	0	0	0	0	0	0	0	0	0	0	0	0	0	0	0	0	0	0	0	0	0	0	0	0	0	0	0	0	0	0
hsa-mir-103b-2	0	0	0	0	0	0	0	0	0	0	0	0	0	0	0	0	0	0	0	0	0	0	0	0	0	0	0	0	0	0	0	0	0	0	0	0	0	0	0	0	0	0	0	0	0	0	0	0	0
hsa-mir-3198-2	0	1	1	0	0	0	0	0	0	0	0	0	0	0	0	0	3	0	0	0	0	0	0	0	1	0	0	0	1	0	0	0	0	0	0	0	1	0	0	1	0	0	0	0	0	1	0	0	0
hsa-mir-3198-1	0	0	0	0	0	0	0	0	0	0	0	0	0	0	1	0	0	0	0	0	0	0	2	0	0	0	0	0	1	0	0	0	1	0	1	0	1	0	0	0	0	0	0	0	0	0	0	0	0
hsa-mir-1285-1	1	0	0	0	0	0	0	0	0	0	0	0	0	0	0	0	0	0	0	0	0	0	0	0	0	0	0	0	0	0	0	0	0	0	0	0	0	0	0	0	0	0	0	0	0	0	1	0	0
hsa-mir-1285-2	0	0	0	0	0	0	0	0	0	0	0	0	0	0	0	0	0	0	0	0	0	0	0	0	0	0	0	0	0	0	0	0	0	0	0	0	0	0	0	0	0	0	0	0	0	0	0	0	0
hsa-mir-550b-1	0	0	0	0	0	0	0	1	0	0	0	0	1	0	0	0	0	0	0	2	0	0	0	0	0	0	0	0	1	1	0	0	0	0	0	0	0	0	1	0	0	0	0	0	0	0	0	0	0
hsa-mir-6718	1	0	0	2	1	1	1	1	0	1	6	3	3	6	2	1	4	0	1	2	0	0	1	2	0	6	0	2	4	3	2	0	7	2	1	2	0	1	3	12	1	1	0	0	0	2	0	1	0
hsa-mir-6719	0	0	0	0	0	0	0	0	0	0	0	0	0	0	0	0	0	0	0	0	0	0	0	0	0	0	0	0	0	0	0	0	0	0	0	0	0	0	0	0	0	0	0	0	0	0	0	0	0
hsa-mir-6716	1	2	0	3	2	2	3	2	4	5	1	3	3	4	0	1	10	1	3	1	4	0	1	1	2	0	0	2	5	7	0	0	10	5	0	6	3	1	3	3	0	1	0	4	0	1	9	8	2
hsa-mir-6717	1	0	0	0	0	0	1	0	0	0	0	0	0	0	0	0	8	0	1	0	0	0	0	0	0	0	0	0	0	0	0	0	0	1	0	1	0	0	0	2	0	0	0	0	0	0	2	0	0
hsa-mir-6088	0	0	0	0	0	0	0	0	0	0	0	0	0	0	0	0	0	0	0	0	0	0	0	0	0	0	0	0	0	0	0	0	0	0	0	0	0	0	0	0	0	0	0	0	0	0	0	0	0
hsa-mir-6086	0	0	0	0	0	0	0	0	0	0	0	0	0	0	0	0	0	0	0	0	0	0	0	0	0	0	0	0	0	0	0	0	0	0	0	0	0	0	0	0	0	0	0	0	0	0	0	0	0
hsa-mir-6087	0	0	0	4	0	0	0	0	1	0	0	1	0	0	0	0	0	0	0	0	0	0	0	0	0	1	0	0	0	0	0	0	0	1	0	1	0	0	1	0	0	0	0	0	0	0	0	0	0
hsa-mir-6084	0	0	0	0	0	0	0	0	0	0	0	0	0	0	0	0	0	0	0	0	0	0	0	0	0	0	0	0	0	1	0	0	0	0	0	0	0	0	0	0	0	0	0	0	0	0	0	0	0
hsa-mir-6085	0	0	0	0	0	0	0	0	0	0	0	0	0	0	0	0	0	0	0	0	0	0	0	0	0	0	0	0	0	0	0	0	0	0	0	0	0	0	0	0	0	0	0	0	0	0	0	0	0
hsa-mir-6082	0	0	0	0	0	0	0	0	0	0	0	0	0	0	0	0	0	0	0	0	0	0	0	0	0	0	0	0	0	0	0	0	0	0	0	0	0	0	0	0	0	0	0	0	0	0	0	0	0
hsa-mir-6083	0	0	0	0	0	0	0	0	0	0	0	0	0	0	0	0	0	0	0	0	0	0	0	0	0	0	0	0	0	0	0	0	0	0	0	0	0	0	0	0	0	0	0	0	0	0	0	0	0
hsa-mir-6080	0	0	0	0	0	0	0	0	0	0	0	0	0	0	0	0	0	0	0	0	0	0	0	1	0	0	0	0	0	0	0	0	1	0	0	0	0	0	0	0	0	0	0	0	0	0	0	0	0
hsa-mir-6081	0	0	0	0	0	0	0	0	0	0	0	0	0	0	0	0	0	0	0	0	0	0	0	0	0	0	0	0	0	0	0	0	0	0	0	0	0	0	0	0	0	0	0	0	0	0	0	0	0
hsa-mir-586	0	0	0	0	0	0	0	0	0	0	0	0	0	0	0	0	0	0	0	0	0	0	0	0	0	0	0	0	0	0	0	0	0	0	0	0	0	0	0	0	0	0	0	0	0	0	0	0	0
hsa-mir-587	0	0	0	0	0	0	0	0	0	0	0	0	0	0	0	0	0	0	0	0	0	0	0	0	0	0	0	0	0	0	0	0	0	0	0	0	0	0	0	0	0	0	0	0	0	0	0	0	0
hsa-mir-584	86	72	51	192	18	21	111	204	145	63	1159	253	213	73	77	15	16714	58	593	33	34	19	325	28	207	122	331	227	175	225	140	50	307	154	379	1004	52	46	221	3078	13	78	77	47	36	30	433	118	66
hsa-mir-585	0	1	0	3	0	0	1	0	6	2	10	4	2	0	0	2	10	0	1	0	1	1	8	0	2	0	1	6	6	9	4	1	5	3	0	9	0	3	6	0	0	0	0	4	0	1	1	0	0
hsa-mir-582	120	639	3061	297	167	403	535	846	170	717	846	521	407	38	116	194	650	186	615	72	211	334	8145	175	281	773	423	582	1462	470	405	168	310	892	2444	1113	429	246	816	1960	66	289	115	126	93	281	552	375	646
hsa-mir-583	0	0	0	0	0	0	0	0	0	0	0	0	0	0	0	0	0	0	0	0	0	0	0	0	0	0	0	0	0	0	0	0	0	0	0	0	0	0	0	0	0	0	0	0	0	0	0	0	0
hsa-mir-580	0	4	0	0	0	1	2	0	0	1	2	3	0	0	0	1	9	2	1	1	0	1	1	0	3	0	1	1	2	3	0	0	15	0	2	5	0	0	3	3	0	0	2	0	1	2	9	4	0
hsa-mir-581	1	0	2	0	1	1	1	1	1	0	3	1	5	0	2	0	2	1	0	5	1	1	3	0	1	1	1	3	13	8	0	0	4	4	1	8	1	5	3	1	0	2	2	3	0	5	0	5	2
hsa-mir-588	1	0	0	0	0	0	0	0	0	0	0	0	0	0	1	0	3	0	0	0	0	0	7	0	2	0	4	0	0	0	0	0	1	0	0	0	1	0	0	0	0	0	0	0	0	0	0	1	0
hsa-mir-589	65	412	187	136	52	81	156	264	78	129	241	285	251	64	50	91	574	52	231	153	131	100	189	242	333	171	343	271	273	636	257	47	471	94	835	386	128	34	461	137	101	206	68	200	76	106	521	269	86
hsa-mir-744	49	100	384	78	62	18	33	112	90	80	174	89	175	72	195	14	846	105	35	84	130	20	411	38	25	117	86	150	384	710	63	14	997	38	290	623	154	21	208	418	61	78	68	112	42	163	102	77	118
hsa-mir-466	0	0	1	0	0	0	1	1	0	0	1	0	0	0	0	0	1	0	0	2	0	1	2	0	0	0	0	0	2	0	1	1	0	1	0	6	0	0	0	0	0	1	0	0	0	0	0	0	0
hsa-mir-6886	0	0	0	0	0	0	0	0	0	0	0	0	0	0	1	0	1	0	0	0	0	0	0	0	0	0	0	0	0	0	0	0	0	0	0	0	0	0	0	2	0	0	0	0	0	1	0	0	1
hsa-mir-6887	0	1	1	0	0	0	1	0	0	0	0	0	0	0	1	0	0	0	0	1	0	0	0	0	0	0	1	2	0	0	0	0	0	2	0	0	1	0	0	1	0	0	0	0	0	0	0	0	1
hsa-mir-6884	0	0	0	1	0	0	0	1	0	0	0	0	0	0	0	1	2	0	0	1	0	0	1	0	0	1	1	0	1	0	0	0	0	1	0	0	1	0	1	1	0	1	0	0	0	0	4	1	0
hsa-mir-6885	0	1	1	0	1	0	0	1	0	0	1	0	2	0	0	0	2	0	0	0	0	0	0	0	1	0	1	1	6	2	0	0	1	0	0	4	1	0	0	2	0	0	0	0	0	1	0	0	0
hsa-mir-6882	0	2	1	0	1	0	0	1	1	0	0	2	2	0	2	1	2	0	0	1	0	1	0	0	0	1	0	0	6	0	0	0	1	0	0	7	0	0	0	2	0	0	0	0	0	0	1	0	0
hsa-mir-550b-2	0	0	0	0	0	0	0	0	0	0	0	0	0	0	0	0	0	0	0	0	0	0	0	0	0	0	0	0	1	0	0	0	0	0	0	0	0	0	2	0	0	0	0	0	0	0	0	0	0
hsa-mir-6880	0	0	1	0	0	2	0	0	0	0	0	0	0	0	0	0	0	0	0	0	0	0	1	1	0	0	0	0	0	0	0	0	1	0	1	0	0	0	0	1	0	0	0	0	0	0	0	0	0
hsa-mir-6881	0	0	0	0	1	0	0	0	0	0	0	0	0	0	0	0	0	0	0	0	0	0	0	0	0	0	0	0	0	0	0	0	1	0	0	0	0	0	0	0	0	0	0	0	0	0	0	0	0
hsa-mir-6888	0	0	0	0	0	0	0	0	0	0	1	0	2	0	1	0	0	0	0	1	0	0	0	0	0	2	0	1	1	1	0	0	2	1	1	1	1	0	0	1	0	0	0	0	1	0	0	0	0
hsa-mir-6889	0	0	0	0	0	0	0	0	0	0	0	0	1	0	0	0	0	0	0	0	0	0	0	0	0	2	0	0	0	0	0	0	0	0	0	1	0	0	0	0	0	0	0	0	0	0	0	0	0
hsa-mir-1255a	2	1	19	0	1	2	1	0	0	0	2	3	1	0	0	1	5	0	0	0	4	1	9	0	0	1	2	0	0	0	1	0	17	0	2	18	0	0	5	5	0	2	1	2	0	0	1	1	0
hsa-mir-6868	0	0	3	2	0	0	1	0	0	1	2	2	2	0	0	1	1	0	0	0	1	0	0	0	0	1	0	5	1	5	3	0	0	0	2	1	1	0	1	0	0	2	0	1	0	0	5	0	2
hsa-mir-6869	0	0	0	0	0	0	0	0	0	0	0	0	0	0	0	0	0	0	0	1	0	0	0	0	0	1	0	1	0	0	0	0	0	0	0	6	0	0	1	0	0	0	0	0	0	1	2	0	0
hsa-mir-6864	0	0	0	0	0	0	0	0	0	0	0	0	0	0	0	0	0	0	0	0	0	0	0	0	0	0	0	0	0	0	0	0	0	0	0	0	0	0	0	0	0	0	0	0	0	0	0	0	0
hsa-mir-6865	0	0	0	0	0	0	0	0	0	0	0	0	0	0	0	0	0	0	0	0	0	0	0	0	0	0	0	0	0	0	0	0	0	0	0	0	0	0	0	2	0	0	0	0	0	0	0	0	0
hsa-mir-6866	0	0	2	0	0	0	0	0	0	0	0	0	0	0	0	0	0	0	0	0	0	0	0	0	0	0	0	0	1	0	0	0	1	0	0	0	0	0	0	0	0	0	0	0	0	0	0	0	0
hsa-mir-6867	0	0	0	0	0	0	0	0	0	0	0	0	0	0	0	0	0	0	0	0	0	0	0	0	0	0	0	0	0	0	0	0	0	0	0	1	0	0	0	0	0	0	0	0	0	0	0	0	0
hsa-mir-6860	2	0	2	0	0	0	0	1	1	0	0	0	0	0	0	0	0	0	2	0	0	0	0	0	0	4	1	3	0	1	0	0	12	0	0	0	2	0	3	6	0	1	0	1	0	1	13	2	0
hsa-mir-6861	0	0	0	0	0	0	0	0	0	0	0	0	0	0	0	0	0	0	0	0	0	0	0	0	0	0	0	0	1	0	0	0	0	0	0	0	0	0	0	0	0	0	0	0	0	0	0	0	0
hsa-mir-6863	0	0	0	0	0	0	0	0	0	0	0	0	0	0	0	0	0	0	0	0	0	0	0	0	0	0	0	0	0	0	0	0	0	0	0	0	0	0	0	0	0	0	0	0	0	0	0	0	0
hsa-mir-1302-10	0	0	0	0	0	0	0	0	0	0	0	0	0	0	0	0	0	0	0	0	0	0	0	0	0	0	0	0	0	0	0	0	0	0	0	0	0	0	0	0	0	0	0	0	0	0	0	0	0
hsa-mir-4714	1	2	2	0	1	0	0	0	1	2	2	0	1	0	1	11	2	2	0	6	0	0	6	2	0	0	1	0	4	3	2	0	0	0	0	2	0	1	5	1	0	1	1	2	0	3	2	2	21
hsa-mir-4715	0	0	0	0	0	0	0	0	0	0	0	0	0	0	0	0	0	0	0	0	2	1	0	0	0	0	0	0	1	0	0	0	0	1	0	0	0	0	0	0	0	0	0	1	0	0	0	0	0
hsa-mir-4716	0	0	0	0	1	0	0	0	0	0	0	0	1	0	0	0	0	0	0	0	0	0	5	0	0	0	0	0	0	0	0	0	0	0	0	0	0	0	1	0	0	0	0	0	0	0	0	0	0
hsa-mir-4717	0	0	0	1	0	0	0	0	0	0	0	0	0	0	0	0	0	0	1	0	0	0	1	1	0	0	0	0	0	2	0	0	1	0	0	0	0	0	0	0	0	2	0	0	1	0	1	0	1
hsa-mir-4710	0	0	0	0	0	0	0	0	1	0	1	0	1	0	0	0	0	0	0	0	1	0	0	0	0	0	0	0	1	1	0	0	2	0	0	1	0	1	0	0	0	0	0	0	0	0	0	0	0
hsa-mir-4711	0	0	0	0	0	0	0	0	0	0	1	0	0	0	0	0	0	0	0	0	0	0	0	0	0	1	0	0	0	1	0	0	0	0	0	0	0	0	0	0	0	0	0	0	0	0	0	0	0
hsa-mir-4712	0	0	0	0	0	0	0	0	0	0	0	0	1	0	0	0	0	0	0	0	0	0	0	0	0	0	1	0	0	0	0	0	0	0	0	0	0	0	0	0	0	0	0	0	0	0	0	0	1
hsa-mir-181c	561	1373	99	238	250	105	197	154	133	188	484	284	1190	43	205	47	2229	37	167	52	247	182	195	93	411	269	479	274	697	3700	70	85	832	72	118	1794	518	95	344	780	132	442	52	184	69	108	2189	1145	96
hsa-mir-4718	0	0	0	0	0	0	0	0	0	0	0	0	0	0	0	0	1	0	0	0	0	0	0	0	0	0	0	0	0	0	0	0	0	0	0	0	0	0	0	0	0	0	0	0	0	0	0	0	0
hsa-mir-4719	0	0	0	0	0	0	0	0	0	0	0	0	0	0	0	0	0	0	0	0	0	0	0	0	0	0	0	0	0	0	0	0	0	2	0	0	0	0	0	0	0	0	0	0	0	0	0	0	0
hsa-mir-4480	0	0	0	0	0	0	0	0	0	0	0	0	0	0	0	0	0	0	0	0	0	0	0	0	0	0	1	0	0	0	0	0	0	0	0	2	0	0	0	0	0	1	0	0	0	0	0	0	0
hsa-mir-1283-2	0	0	0	0	0	1	0	0	0	0	0	0	0	0	0	0	0	0	0	0	0	0	0	0	0	1	0	0	0	0	0	0	0	0	2	0	0	0	1	0	0	0	0	0	0	0	0	0	0
hsa-mir-1283-1	0	0	0	0	0	0	0	0	0	0	0	0	0	0	0	0	0	0	0	0	0	0	0	0	0	0	1	0	0	0	0	0	0	0	2	0	0	0	0	0	0	0	0	0	0	0	0	0	0
hsa-mir-369	8	35	7	46	13	16	42	18	19	23	40	186	46	13	4	4	64	0	27	6	34	10	21	24	10	33	24	51	124	247	41	13	88	128	8	302	11	12	47	31	9	43	16	25	10	16	78	54	19
hsa-mir-367	0	0	0	0	0	0	0	0	0	0	0	0	0	0	0	0	0	0	0	0	0	0	0	0	0	0	0	0	0	0	0	0	0	0	0	0	0	0	0	0	0	0	0	0	0	0	0	0	0
hsa-mir-362	6	90	21	23	6	28	63	73	16	15	75	159	29	12	34	12	51	6	19	8	26	12	64	16	68	38	97	115	42	62	25	28	78	61	26	103	27	7	54	51	12	19	35	15	16	41	221	46	15
hsa-mir-363	55	344	4	34	5	48	203	3	9	54	52	25	67	3	150	3	272	4	18	24	13	22	16	9	19	42	19	32	53	175	67	8	122	20	479	273	32	47	81	7	3	5	2	20	13	469	210	50	46
hsa-mir-361	401	3035	844	720	524	690	2367	717	785	700	2284	2994	2493	662	603	245	2771	408	974	509	464	659	1903	305	1229	1700	1289	3963	2270	3593	234	579	5379	1056	362	4145	507	280	2057	1672	192	1157	673	513	409	1549	5785	2146	669
hsa-mir-568	0	0	0	0	0	0	0	0	0	0	0	0	0	0	0	0	0	0	0	0	0	0	0	0	0	0	0	0	0	0	0	0	0	0	0	0	0	0	0	0	0	0	0	0	0	0	0	0	0
hsa-mir-1302-6	0	0	0	0	0	0	0	0	0	0	0	0	0	0	0	0	0	0	0	0	0	0	0	0	0	0	0	0	0	0	0	0	0	0	0	0	0	0	0	0	0	0	0	0	0	0	0	0	0
hsa-mir-1302-5	0	0	0	0	0	0	0	0	0	0	0	0	0	0	0	0	0	0	0	0	0	0	0	0	0	0	0	0	0	0	0	0	0	0	0	0	0	0	0	0	0	0	0	0	0	0	0	0	0
hsa-mir-1302-4	0	0	0	0	0	0	0	0	0	0	0	0	0	0	0	0	0	0	0	0	0	0	0	0	0	0	0	0	0	0	0	0	0	0	0	0	0	0	0	0	0	0	0	0	0	0	0	0	0
hsa-mir-1302-3	0	0	0	0	0	0	0	0	0	0	0	0	0	0	0	0	0	0	0	0	0	0	0	0	0	0	0	0	0	0	0	0	0	0	0	0	0	0	0	0	0	0	0	0	0	0	0	0	0
hsa-mir-1302-2	0	0	0	0	0	0	0	0	0	0	0	0	0	0	0	0	0	0	0	0	0	0	0	0	0	0	0	0	0	0	0	0	0	0	0	0	0	0	0	0	0	0	0	0	0	0	0	0	0
hsa-mir-1302-1	0	0	0	0	0	0	0	0	0	0	0	0	0	0	0	0	0	0	0	0	0	0	0	0	0	0	0	0	0	0	0	0	0	0	0	0	0	0	0	0	0	0	0	0	0	0	0	0	0
hsa-mir-544b	0	0	0	0	0	0	0	0	0	0	0	0	0	0	0	0	0	0	0	0	0	0	0	0	0	0	0	1	0	0	0	0	0	0	0	0	1	0	0	0	0	0	1	0	0	0	0	0	0
hsa-mir-562	0	0	0	0	0	0	0	0	0	0	0	0	0	0	0	0	0	0	0	0	0	0	0	0	0	0	0	0	0	0	0	0	0	0	0	0	0	0	0	0	0	0	0	0	0	0	0	0	0
hsa-mir-563	0	0	0	0	0	0	0	0	0	0	0	0	0	0	0	0	0	0	0	0	0	0	0	0	0	0	0	0	0	0	0	0	0	0	0	0	0	0	0	0	0	0	0	0	0	0	0	0	0
hsa-mir-564	0	0	0	1	0	0	0	0	0	0	0	0	1	0	1	0	1	0	0	0	0	0	0	0	0	3	0	0	0	0	0	0	0	0	0	0	0	0	0	0	0	0	0	0	0	0	0	0	0
hsa-mir-566	0	0	0	0	0	0	0	0	0	0	0	0	0	0	0	0	0	0	0	0	0	0	0	0	0	0	0	0	0	0	0	0	0	0	0	0	0	0	0	0	0	0	0	0	0	0	0	0	0
hsa-mir-567	0	0	0	0	0	0	0	0	0	0	0	0	0	0	0	0	0	0	0	0	0	0	0	0	0	0	0	0	0	0	0	0	0	0	0	0	0	0	0	0	0	0	0	0	0	0	0	0	0
hsa-mir-6814	3	0	0	0	0	0	0	0	0	0	0	0	0	0	3	0	1	0	0	0	0	0	1	0	0	0	0	0	3	0	2	0	7	0	0	4	0	0	0	0	0	0	0	0	0	0	0	1	1
miRNA_ID	read_count	read_count	read_count	read_count	read_count	read_count	read_count	read_count	read_count	read_count	read_count	read_count	read_count	read_count	read_count	read_count	read_count	read_count	read_count	read_count	read_count	read_count	read_count	read_count	read_count	read_count	read_count	read_count	read_count	read_count	read_count	read_count	read_count	read_count	read_count	read_count	read_count	read_count	read_count	read_count	read_count	read_count	read_count	read_count	read_count	read_count	read_count	read_count	read_count
hsa-mir-1269b	0	601	0	0	1	34	0	0	0	0	0	0	0	0	0	0	0	0	0	1	0	1	18	1	1	0	1	3	2003	0	0	0	3	0	0	481	0	0	0	0	0	0	5	0	0	0	1	0	674
hsa-mir-1273h	0	0	0	0	1	0	0	0	0	0	0	0	0	0	0	0	0	0	0	0	1	0	0	0	0	0	0	0	0	0	0	0	0	1	0	0	0	0	0	0	0	1	0	0	0	0	0	0	0
hsa-mir-4679-1	0	0	0	0	0	0	0	0	0	0	0	0	0	0	0	0	0	0	0	0	0	0	0	0	0	0	0	0	0	0	0	0	0	0	0	0	0	0	0	0	0	0	0	0	0	0	0	0	1
hsa-mir-1273a	0	0	0	0	0	0	0	0	0	0	0	0	0	0	0	0	0	0	0	0	0	0	0	0	0	0	0	0	0	0	0	0	0	0	0	0	0	0	0	0	0	0	0	0	0	0	0	0	0
hsa-mir-1273c	0	0	0	0	0	0	0	0	0	0	0	0	0	0	0	0	0	0	0	0	0	0	0	0	0	1	0	0	0	0	0	0	0	0	0	0	0	0	0	0	0	0	0	0	0	0	0	0	0
hsa-mir-1273d	0	0	0	0	0	0	0	0	0	0	0	0	0	0	0	0	0	0	0	0	0	0	0	0	0	0	0	0	0	0	0	0	0	0	0	0	0	0	0	0	0	0	0	0	0	0	0	0	0
hsa-mir-1273e	0	0	0	0	0	0	0	0	0	0	0	0	0	0	0	0	0	0	0	0	0	0	0	0	0	0	0	0	0	0	0	0	0	0	0	0	0	0	0	0	0	0	0	0	0	0	0	0	0
hsa-mir-1273f	0	0	0	0	0	0	0	0	0	0	0	0	0	0	0	0	0	0	0	0	0	0	0	0	0	0	0	0	0	0	0	0	0	0	0	0	0	0	0	0	0	0	0	0	0	0	0	0	0
hsa-mir-1273g	0	0	0	0	0	0	0	0	0	0	0	0	0	0	0	0	0	0	0	0	0	0	0	0	0	0	0	0	0	0	0	0	0	0	0	0	0	0	0	0	0	0	0	0	0	0	0	0	0
hsa-mir-371a	0	0	0	0	0	0	0	0	1	0	1	0	0	0	0	0	1	0	0	0	0	0	0	0	0	0	0	1	1	0	0	0	1	1	0	2	0	0	0	0	0	0	0	0	0	0	0	0	0
hsa-mir-371b	0	0	0	0	0	0	0	0	0	0	0	0	0	0	0	0	1	0	0	0	0	0	0	0	0	0	0	0	0	0	0	0	0	0	0	0	0	0	0	1	0	0	0	0	0	0	0	0	0
hsa-mir-3939	0	0	0	0	0	0	0	0	0	0	0	0	0	0	0	0	2	0	0	0	0	0	0	0	0	0	0	0	0	0	0	0	3	0	0	0	0	0	0	0	0	0	0	0	0	0	0	1	0
hsa-mir-3938	0	0	0	0	0	0	0	0	0	0	0	0	0	0	0	0	1	0	0	0	0	0	0	0	0	0	0	0	1	0	0	0	0	0	0	0	0	0	0	0	0	0	0	0	0	0	0	0	0
hsa-mir-8068	0	0	0	0	0	0	0	0	0	0	0	0	0	0	0	0	0	0	0	0	0	0	0	0	0	0	0	0	0	0	0	0	0	0	0	0	0	0	0	0	0	0	0	0	0	0	0	0	0
hsa-mir-8066	0	0	0	0	0	0	0	0	0	0	0	0	0	0	0	0	0	0	0	0	0	0	0	0	0	0	0	0	0	0	0	0	0	0	0	0	0	0	0	0	0	0	0	0	0	0	0	0	0
hsa-mir-8067	0	0	0	0	0	0	0	0	0	0	0	0	0	0	0	0	0	0	0	0	0	0	0	0	0	0	0	0	0	0	0	0	0	0	0	0	0	0	0	0	0	0	0	0	0	0	0	0	0
hsa-mir-8064	0	0	0	0	0	0	0	0	0	0	0	0	0	0	0	0	0	0	0	0	0	0	0	0	0	0	0	0	0	0	0	0	0	0	0	0	0	0	0	0	0	0	0	0	0	0	0	0	0
hsa-mir-3936	0	2	0	0	0	0	0	0	0	1	0	0	0	0	0	0	1	0	0	0	0	0	0	0	0	0	1	1	2	0	0	0	0	1	0	1	0	0	0	0	0	2	0	0	0	1	0	1	0
hsa-mir-8062	0	0	0	0	0	0	0	0	0	0	0	0	0	0	0	0	0	0	0	0	0	0	0	0	0	0	0	0	0	0	0	0	0	0	0	0	0	0	0	0	0	0	0	0	0	0	0	0	0
hsa-mir-8063	0	0	0	0	0	0	0	0	0	0	0	0	0	0	0	0	0	0	0	0	0	0	0	0	0	0	0	0	0	0	0	0	0	0	0	0	0	0	0	0	0	0	0	0	0	0	0	0	0
hsa-mir-8060	0	0	0	0	0	0	0	0	0	0	0	0	0	0	0	0	0	0	0	0	0	0	0	0	0	0	0	0	0	0	0	0	0	0	0	0	0	0	0	0	0	0	0	0	0	0	0	0	0
hsa-mir-3202-1	1	0	0	0	0	0	0	0	0	0	0	0	0	0	0	0	1	0	0	0	0	1	0	0	0	1	0	0	0	0	0	0	1	0	0	2	0	0	0	0	0	0	0	1	0	1	0	0	0
hsa-mir-3714	0	0	0	0	0	0	0	0	0	0	0	0	0	0	0	0	0	0	0	0	0	0	0	0	0	0	0	0	0	0	0	0	0	0	0	0	0	0	0	0	0	0	0	0	0	0	0	0	0
hsa-mir-3713	0	0	0	0	0	0	0	0	0	0	0	0	0	0	0	0	0	0	0	0	0	0	0	0	0	0	0	0	0	0	0	0	0	0	0	0	0	0	0	0	0	0	0	0	0	0	0	0	0
hsa-mir-4538	0	0	0	0	0	0	0	0	0	0	0	0	0	0	0	0	0	0	0	0	0	0	0	0	0	1	0	0	0	0	0	0	0	0	0	0	0	0	0	0	0	0	0	0	0	0	0	0	0
hsa-mir-4539	0	0	0	0	0	0	0	0	0	0	0	0	0	0	0	0	0	0	0	0	0	0	0	0	0	0	0	0	0	0	0	0	0	0	0	0	0	0	0	0	0	0	0	0	0	0	0	0	0
hsa-mir-4534	0	0	0	0	0	0	0	0	0	0	0	0	0	0	0	0	0	0	0	0	0	0	0	0	0	0	0	0	0	0	0	0	0	0	0	0	0	0	0	0	0	0	0	0	0	0	0	0	0
hsa-mir-4535	0	0	0	0	0	0	0	0	0	0	0	0	0	0	0	0	0	0	0	0	0	0	0	0	0	0	0	0	0	0	0	0	0	0	0	0	0	0	0	0	0	0	0	0	0	0	0	0	0
hsa-mir-4537	0	0	0	0	0	0	0	0	0	0	0	0	0	0	0	0	0	0	0	0	0	0	0	0	0	0	0	0	0	0	0	0	0	0	0	0	0	0	0	0	0	0	0	0	0	0	0	0	0
hsa-mir-4530	0	0	0	0	0	0	0	0	0	0	0	0	0	0	0	0	0	0	0	0	0	0	0	0	0	0	0	0	0	0	0	0	0	0	0	0	0	0	0	0	0	0	0	0	0	0	0	0	0
hsa-mir-4531	0	0	0	0	0	0	0	0	0	0	0	0	0	0	0	0	0	0	0	0	0	0	0	0	0	0	0	0	0	0	0	0	0	0	0	0	0	0	0	0	0	0	0	0	0	0	0	0	0
hsa-mir-4532	0	0	0	0	0	0	0	0	0	0	1	0	0	0	0	0	0	0	0	0	0	0	0	0	0	0	0	0	0	0	1	0	0	0	0	0	0	0	0	0	0	0	0	0	0	0	0	0	0
hsa-mir-4533	0	0	0	0	0	0	0	0	0	0	0	0	0	0	0	0	0	0	0	0	0	0	0	0	0	0	0	0	1	1	1	0	1	3	2	0	0	0	0	1	0	0	0	0	0	0	0	0	0
hsa-mir-3621	0	0	0	0	0	0	0	0	0	0	0	0	0	0	0	0	0	0	0	0	0	0	0	0	0	0	0	0	0	0	0	0	0	0	0	1	0	0	0	0	0	0	0	0	0	0	0	0	0
hsa-mir-3620	0	0	1	0	0	0	0	0	0	0	0	0	3	0	0	0	2	0	0	0	0	0	1	0	0	0	0	1	3	1	0	1	14	0	1	5	3	0	5	5	0	1	1	0	0	2	1	0	1
hsa-let-7f-1	1075	15244	2662	5177	4260	3548	27499	3921	9432	2973	12969	28083	51575	2989	14254	1156	88918	7217	5888	18766	2200	5194	6818	1840	14795	16264	15862	62058	12007	39661	2319	3331	12298	5046	3608	49904	6733	1418	20313	63658	1228	8999	3756	7220	2376	17560	39688	27039	16422
hsa-let-7f-2	1011	15454	2636	5378	4358	3681	28042	4109	9430	3182	13361	28879	52217	3014	14350	1130	90601	7444	6077	18914	2237	5493	6878	1776	14809	16470	16358	62611	12166	40330	2195	3440	12604	5173	3592	50534	6798	1433	20886	64565	1205	9344	3803	7278	2381	17517	40306	28045	16594
hsa-mir-3153	0	0	0	0	0	0	0	0	0	0	0	0	0	0	0	0	0	0	0	0	0	0	0	0	0	0	0	0	0	0	0	0	0	0	0	0	0	0	0	0	0	0	0	0	0	0	0	0	0
hsa-mir-3152	0	7	0	0	1	0	0	0	0	1	0	2	1	2	0	0	1	1	0	0	0	0	0	0	1	0	0	0	0	2	0	2	0	2	0	1	1	0	0	1	0	0	0	0	1	0	1	0	0
hsa-mir-3151	0	0	1	0	0	0	0	0	0	0	0	0	0	0	0	0	0	0	0	0	0	0	0	0	0	0	0	0	0	0	0	0	0	0	0	0	0	0	0	0	0	1	0	0	0	0	0	0	0
hsa-mir-3157	0	1	0	2	1	0	0	0	1	4	6	0	0	3	2	0	0	0	1	1	0	0	1	0	1	1	2	0	0	0	0	0	9	2	0	7	0	0	1	8	0	2	0	1	2	5	0	1	0
hsa-mir-3154	1	0	0	1	0	0	0	0	1	0	0	0	0	0	0	0	4	0	0	0	1	0	0	1	0	0	0	0	0	1	0	0	1	0	0	2	0	0	1	0	0	1	0	1	0	0	1	0	0
hsa-mir-3159	0	0	0	0	0	0	0	0	0	0	0	0	0	0	0	0	2	0	0	0	0	0	1	0	0	0	0	0	0	0	0	0	0	0	0	0	0	0	0	0	0	0	0	0	0	1	0	0	0
hsa-mir-4509-1	0	0	0	0	0	0	0	0	0	0	0	0	0	0	0	0	0	0	0	0	0	0	0	0	0	0	0	0	0	0	0	0	0	0	0	0	0	0	0	0	0	0	0	0	0	0	0	0	0
hsa-mir-4509-3	0	0	0	0	0	0	0	0	0	0	0	0	0	0	0	0	0	0	0	0	0	0	0	0	0	0	0	0	0	0	0	0	0	0	0	0	0	0	0	0	0	0	0	0	0	0	0	0	0
hsa-mir-4509-2	0	0	0	0	0	0	0	0	0	0	0	0	0	0	0	0	0	0	0	0	0	0	0	0	0	0	0	0	0	0	0	0	0	0	0	0	0	0	0	0	0	0	0	0	0	0	0	0	0
hsa-mir-941-2	0	0	0	0	0	0	0	0	0	0	0	0	0	0	0	0	0	0	0	0	0	0	0	0	0	0	0	0	0	0	0	0	0	0	0	0	0	0	0	0	0	0	0	0	0	0	0	0	0
hsa-mir-941-3	0	0	0	0	0	0	0	0	0	0	0	0	0	0	0	0	0	0	0	0	0	0	0	0	0	0	0	0	0	0	0	0	0	0	0	0	0	0	0	0	0	0	0	0	0	0	0	0	0
hsa-mir-941-1	0	0	0	0	0	0	0	0	0	0	0	0	0	0	0	0	0	0	0	0	0	0	0	0	0	0	0	0	0	0	0	0	0	0	0	0	0	0	0	0	0	0	0	0	0	0	0	0	0
hsa-mir-6770-1	0	0	0	0	0	0	0	0	0	0	0	0	0	0	0	0	0	0	0	0	0	0	0	0	0	0	0	0	0	0	0	0	0	0	0	0	0	0	0	0	0	0	0	0	0	0	0	0	0
hsa-mir-6770-3	0	0	0	0	0	0	0	0	0	0	0	0	0	0	0	0	0	0	0	0	0	0	0	0	0	0	0	0	0	0	0	0	0	0	0	0	0	0	0	0	0	0	0	0	0	0	0	0	0
hsa-mir-6770-2	0	0	0	0	0	0	0	0	0	0	0	0	0	0	0	0	0	0	0	0	0	0	0	0	0	0	0	0	0	0	0	0	0	0	0	0	0	0	0	1	0	0	0	0	0	0	0	0	1
hsa-mir-4444-1	2	2	1	0	3	0	1	2	0	1	1	0	3	0	3	0	3	0	0	0	0	0	2	0	0	0	1	3	0	2	2	0	4	2	1	6	0	0	4	0	1	1	0	2	0	2	3	3	1
hsa-mir-516a-1	2	1	0	0	0	0	0	0	0	0	1	2	0	0	0	0	17	0	0	0	1	0	3	0	1	1	0	1	0	2	0	0	0	0	14	0	1	0	2	0	0	0	0	0	0	5	12	0	0
hsa-mir-516a-2	1	0	0	0	1	0	0	0	1	0	4	1	0	1	0	2	14	0	0	0	1	0	1	1	0	2	0	0	1	7	0	0	2	4	15	2	0	1	2	0	0	0	1	0	0	4	15	0	0
hsa-mir-4444-2	5	5	2	2	2	0	2	2	2	2	2	1	5	3	1	0	0	2	2	1	0	1	5	0	1	2	2	6	3	6	2	0	6	2	0	10	1	0	8	0	1	2	2	4	0	3	5	1	5
hsa-mir-93	5193	46711	16369	4804	25536	6464	23834	14393	4788	10777	18109	33191	17454	2245	12949	4163	69945	6166	10151	10541	5739	14036	24874	4671	30714	9603	41642	51491	27415	47474	1729	8532	191635	17000	18058	42162	38653	8993	26605	35238	3436	6667	14093	6022	8375	6813	101150	58401	4262
hsa-mir-95	1	51	6	9	2	12	7	1	4	20	12	12	13	7	11	7	35	0	5	2	19	10	6	9	4	9	20	6	29	24	5	12	7	11	12	9	1	12	17	26	6	6	9	7	8	7	10	12	6
hsa-mir-96	39	499	323	21	130	51	86	196	5	341	9	53	135	0	115	22	107	43	3	424	105	64	676	47	29	68	321	267	281	295	27	44	226	100	97	1072	99	37	85	104	15	33	52	46	64	93	247	675	48
hsa-mir-490	0	0	0	0	0	0	0	0	0	0	0	0	0	0	0	0	28	0	0	0	0	0	0	0	0	0	0	0	0	0	0	0	0	1	0	1	0	0	0	0	0	0	0	0	0	0	0	0	0
hsa-mir-148b	363	1172	1862	344	442	303	197	558	171	894	332	288	918	39	814	181	1034	141	143	1041	545	512	976	639	610	657	426	907	1657	1667	598	346	1265	198	861	2859	616	251	1192	595	481	680	482	636	234	1702	1988	561	1687
hsa-mir-148a	126577	276045	691030	102796	68000	51274	157740	334626	56759	67891	143004	119040	535877	11106	254945	70480	193101	18274	26772	45034	69540	55897	958849	89663	63957	235249	254098	242788	456035	224299	29193	18652	265466	46673	206084	1808077	165676	32062	276034	133130	76091	82983	13975	100479	81793	203716	1322523	216441	195996
hsa-mir-548aj-1	0	0	0	0	0	0	0	0	0	0	0	0	0	0	0	0	0	0	0	0	0	0	0	0	0	0	0	0	0	0	0	0	0	0	0	0	0	0	0	0	0	0	0	0	0	0	0	0	0
hsa-mir-491	3	11	28	18	14	6	11	20	15	8	26	17	14	2	11	2	33	3	10	6	5	12	36	22	5	8	27	37	41	44	4	9	49	7	7	61	15	12	26	1	4	12	7	21	7	5	11	16	18
hsa-mir-4266	0	0	0	0	0	0	0	0	0	0	0	0	0	0	0	0	0	0	0	0	0	0	0	0	0	0	0	0	0	0	0	0	0	0	0	0	0	0	0	0	0	0	0	0	0	0	0	0	0
hsa-mir-1248	2	19	4	10	5	0	7	4	2	2	2	5	10	10	6	6	9	0	9	2	4	1	13	2	7	5	33	22	6	3	5	1	7	34	4	29	3	1	9	3	6	6	4	2	0	5	16	11	2
hsa-mir-2355	45	319	236	134	54	60	141	210	76	79	677	288	272	14	76	31	165	41	586	74	80	135	289	163	226	128	272	146	496	360	147	67	255	266	41	1428	52	49	320	284	63	123	29	103	73	183	221	260	79
hsa-mir-199a-1	1107	4710	3256	7475	2727	4033	9517	4488	4929	4988	12614	18965	19916	441	1629	1733	7033	616	4281	2604	8408	3932	5040	6208	1003	7656	3491	11971	54160	29247	4127	3412	21281	7124	967	99926	3498	2908	13994	3381	3246	14715	2800	11194	2174	2000	15757	11147	4905
hsa-mir-199a-2	2145	7178	5299	13116	3853	6738	13338	7636	7647	8578	19915	26550	34594	635	2892	2915	11831	1060	6900	4359	13320	5649	8472	11063	1721	13940	5741	16749	94262	48573	7826	4936	35688	10501	1749	166063	5738	4528	24138	5562	5769	25722	4290	18869	3389	3468	25923	16803	7900
hsa-mir-6090	0	0	0	0	0	0	0	0	0	0	0	0	0	0	0	0	0	0	0	0	0	0	0	0	0	0	0	0	0	0	0	0	0	0	0	0	0	0	0	0	0	0	0	0	0	0	0	0	0
[truncated: 1,151 more columns]
