# Supplementary material for: Multilayer network analysis of miRNA and protein expression profiles in breast cancer patients
Source: PLoS One. 2019 Apr 4;14(4):e0202311. doi: 10.1371/journal.pone.0202311 (PMC6448837; doi:10.1371/journal.pone.0202311)
Supplement: S2 File — The first column of the data represent cell type of the miRNAs, where ‘0’ means cancer samples and ‘1’ means normal tissues. The second column of the data is the code of the corresponding cases of samples in TCGA, and first row of the data is the name of proteins. (CSV) [file pone.0202311.s002.csv]

stats	protein	14-3-3_beta-R-V	14-3-3_epsilon-M-C	14-3-3_zeta-R-V	4E-BP1_pS65-R-V	4E-BP1_pT37_T46-R-V	4E-BP1_pT70-R-V	4E-BP1-R-V	53BP1-R-C	ACC_pS79-R-V	ACC1-R-C	Acetyl-a-Tubulin-Lys40-R-E	ACVRL1-R-C	Akt_pS473-R-V	Akt_pT308-R-V	Akt-R-V	AMPK_alpha-R-C	AMPK_pT172-R-V	Annexin_VII-M-V	Annexin-1-M-E	A-Raf_pS299-R-C	ARHI-M-E	ARID1A-M-V	AR-R-V	ASNS-R-V	ATM-R-E	Axl-R-V	Bad_pS112-R-V	Bak-R-C	Bap1-c-4-M-V	Bax-R-V	Bcl-2-M-V	Bcl-xL-R-V	Beclin-G-V	beta-Catenin-R-V	Bid-R-C	Bim-R-V	B-Raf-M-E	BRCA2-R-C	BRD4-R-V	Caspase-7_cleavedD198-R-C	Caspase-8-M-C	Caveolin-1-R-V	CD20-R-C	CD31-M-V	CD49b-M-V	CDK1_pY15-R-C	CDK1-R-V	Chk1_pS345-R-C
0	TCGA-A8-A07P	0.015916699	-0.170403298	0.7987292559999999	-0.485473772	-0.22904809399999998	-0.623210249	-1.209933425	-0.122401662	-0.316397298	-0.404954773	-2.201763852	0.472364901	0.072430047	-0.27099866699999997	-0.594436179	0.069121318	0.025616322	0.42794588100000003	-0.0689412	nan	0.417218495	-0.34782738799999996	0.4933402	nan	-0.83789296	-0.453291622	0.233435557	0.18842055100000002	0.030295887	0.373398888	2.9473669819999997	nan	-0.47428722799999995	-0.28326894	0.006644876	0.933684405	0.103835707	0.212931395	-0.157522692	0.354284331	0.151121761	0.396570291	-0.018532077	-0.6930899859999999	-0.285820838	-0.457064979	-0.389305092	-0.493375953
0	TCGA-GM-A3XL	-0.006749588000000001	-0.014815828999999999	0.103365439	-0.269508949	-0.10605259800000001	0.010455896	-0.051314862	nan	0.266101927	nan	-1.118034488	0.135994354	-0.232399262	-0.158440745	0.111881786	-0.185686615	-0.159483201	0.057384686	0.450171992	-0.18907306899999998	-0.048335724000000004	-0.194566608	-1.344395266	1.095465675	0.653295175	-0.133481553	0.137992888	nan	-0.020675327	0.097027893	-0.44464095600000003	-0.19936399300000002	nan	-0.34574836600000003	-0.022878087000000002	0.23573815899999997	nan	0.120283469	-0.543939999	3.0143801789999998	nan	-1.394322174	0.11796133	0.23887982600000002	-0.209781446	1.087714303	0.24904743199999999	0.093518524
0	TCGA-E2-A14S	0.36250300799999996	0.093018108	2.033260999	-0.591622683	-0.7205335420000001	-0.44246612799999996	-0.992608154	0.423338328	-1.197262095	-0.183703182	1.097064329	0.24485052899999998	0.39894239600000003	-0.747344357	-0.805587803	-0.7970667659999999	-0.879006637	0.09509827900000001	0.398640176	nan	0.23411155600000003	0.6464138079999999	-0.170877515	nan	-2.03654036	-0.09276999400000001	-0.155550669	0.07586121	0.603132938	-0.308026605	1.072423509	nan	-0.22910666899999999	0.878287443	-0.08389185800000001	2.411806794	1.28130087	0.41522551399999996	0.36469907100000004	-0.388491731	-0.150243425	3.581351375	-0.035340437	0.113796835	0.6900019890000001	0.31831090300000003	-0.19389556100000002	-0.24549229600000003
0	TCGA-E9-A2JT	0.512121986	0.159163586	0.050970225	0.797537686	3.3257076389999995	-0.25014785	0.1078096	nan	-0.113849945	nan	-1.631990715	0.35197844899999997	3.102626728	1.5532792780000002	-0.015080815	-0.624822501	-0.665829738	0.094249745	1.289643911	-0.33985273299999996	0.9588527309999999	-0.59001017	-0.26861192899999997	0.171658565	1.049758838	1.136093471	-0.078156832	nan	-0.534368936	0.048069299	0.0566378	-0.126290403	nan	-1.5144340219999999	0.544463085	0.07912962	nan	-0.34801937	-1.504346694	0.296424619	nan	3.4831429419999997	0.703968652	0.835788365	-0.39855775	-0.6931844429999999	-0.46619617	-0.8910017929999999
0	TCGA-EW-A1J3	-0.13210063800000002	-0.12093895	0.052221313	0.031790768	-0.527220542	nan	-0.059028425999999995	0.624611678	2.290888615	1.997590599	0.306261736	-0.027814506	-0.17884504199999998	-0.148501863	-0.03475712	0.432658066	0.367582009	-0.033676782	-0.7291735509999999	0.056572942	-0.04536936	0.510702725	1.660290033	-0.570982623	nan	-0.001005904	0.03993096	-0.13265556	-0.013594923	0.066204782	-0.21773795899999998	0.284611351	-0.035248941	-1.496658452	-0.245700043	-0.38751861600000004	0.385717601	0.007641979	0.225756598	-0.6751766790000001	-0.18735261	-1.397791271	-0.300863485	-0.197962146	0.102608312	0.18296177100000002	0.13992090699999998	0.029696687000000003
0	TCGA-GM-A4E0	0.7520154440000001	0.351080997	0.497625626	-0.905372588	-0.7002440870000001	-0.35447940000000006	-0.041497047	nan	0.305858373	nan	nan	0.21762206	0.48831470299999996	0.067181042	0.463954225	0.120032974	-0.37325771	0.14893853	0.38462957799999997	0.194759121	0.388456927	nan	0.44647912	-1.17267257	0.069409188	nan	0.504260723	nan	nan	0.35683870700000003	1.648063314	-0.28357387	nan	-1.1150613520000001	0.147283823	0.0	nan	-0.431382675	nan	-0.067663917	nan	2.655879154	0.478738445	-0.48196946700000004	-0.062408505	nan	-0.043430955	-0.496493115
0	TCGA-AO-A0JC	0.33120370600000004	0.59389913	0.6170707910000001	-0.57980562	-0.893289819	-0.34426657299999996	-0.675273225	0.8151557220000001	-1.169337388	-0.198866453	-0.7443805809999999	0.362036171	0.609894912	-0.015517261999999999	-0.6098890060000001	0.299682391	0.786438558	0.321579425	-1.57611664	nan	0.005950001999999999	-0.624552718	2.870456388	nan	1.159917063	-1.690532741	1.1839659	-0.09784602	-0.01522818	0.6314985120000001	3.3114139989999996	nan	-0.19714252	1.321810075	-0.411287005	6.21e-05	2.256992222	0.6863672679999999	-0.659327917	0.31212199	1.169874616	-0.523959573	0.155640956	-0.118894919	1.203393519	0.23167880899999999	-0.659062086	0.053745593
0	TCGA-OL-A66O	-0.280517136	0.692957653	-0.178971386	-0.64220383	-0.590754985	-0.861132536	-0.08512033699999999	nan	0.39790749299999995	nan	nan	-0.251656368	-1.995524945	-0.962181356	-0.621226307	0.84403163	1.32908349	0.151297562	-0.34314043	0.085829741	0.588480077	nan	2.4079725240000003	-0.413374156	0.52709792	nan	0.196094605	nan	nan	0.311414097	1.9489478740000001	-0.479560904	nan	1.280632548	-0.072167331	1.109206804	nan	-0.178299519	nan	-0.403657407	nan	-0.836884174	-0.277229033	-0.20332075100000002	0.48205766299999997	nan	0.226299625	0.311871859
0	TCGA-B6-A0RO	-0.233266835	0.24002346800000002	-0.027272957999999996	0.014115972	0.785616841	0.110036682	-0.056632576	0.265884161	0.873110264	0.347391306	0.405144224	0.488293805	1.898534247	1.357507627	0.630775048	0.241762497	0.5958701470000001	0.509903691	-0.08095935	nan	0.577278371	-0.364517608	0.6748936040000001	nan	0.408462295	0.395348915	-1.3459878680000001	0.35658566700000005	-0.059302309000000004	0.396404855	0.17145362100000003	nan	-1.090806008	0.075309584	0.341239401	0.041945132999999996	-1.503290622	-0.8142152159999999	-0.596386498	-0.22290844	0.320110656	2.1470691090000003	0.30154038699999997	-2.439323511	-0.5638565999999999	-1.411653889	-0.477184726	-0.550747023
0	TCGA-AR-A2LM	0.11051605	0.19054668600000002	0.347545725	-0.365923028	-0.663338028	-0.448777531	-0.207567048	nan	0.021162904	nan	-0.201210313	-0.09019305400000001	-0.006966801999999999	0.11624637	0.6996868409999999	0.564950786	1.033529827	0.32984200399999997	0.6834532609999999	-0.128453502	0.118007745	-0.44385958299999995	0.9615277609999999	-0.451912498	1.003897372	-0.256534373	-0.199781255	nan	-0.465846615	0.019744833	0.15182695300000001	-0.118790029	nan	-1.70896455	-0.141048324	0.098090781	nan	0.42092729799999995	-0.656270624	-0.094537125	nan	1.294358939	-0.056755327	0.000345708	0.383852441	-0.148211306	-0.306562295	-0.48373053299999996
0	TCGA-A2-A1G6	-0.139887586	0.309215564	-0.375262565	0.22052446	-0.5334300160000001	nan	0.730478365	-1.0723684009999999	-0.6888418140000001	-1.231788758	-0.633511766	0.11941125300000001	0.102868763	0.092070907	-0.9023158379999999	-0.215123273	0.134809725	0.067572696	0.883593757	-0.030337325	-0.110952395	-0.273118794	-0.783507229	-0.680139809	nan	0.117744703	-0.10375879199999999	0.37921467700000006	-0.47087488899999996	0.21658694399999998	0.43626841899999996	0.12001256	0.04300514	-0.314368237	0.186850197	-0.224928732	-0.544656264	-0.37670720700000004	-0.616297642	-0.17919667399999997	0.598193615	1.447305878	0.49211073899999996	0.624440669	0.147655297	-0.035194714	-0.035683435	0.040742321
0	TCGA-D8-A1XT	-0.057870912999999996	-0.07403559400000001	-0.121906955	0.612731609	0.9350976809999999	nan	0.990212153	0.295319808	-0.431916468	-0.937384317	-0.158451476	0.11005418900000001	0.596262715	0.6480267510000001	-0.386340808	-0.08328918099999999	-0.204956057	0.209443603	0.039140969	-0.34194050000000004	-0.060444882000000005	-0.150271927	-0.127129187	0.751039007	nan	0.10573462	0.057890945	0.075945843	0.156933092	0.074717694	-0.753249185	-0.230540496	-0.10871213699999999	-0.26819534100000003	0.060557448	-0.41464353600000003	-0.93383751	-0.04697811	-0.052517945	1.4213544580000002	0.334763312	0.533022993	0.170156058	-0.020197546	-0.188078633	0.23275715800000002	0.201984692	0.316683098
0	TCGA-B6-A0X1	-0.12234688	-0.049836167	-0.571405242	0.498575493	0.8950909909999999	0.357752535	0.226573505	0.002967832	0.214410436	0.06114486	1.141453767	-0.10059065699999999	0.6318600520000001	0.159919186	-0.289383472	-0.098833861	0.186234281	-0.206724185	0.622440721	nan	-0.119486812	-0.291106184	-1.1710645640000001	nan	0.460362284	0.17402694800000001	0.472709295	0.024851805	0.28924411699999997	-0.33174669100000004	-1.164646597	nan	-0.145293683	-0.07964297	0.021350288999999998	-0.310941698	-0.043210569000000004	-0.087985726	0.40629642	2.231021034	-0.075297477	-0.955393333	-0.014014241	0.09427930300000001	-0.08425709	0.23580175	0.200473412	0.019035924
0	TCGA-A7-A0CD	-0.094338025	-0.135722315	0.207209215	-0.516131519	0.07182509	-0.20346317600000002	-0.431722822	-0.288113931	0.7053321370000001	0.570049878	1.234172642	0.162311282	0.037028303	-0.326745472	-0.11294821	0.062071972999999996	-0.303986303	-0.026907617	-0.41586889899999996	nan	0.152664548	0.008321419	1.85878172	nan	0.7642296740000001	-0.109666957	0.557379429	0.11741149099999999	-0.050224389	-0.263775977	0.951390733	nan	-0.115553954	-0.23588736600000001	-0.23285273399999998	0.554341349	-0.46323182700000004	-0.47090820899999997	0.00707442	-0.62480924	0.078118039	0.325035063	0.065429363	-0.262344171	-0.158629984	-0.43707846100000003	-0.473744375	-0.151251847
0	TCGA-5L-AAT1	-0.454898752	0.152422045	0.24329769699999998	-0.22101892	0.286701095	-0.40112439200000005	0.43834918	nan	-0.07020146099999999	nan	nan	-0.08721759800000001	0.818014467	0.534682234	0.67461069	-0.606358395	0.289342155	0.365586408	-0.052657187	-0.05340143	-0.519261109	nan	0.526185546	0.293719148	1.0142165840000001	nan	0.240371013	-0.605457729	0.39082042100000003	0.522174441	0.080442828	-0.216538163	nan	-0.45330448700000003	-0.660606444	0.15948331699999999	nan	-0.668514588	nan	0.163926846	nan	-1.2569683409999999	-0.339222632	0.011553195	-0.450714126	nan	-0.955584625	0.405233634
0	TCGA-Z7-A8R5	-0.22168815	-0.052527345	0.49661585	0.0	0.47706811	-0.255766237	1.552095358	nan	-0.117029367	nan	nan	-0.513599841	0.221808588	0.407836049	1.169416719	0.06725316099999999	1.50913666	0.7876545009999999	-0.95125235	-0.039665709	-0.612052863	nan	1.9937842819999998	-0.36452996200000004	-0.050400792	nan	0.991143315	0.01369268	0.240053712	1.13602546	0.973630155	0.044952439000000004	nan	-1.340885169	-0.08971018900000001	0.667005208	nan	-0.503461223	nan	-0.28159940699999997	nan	-1.14063572	0.048642909000000005	-0.114192154	-0.49523875799999995	nan	-0.8702417029999999	0.239335078
0	TCGA-AR-A5QM	0.39604341	-0.255173453	-1.076518288	-0.36405768200000005	0.694945735	0.457124208	-0.563517051	nan	0.7154982329999999	nan	nan	0.362276592	2.8404578330000003	2.047710864	-0.555165075	-0.25501742	-0.07575810200000001	-0.454480664	1.297859916	-0.07891565099999999	-0.631796401	nan	0.276455264	-0.080871064	-0.05579263	nan	0.102839771	nan	nan	-0.021277777	-0.054343114000000005	-0.011443568000000001	nan	-0.25551578	0.36943599899999996	-0.341211242	nan	0.512846155	nan	-0.323169893	nan	1.32333005	0.511776227	-0.188127171	-0.178347683	nan	-0.5080336329999999	-1.3244193309999999
0	TCGA-A2-A25F	-0.406136504	-0.135892772	0.250172181	0.272572262	0.7744452609999999	nan	0.360429705	0.036653103	-0.231681539	-0.60224855	-0.15464609199999999	-0.17999969	-0.93800161	-0.6768728820000001	-0.061732508	-0.14146366300000002	0.198494497	-0.550061864	0.665541568	0.015908121	-0.284554264	-0.176493987	-1.960600121	1.345882086	nan	0.38824986100000003	-0.036967477	0.160358588	0.027327009	0.128230633	-1.207565707	0.057443663	0.081590391	0.7474728979999999	0.003981533	-0.45611552299999997	0.7450431759999999	0.122437776	0.18021542899999998	0.7804159	-0.09071160699999999	-0.595917334	-0.18866207	-0.30263549100000003	-0.6137160429999999	0.386437436	0.39492915799999995	0.221831177
0	TCGA-GM-A2DB	-0.178423925	-0.019675987	-0.183546398	-0.014796153000000001	0.290578092	0.028768877	0.046269544	nan	0.262260541	nan	-0.391350621	-0.09397631599999999	2.434811002	2.048731183	0.30332565699999997	-0.057349444000000006	0.11643080800000001	0.215557618	0.22676194800000002	0.725173436	0.013973118999999999	-0.201105268	0.255159035	0.493746575	0.978446975	0.16296265199999999	0.111031675	nan	-0.278320904	-0.012267423000000001	-0.273083505	-0.130792546	nan	-0.0018005929999999999	-0.072378718	-0.357142035	nan	-0.181935132	-0.304178725	1.958144703	nan	-0.257991365	0.10882465699999999	0.276027501	0.004040085	0.07422433099999999	-0.07042491	0.250047905
0	TCGA-D8-A73X	-1.3388993409999999	0.042770138	0.323292123	-0.679494603	0.573448037	-1.288986228	0.686163295	nan	-0.28456532	nan	nan	-0.949295276	2.202690151	1.568266736	1.3115122940000001	-0.770400966	1.5360540930000002	0.79564402	-0.642810389	-0.140582968	-1.01620877	nan	1.205406809	0.5795898829999999	-0.40849676700000004	nan	0.664795706	-1.313337015	0.9233998590000001	0.8006815290000001	0.893087014	-0.38271708	nan	2.316348596	-1.45014401	-0.015975731	nan	-1.114818358	nan	-1.7649121840000002	nan	-2.323767011	-1.183718478	-0.35674628700000005	-0.220499881	nan	-1.8142974440000001	1.084721161
0	TCGA-LL-A442	-0.361741186	0.079523727	0.091753885	0.602413114	0.526051708	-0.35181497100000003	-0.145797386	nan	1.7587849269999998	nan	nan	-0.216808605	-0.512187368	-0.280154812	0.49579175	-0.192687448	0.19990158100000002	0.054394690999999995	-0.570922504	0.202396722	0.516144348	nan	-1.111730602	-0.258005627	0.493445552	nan	0.144668155	nan	nan	-0.5860963029999999	-0.194147047	-0.34080784799999997	nan	0.959359559	-0.571837791	-0.419461429	nan	-0.161527684	nan	-0.793977292	nan	-0.770948787	-0.28082610199999997	-0.0018240420000000001	-0.069044522	nan	-0.087738964	0.26800923
0	TCGA-A2-A0D3	-0.030946179	-0.533292699	0.048493894	-0.323833807	-0.724877178	-0.053862904	-0.343701462	1.214595203	-0.372534501	-1.3103158259999999	1.455591082	-0.039363986000000004	-0.129255155	0.024046698999999998	0.6433380329999999	0.279777066	1.006065541	-0.041460572	0.135079683	nan	-0.348193701	0.198207553	1.097260393	nan	1.461801886	-0.20907816	-0.238092445	-0.176725907	-0.069109125	-0.24227128899999997	2.081691466	nan	-0.010719881	1.0322848059999998	-0.205644088	0.185965773	0.076791841	-0.607710937	0.24856782800000002	-0.274861319	-0.248113277	-2.636888982	-0.44808105299999995	-0.348218524	-0.066582578	-0.13072016	-0.052892719000000005	-0.20905174199999998
0	TCGA-A8-A09W	-0.17735875	-0.250749734	0.7446728690000001	-0.041070932000000004	0.540722244	-0.002368136	-0.20902224600000002	-0.92337945	1.587900792	1.6080180519999998	-0.829806725	0.346406375	0.172948922	-0.104886719	0.015363152	0.076360275	0.245645284	0.12204275099999999	0.008336488000000001	nan	0.18105412	-0.20277791899999997	1.285676323	nan	0.728446842	0.500513498	0.13797916300000002	-0.14319267900000002	0.326323348	0.21126066699999999	-1.1101600440000001	nan	-0.511048022	-1.4304878090000002	-0.293243944	-0.042469139	-0.681646592	-0.572494968	0.069048704	-0.300054881	0.13482712300000002	0.559982446	0.08676129099999999	-1.2228775109999999	-0.25496262	0.06488409099999999	0.061480284	-0.354238018
0	TCGA-OL-A5S0	0.623036601	0.21742078399999998	-0.090489893	-0.088525255	-0.449399709	0.204070329	-0.19206579	nan	-0.20142149199999998	nan	nan	0.536513349	0.484619788	0.49049426799999996	-0.362292854	-0.17082624899999999	-0.393638166	-0.456234405	0.685120801	0.034562206	-0.8620635590000001	nan	-0.9871342759999999	0.5388821189999999	0.128608416	nan	0.040089332000000005	nan	nan	-0.068710486	-1.154708284	0.312031746	nan	-0.048355615	0.633325595	-0.71253536	nan	0.35531327799999995	nan	0.456543586	nan	1.216605782	0.9624872170000001	-0.681088351	-0.563497483	nan	0.32828850800000003	-0.29020850800000003
0	TCGA-E9-A1QZ	0.157993802	0.12850889699999998	0.49141556299999994	-0.363556425	-0.287222393	nan	-0.23955826300000002	-0.669606814	1.553614764	2.003454026	-0.7387883040000001	0.169189077	-0.223073535	0.466040144	-1.074372635	0.035388342999999996	0.13245378300000002	0.27175276600000003	1.014059027	-0.783934699	0.11956635199999999	-0.332445518	-0.215355563	-0.6457196829999999	nan	-0.656530898	0.19944237	-0.029500447000000003	-0.33333636899999997	0.395111934	1.201391061	0.331649452	-0.300015914	-0.607603103	0.18136228100000001	1.0506337890000002	0.385165446	-0.150203489	-0.693614397	-0.289888169	0.147033352	1.274516862	0.135835465	0.17844192399999997	0.22804290000000002	-1.226068086	0.416382146	0.157999838
0	TCGA-D8-A1J9	-0.299243853	-0.11158463800000001	-0.178841102	0.565480969	0.164259735	nan	-0.276213998	-0.157664787	1.777286195	1.53548211	0.33999448	-0.049019677000000005	1.169077547	1.060969291	0.667931755	0.33206911899999997	-0.616290325	-0.33412826	0.376552166	0.55571366	-0.23535423600000002	-0.032838972	1.409924874	0.400231128	nan	-0.014577661	0.471229575	-0.198731293	-0.18864798800000002	0.152167807	-1.152493732	0.08617046099999999	0.027206263999999997	-0.026946941000000002	-0.16324966400000002	-0.028086489	-0.092645849	-0.400045985	-0.135249077	1.409337436	0.21107394899999998	-1.244979578	-0.22198473	-0.233346658	-0.052591959	0.08270004	0.636809533	0.007108812
0	TCGA-BH-A1F5	-0.223999717	0.071601256	0.528833921	-0.349237095	0.164411433	nan	0.19860388699999998	0.44829494799999997	-0.116098177	0.274427558	-0.893043603	-0.097373004	-0.35676328799999996	0.012312571000000001	-0.37573164700000006	-0.401222846	-1.06487951	0.247460305	-0.79987063	1.01472468	-0.16742212199999998	0.39999628	0.8641628570000001	-0.615168195	nan	-0.529960535	0.662241324	-0.208636588	-0.088808767	0.17084191699999998	1.280747147	0.562574347	-0.077203227	1.072108577	-0.32566232100000003	0.9008440609999999	1.404169561	0.146217399	0.22448841600000002	-0.111559391	-0.010601313000000001	0.5608478179999999	-0.12565647900000002	-0.194851225	0.782446365	0.185297068	-0.308743816	-0.10713363099999999
0	TCGA-A2-A0YK	0.491791446	0.30723247800000003	-0.347151355	0.33457212399999997	1.064586205	0.330403364	0.580146918	-0.323057613	-0.120702603	-0.49407008	-1.5917719719999999	0.411417731	0.34020071	0.449340576	-0.257273495	-0.136780029	0.023016955	0.31193299399999996	0.38319661899999996	nan	0.618690023	0.030070698	0.356391334	nan	0.012220517	-0.138329473	-0.8785545290000001	0.9275179440000001	-0.192840633	-0.028339155	-0.206713283	nan	0.14071039300000002	-1.128898874	0.75304908	-0.132074307	-0.516631976	0.141012886	-0.794548513	0.093610433	0.500562721	2.0568916880000003	0.716250915	-0.063369603	0.007578933	-0.350064306	0.006656128000000001	0.30060938800000003
0	TCGA-AR-A1AP	0.06573382700000001	0.144984002	0.081725119	-0.071964815	0.077373718	-0.176776287	-0.060245050999999994	nan	-0.6604990820000001	nan	-0.381185489	-0.013537256999999999	-0.293674228	-0.028587749	-0.24809730600000002	-0.11670253300000001	-0.031330377	0.028373625	0.16966757300000002	-0.283940402	-0.012012258	-0.17117531600000002	0.045692814000000005	0.57016435	-0.535960336	-0.17740155100000002	0.013733826999999999	nan	0.042021569	0.19418288	-0.294837018	0.512748571	nan	0.396314695	0.224847202	-0.17256945399999998	nan	-0.23880696	-0.390270379	0.503997192	nan	0.30345808399999996	0.038221253999999996	-0.18746121699999999	0.178290938	-0.273183562	0.38051165299999995	0.044631485
0	TCGA-BH-A0C7	0.087440639	0.070253045	-0.187195318	-0.391638841	-0.298762614	-0.10800769199999999	-0.039295696	-0.19055429699999998	0.559780851	0.694056818	0.40013103899999997	0.221772091	-0.330518383	-0.11157834800000001	0.007451401	0.018525445	0.465301898	0.127139757	0.258496363	nan	0.223356862	0.058607439000000004	0.388742614	nan	0.314007639	0.204327646	0.143160351	-0.005386549	0.102184129	0.044002687	0.395544789	nan	-0.126243714	-0.131154893	-0.110493737	0.255778264	0.9221783729999999	-0.003944953	0.003402398	0.032847827	-0.005927764	0.127638994	0.036123853	0.028395857000000004	0.217791044	0.213339222	0.289941925	-0.044636545
0	TCGA-AR-A24P	0.023162437	-0.34447087	-0.258830178	-0.527733925	-0.136909583	nan	-0.23976857	0.32837472100000004	-0.471970932	-0.573137319	-0.637759534	0.042306948	0.256383256	-0.341649528	-0.0715262	-0.312859864	0.348713011	-0.095994934	0.399218266	-0.08595491599999999	0.022624692999999998	-0.056610644	-0.572753427	-0.52786349	nan	0.101250449	0.37256268200000003	-0.198258756	0.20390630899999998	-0.143484341	0.011564378	-0.29120959399999996	-0.179828565	0.018905289	-0.178928917	-0.078975151	-0.178738462	-0.269206264	0.343582788	0.668936092	0.018126822	1.114937357	-0.176662295	-0.099368855	-0.137006252	-0.51734355	-0.056289491	-0.24057758399999998
0	TCGA-C8-A12T	0.007348772	0.049907309000000004	0.624045063	0.11538584699999999	0.05231808	-0.036139668	0.344485162	-0.626530143	-0.05710238	0.346472179	-1.316731587	-0.14325498	-0.048827737999999996	0.092463491	-0.856859335	-0.085688683	0.064581442	0.07942141700000001	0.392749148	nan	-0.145720233	-0.138814915	0.847689295	nan	-0.211165617	-0.09165869900000001	-0.32975183399999997	-0.02024628	-0.10460429	0.22005662	0.897685163	nan	-0.013365694	-0.238102598	0.12712853300000002	0.20117017399999998	-0.220469377	0.238508533	-0.5774581670000001	0.9847940740000001	-0.008128367	1.265392138	-0.18032474899999998	0.24846126300000002	0.16861068699999998	0.405398935	0.255460674	0.271080593
0	TCGA-AN-A04A	0.018477063000000002	-0.099726675	0.153649777	-0.030530437	-1.0478340590000002	-0.146393165	0.37462449	0.59232223	-1.0498391790000001	-0.469813958	1.6680751059999999	-0.08946657400000001	-0.6991919990000001	-0.308127292	0.631236401	0.047863540999999996	0.33475842699999997	-0.0026796640000000004	0.117187981	nan	-0.15779496199999998	0.22200161699999998	-0.097693265	nan	0.047565927	-0.005120339000000001	-0.734092326	-0.004088846	0.670609851	0.12007190699999999	2.532380544	nan	-0.078774496	0.527109142	-0.135224986	0.8332105240000001	1.015674894	-0.07622472200000001	0.517424221	-0.451027795	-0.34863731600000003	0.22929729199999999	-0.19921991	-0.061044702	0.573497329	-0.083451124	-0.026004511	-0.063214105
0	TCGA-E2-A15D	0.025808105	0.020887763	0.024438308	-0.25115625199999997	-0.11825701699999999	-0.11880771	-0.262383409	0.527482522	-0.41531870600000004	-0.627986729	1.2706658990000002	0.024776648999999998	-0.09733351800000001	-0.009882501	-0.079822925	-0.148904588	-0.00464116	0.158072242	0.13441789199999998	nan	-0.005117521	-0.061223118	-0.19088024399999998	nan	0.091643343	-0.017697213	0.110527278	-0.074919214	-0.139359699	-0.001505805	0.938830947	nan	-0.17562504	0.16309131300000002	0.21848465399999997	0.438255374	0.180874996	-0.255700357	0.09946269199999999	-0.366363072	-0.09061683300000001	0.708733462	0.030397096000000002	-0.23145749300000001	-0.069114914	-0.439724468	-0.081772842	-0.167918998
0	TCGA-AO-A03N	0.10805991599999999	-0.008143598	-0.382162684	-0.192003597	-0.466723906	0.267444511	-0.027924364	0.826954291	0.581895585	1.3629987630000002	0.537954037	0.043560525999999995	-0.010896003999999999	-0.270110656	0.261891868	0.450341045	1.145616092	0.44388442899999997	-0.323071825	nan	0.172922395	0.193364158	2.009975969	nan	-0.0008941639999999999	0.051094855	-0.530037094	-0.026811513	-0.20072640600000002	-0.473762914	-0.9253192020000001	nan	0.060656678	0.28836363600000003	-0.033308298	0.97918405	-0.175778742	0.0008941639999999999	-0.414277605	0.11099418400000001	0.024369909	-0.973930695	-0.142392854	0.109918053	-0.140744066	0.022766721	-0.11112066300000001	0.00802238
0	TCGA-A7-A0CG	0.143481837	0.063806709	0.30288215399999996	-0.250758682	0.364998459	-0.061394131	0.30978083100000003	-0.069756539	0.024205042000000003	0.141713953	-0.4387273	0.7382091390000001	1.8261950569999998	0.991672216	0.178855756	-0.22118600800000002	-0.281002372	0.210433345	0.136181849	nan	0.571324045	-0.067374408	1.0518627	nan	-0.05670087	-0.20992385100000002	0.6318990720000001	-0.01068273	-0.240526606	0.217401483	-0.096479335	nan	-0.763827568	-0.84234665	-0.075573694	0.09399471599999999	-0.76639072	-0.355327877	-0.19384295699999998	-0.477517387	0.431580769	1.5218936719999998	0.029893832999999998	-1.60078334	-0.01948162	-0.667582135	-0.7438292609999999	-0.740650971
0	TCGA-C8-A278	0.055148077999999996	0.038809882000000004	-0.074310709	0.15923511199999998	-0.036404754	nan	0.036416999	-0.41340663899999996	0.151505686	-0.097387338	0.309904179	0.266645081	0.066054605	0.30359809	0.272816373	0.06679025400000001	0.160842997	-0.047452016	0.063464221	1.273428416	0.059122302	-0.059502252	0.12587573	0.452178753	nan	0.16372794	-0.11611583800000001	-0.050801095	-0.09906813699999999	-0.170660237	-0.913365585	0.08713331	0.02491255	-0.552894097	-0.021918213	-0.053153476	0.277830601	-0.16373395	-0.277680488	1.086716148	-0.024197961	-0.905237505	0.010536789	0.206568858	0.702469917	0.057460662	-0.028603175	0.07515991799999999
0	TCGA-A2-A1FX	-0.260587463	0.10465207800000001	0.9086383240000001	-0.23872915100000003	-0.387619923	0.019927406	0.609386523	nan	-0.018455126000000002	nan	-0.46703912399999997	-0.07359681	-0.553496997	-0.556322594	-0.222128518	0.019281938999999998	-0.391126786	0.047835666	-0.31529056	-0.24314603	0.0005103180000000001	-0.20652298	0.118779565	-0.052448068	-0.299683166	0.032383205	-0.22841292300000002	nan	0.125969868	0.542617571	0.433322982	0.84037764	nan	0.011021363000000001	-0.255315269	1.4298668319999999	nan	-0.462451215	0.12852503099999998	0.002745166	nan	-1.014294612	0.044960430999999995	-0.116664886	-0.005595978000000001	-0.16909031300000002	-0.28339669300000003	0.041763205
0	TCGA-EW-A1PB	0.279122107	0.22813836699999998	0.270444836	0.25635656	0.54357764	nan	0.229000476	0.454114478	-0.536661655	-0.055615582999999996	-1.000989748	0.6794297779999999	1.617406425	1.595684857	-0.166786444	-0.18683697300000002	-1.658679596	-0.005478079	0.798089081	0.128277342	-0.0041655270000000005	-0.288283272	-2.285543402	2.1184147490000003	nan	0.711089416	0.062135125	-0.018547751	0.01502351	0.816824958	-0.790104204	0.24194610000000003	0.31164749399999997	0.002214296	0.148255065	-0.31281860699999997	0.21383885100000002	0.487615769	0.074983197	4.012568969	-0.024456682999999996	-1.774018675	-0.047520225	0.101052234	0.033094527	0.160438203	-0.025609386	0.11690954099999999
0	TCGA-BH-A2L8	-0.13887913300000002	-0.09122742800000001	-0.521847533	0.063499983	-0.064837724	0.020765773	-0.035042517	nan	0.20014548399999998	nan	1.6624493669999998	-0.18308017199999999	1.6468439469999998	1.4371693509999999	0.243554834	0.273313437	0.008226766	-0.17417941399999998	0.519055975	-0.24404223100000003	0.08872853900000001	-0.05501271	0.459991866	0.156147743	0.731249255	0.455009139	0.246857913	nan	-0.05025527	-0.273375932	0.083691946	-0.23735526699999998	nan	-0.432357294	-0.276300418	0.254305532	nan	0.11482998900000001	0.045435948	0.401349634	nan	0.6587647520000001	0.0	-0.31208330100000004	-0.187173148	0.006673834	0.001698056	0.012190316000000001
0	TCGA-EW-A3U0	-0.20811891899999999	0.0028052520000000003	-0.421973434	0.050796314	-0.073117029	-0.12061544699999999	-0.287227505	nan	-0.6257659320000001	nan	-0.209258818	0.06692758	0.431034859	0.764659929	0.167367834	-0.017198436	0.072870839	-0.09063815900000001	0.104818883	-0.220454453	0.052756689	-0.25296745800000003	-1.353236951	1.231567019	0.6005626789999999	0.311231246	0.5098951310000001	nan	-0.042925020999999994	-0.121675243	-0.43895309600000004	-0.237435819	nan	-0.433476631	-0.033852781	-0.373267281	nan	-0.168252717	-0.382071115	2.133354485	nan	0.583879301	0.05929484	0.058095883	0.12159264300000001	0.126496009	-0.289984179	0.20146488199999998
0	TCGA-B6-A0RL	-0.005552199	0.037639902999999995	0.21792840300000002	0.104633247	0.9382051709999999	-0.016836904	-0.143892448	nan	-0.010629628	nan	0.310612697	0.071370162	0.198832271	0.0020920920000000003	-0.08130432900000001	-0.618185738	-0.35446954799999997	0.0055018440000000005	0.179608987	-0.149774641	-0.038035175	0.038922019	0.600764599	-0.074124418	-0.021568476	0.24420993800000002	-0.088108399	nan	0.12316432699999999	0.188105104	1.266102564	0.0	nan	0.765408029	-0.024143031000000002	1.25240495	nan	0.302434875	0.04858122	-0.036113936	nan	-0.089791756	-0.179972981	-0.053212420999999996	-0.265256587	0.22943691	-0.312699919	-0.22293152600000002
0	TCGA-A7-A3IZ	0.07102527	0.136609013	-0.183979125	-0.089353701	0.33844327700000004	0.001685479	0.570648111	nan	0.187393438	nan	0.7395868459999999	-0.164421245	-0.603001661	-0.505492058	0.17833180399999998	0.48059038299999995	0.766321108	0.238283062	-0.411723131	0.169323525	0.34329326299999996	0.248969158	0.9769865759999999	-0.6761888079999999	-0.010362605	-0.175661707	-0.32041292600000004	nan	0.053730558	-0.45152749299999995	1.151605559	-0.277192153	nan	-1.786792213	-0.358883006	0.7501730959999999	nan	0.291710411	0.306989525	-0.259568635	nan	0.208528116	-0.33538795600000004	0.172540532	0.156032261	0.695686384	0.660423878	-0.158405982
0	TCGA-C8-A8HP	0.49040623299999997	0.147357392	0.044425060999999995	0.007990109	-0.23786515	0.271359593	-0.053310893	nan	-0.666452673	nan	nan	0.160258283	-0.626942212	-0.178298659	-0.035338873	-0.192272809	0.089633122	-0.057123315	-0.49669224700000003	0.067868959	0.012844352	nan	-0.155893908	0.39991849799999996	0.9758722559999999	nan	0.088601655	0.09962200800000001	-0.251531026	0.31154528	-0.22370273699999998	-0.009344792	nan	-0.7404421859999999	0.27642733199999997	-0.276443127	nan	0.258479825	nan	0.586531647	nan	-1.08569724	0.163045871	0.166385743	-0.255534361	nan	-0.09100819199999999	0.020186251000000002
0	TCGA-GM-A2DO	-0.12434091	0.009155597	0.6024622789999999	-0.20687631399999998	0.7036891	0.065217451	0.796331791	nan	-0.470109779	nan	-1.939295601	-0.15915789800000002	-0.7045348770000001	-0.608804704	0.348442345	-0.14157524300000002	-0.080581045	0.148384769	0.44643904	-0.12132138699999999	-0.137301043	0.11176240800000001	-0.05030196	0.251044272	1.61579059	0.156579655	0.08533817099999999	nan	0.103089346	0.1281032	0.9286578809999999	-0.23384245	nan	-0.858899264	-0.21960198	0.34337135	nan	0.313674385	0.39742188	1.820973987	nan	-1.395735256	0.050402623	0.05529397900000001	0.094832377	0.038515241	-0.18302052	0.014598891000000001
0	TCGA-AR-A1AS	-0.113238188	-0.12447476699999999	-0.40815509200000005	-0.238806861	-0.08932588	0.165001041	-0.094207581	0.62193383	0.207061982	0.467013884	0.267406734	0.088143358	0.387430448	0.172378318	-0.23778075699999998	0.480197556	0.836182124	0.109398224	-0.33416131600000004	nan	0.062489867000000004	0.26681385399999996	1.566616447	nan	-0.119164243	0.10443563199999999	0.264993694	-0.09540783300000001	0.25391106	-0.156251871	0.23340390600000002	nan	-0.152402904	-0.12491412699999999	-0.350309055	-0.5262900460000001	0.13903306	0.154146029	0.142128588	-0.5621344079999999	-0.259407161	0.026715701	-0.27443965600000003	-0.37912525700000005	0.091895275	0.12284362	-0.23624723	-0.304294015
0	TCGA-A2-A0YI	-0.128722285	0.06964727400000001	0.350965223	-0.264443723	0.079951457	-0.096067272	-0.37799111799999996	0.805283862	0.658947055	0.24881889399999998	0.502219944	0.807702389	-0.448132066	0.256650288	0.42733002299999995	0.056127205	0.8510537970000001	0.43876039299999997	0.453200974	nan	1.076844319	-0.22244316600000003	1.172145252	nan	0.44471471700000004	0.195521298	-1.297184699	0.327071674	-0.095875604	0.57594755	1.288976752	nan	-1.4976201869999999	1.00290008	0.181163424	0.6354765379999999	-0.258025391	-0.456322584	0.482130912	-0.44804898	0.40744322899999996	0.566926017	0.169643673	-2.868868567	-0.331557034	-1.7307453469999998	-0.976284058	-0.61629154
0	TCGA-E2-A108	0.42040838399999997	0.153704867	1.129525242	0.0023031510000000002	1.29226315	-0.842958258	-0.255311575	nan	0.034676427	nan	-0.460734835	0.27851467	1.9582764780000002	1.346792115	-0.262861342	0.036668255	-0.332139796	0.249765664	1.69766162	-0.326347869	0.392356859	-1.877633701	-0.560370469	-0.286749225	-0.862468283	-1.032912452	0.583043944	nan	-0.86317177	0.5955127139999999	0.22970106399999998	-0.17875353800000002	nan	-1.0107681590000002	0.6820124390000001	0.106651044	nan	0.182107591	-2.263547176	0.565474797	nan	3.254340773	0.049460381	0.698182345	-0.371304801	-0.594418281	-1.003923381	-0.688780115
0	TCGA-S3-AA14	-0.240695827	-0.06823633900000001	-0.20845683199999998	0.109638869	0.028706493	-0.267422432	0.199419651	nan	0.8458429690000001	nan	nan	-0.382132906	-0.139462934	-0.001229276	0.306108019	-0.44010974	0.294075385	0.359955123	-0.58930773	-0.086362287	-0.32051642199999997	nan	0.992870805	-0.325560638	0.169414972	nan	0.099378769	-0.301157752	0.334839907	0.073958412	0.22974783	0.077692888	nan	0.715181402	-0.303544247	0.01203751	nan	-0.26779705	nan	-0.344682516	nan	-0.59705657	-0.182590368	-0.216172681	-0.18674777899999997	nan	-0.388901926	0.069407097
0	TCGA-D8-A1JK	-0.13722820800000002	-0.150858987	-0.37112901299999995	0.45344255899999997	-0.20272306399999998	nan	-0.018882175	-0.42176127799999996	0.095728284	-0.208033957	0.004074448	0.11192047	2.2563650490000002	1.824124871	-0.286430402	0.294484777	0.315242515	-0.237008203	-0.032496695	0.14965377	-0.081347143	-0.279950457	0.234595008	0.709954603	nan	-0.303563149	0.1667358	0.089235144	-0.13718095800000002	-0.482397156	-1.656818385	-0.13986569699999998	0.0038371409999999996	-0.24737298600000002	-0.063725897	-1.191163136	0.133658643	-0.099405344	-0.227282106	1.1036285959999999	0.136132325	-1.298556971	0.03057764	-0.050342338	-0.033307518	0.354855714	0.139640035	0.070369921
0	TCGA-GM-A2DM	0.09267210099999999	0.17712829100000002	-0.68723184	-0.23810748399999998	-0.010669845	0.056602939000000005	0.034783409	nan	0.588973113	nan	-0.423790114	0.007131195999999999	-0.538237219	-0.425813266	0.220175304	0.10174793	0.064735812	0.017397139	-0.122509096	0.030069697000000003	0.224784292	-0.17489853100000002	-0.138569062	-0.029972801	0.591377811	-0.260730211	-0.069191611	nan	0.081331761	-0.21265823399999997	0.662018491	-0.11045576900000001	nan	0.27358402600000004	0.034243657000000004	-0.704806995	nan	-0.264696881	-0.624957347	-0.125633845	nan	-0.093007775	0.131191349	0.426924359	0.140606838	0.062075412999999996	-0.019410007	-0.160585027
0	TCGA-D8-A27G	-0.048755063	0.135541777	0.14633413	-0.014768643	0.347076495	nan	-0.7695804759999999	-1.4285114630000002	-1.409850778	-2.393806136	-0.984446472	0.214458237	2.3443304240000002	1.763079073	-1.7482909130000002	-0.033096667	-0.086813944	0.7282115579999999	1.7608137680000002	-0.605523661	0.11422535699999999	-0.064121017	-1.186118012	0.519811997	nan	0.236315372	0.078688343	0.11821877900000001	-0.715773016	0.139175351	0.818635033	-0.38650501200000004	0.041049409	-2.983327169	0.077429972	-0.132104646	-1.393677274	0.245742855	-0.9651684909999999	0.10208618400000001	0.352167209	3.023174144	0.125161262	0.611051164	0.107742399	-0.601324775	0.362247033	-0.287407366
0	TCGA-B6-A0RM	-0.199636295	0.136356954	0.005194545	0.120678626	0.780167171	0.327898747	0.503207545	-0.40330770899999996	-0.6763185290000001	-1.299723454	0.983855963	0.127010771	-0.428921139	-0.845184225	-1.172694711	0.392211711	2.095560442	-0.06900308599999999	0.399247302	nan	-0.028113409	-0.083795777	-0.6398044270000001	nan	0.409655531	0.374918507	0.415738402	-0.473648467	0.11760410199999999	0.549136172	2.1039653769999997	nan	-0.138398475	0.488358863	-0.053492516	0.1915529	1.88812667	0.41299834799999996	-0.2748	-0.192879795	-0.574453825	1.7221808809999999	-0.19654047300000002	0.174350897	-0.642172308	0.665173449	-0.523166389	-0.108488524
0	TCGA-PL-A8LY	-0.08844758800000001	0.465043297	0.357219888	-0.11370013300000001	-0.13945313199999998	-0.212661317	0.038832686	nan	-0.680057754	nan	nan	-0.024234629	-0.30812123	-0.11857205300000001	-0.020584773	-0.282912088	-0.096071629	0.275652797	0.10288303	-0.079386285	-0.053270498	nan	-0.589249149	0.7969327140000001	0.384234123	nan	0.004232982	-0.015019618	0.245407682	0.254895622	0.118152311	0.267509507	nan	0.24326448	-0.34351614700000005	-0.005081942	nan	-0.059333758	nan	0.270003358	nan	0.31561367100000004	-0.028904793999999998	0.409063181	0.18707344	nan	-0.467073061	0.272351711
0	TCGA-BH-A8FY	-0.809454943	0.06050335	0.152906995	-0.001462566	0.835558061	-0.331439407	0.7520542920000001	nan	0.705702328	nan	nan	-0.576925675	-0.650491658	-0.201653731	0.556266237	0.18552707899999998	0.629559885	0.339677465	-1.3202060740000001	-0.27905727399999997	-0.944596764	nan	1.049564773	1.231970333	0.380011916	nan	0.210528162	-0.932807382	0.867293691	0.322898528	0.765878873	-0.026247385	nan	-0.9547139990000001	-0.8237853140000001	0.311517926	nan	-0.5208462389999999	nan	-1.143819225	nan	-0.68924282	-0.33025400899999996	-0.340435595	-0.47023499	nan	-0.8890691059999999	0.663617951
0	TCGA-BH-A0DI	0.08281544	0.337161198	-0.58830337	-0.23668967300000002	0.24450807300000002	0.097513451	2.522861539	-0.540330949	0.036829872	0.058964842999999996	0.019202659	0.101992085	0.379604774	0.71505119	-0.633400947	0.186171261	0.599986978	0.018012515	2.17835982	nan	0.172747288	-0.315992453	0.387662548	nan	-0.09584092	0.073626547	-0.263128423	-0.20473613300000001	-0.582444733	-0.232669415	2.153651173	nan	0.11187428599999999	1.5636959369999999	-0.084073306	1.118899204	-0.10846689300000001	0.021044108	0.20103060899999997	-0.870368239	0.015812428	3.9703278789999996	-0.044704630999999995	0.15830656699999998	0.982316379	-0.257246298	-0.589500769	-0.192771644
0	TCGA-AR-A1AL	0.333940854	0.563209854	-1.22556221	0.12837305400000001	1.702945783	-0.239866682	-0.9089468759999999	-0.061714093	0.216558392	-0.17492093	-2.22216138	-0.10538908400000001	3.0474365939999997	2.397253052	-1.434437739	0.560149047	0.32881183399999997	0.373995643	1.2842049759999998	nan	0.945138108	-0.447412081	0.5198376920000001	nan	-0.540184462	0.270152807	-0.415198921	0.94684994	-0.572331997	-0.41403344700000005	1.335468189	nan	0.084051316	-1.432951326	0.633219465	-0.792526643	-1.462601333	-0.174112665	-2.515388244	-1.2515745790000001	0.749327052	4.530161085	0.920417664	-0.05019577	-0.178958952	-0.46788017200000004	1.1117223859999998	0.010086999000000001
0	TCGA-BH-A18U	-0.660356802	-0.142198246	2.14124296	-0.72225864	-0.034680961	-0.539838767	0.795453548	-0.660598546	0.443841259	0.867243918	-1.8643775230000001	2.440507616	1.953237111	2.714650147	-0.677389826	0.22257895600000002	-0.400403158	1.096151586	4.043844515	nan	2.995107905	-0.23378537	-1.727302862	nan	0.18759452199999999	-2.318988645	-1.754596964	1.702505601	-0.615665158	1.8364934309999998	2.092311262	nan	-2.90134177	-0.991496739	1.9418351880000002	0.013964111000000001	-0.9197078320000001	-2.4387144640000002	-1.963992189	-0.585898066	0.9334337709999999	6.96341603	0.453095573	-4.263497359	-2.570819881	-1.763312489	-0.478674724	-1.701700405
0	TCGA-AC-A2BK	-0.08535602800000001	0.032485538	-0.150729076	0.27955527199999997	0.37350582200000004	0.222872842	0.8421143	nan	-0.37954889	nan	1.137840053	0.020610502	-0.6458310429999999	-0.26787573600000003	-0.624384895	-0.209970257	-0.169233811	-0.213908309	-0.954225387	0.014062669	-0.234806194	0.318137254	-1.482268792	1.480822921	0.229951774	-0.203465405	-0.156002905	nan	0.731929845	-0.238396014	-0.571764415	-0.20602887	nan	-0.8000432359999999	-0.121573247	-0.529904244	nan	0.546750393	0.585646817	0.40431582	nan	-0.9768867440000001	0.18142218	-0.082473497	-0.08593574699999999	0.328737739	0.026705916	0.33312763
0	TCGA-E2-A1BD	-0.09033174699999999	-0.183020233	-0.284563274	-0.35427605100000004	-0.418894779	-0.36747659899999996	-0.33894030799999997	0.49825881899999996	0.156688742	-0.070283851	1.3503034530000002	0.157393303	0.003353395	0.41713177700000004	-0.163762564	0.363535664	0.207158901	0.01522498	-0.335217339	nan	0.09445021199999999	0.20443352899999997	1.116201574	nan	0.190523236	-0.310183205	0.049370168	0.055674432	0.201868032	-0.115700555	0.106080446	nan	0.014273356999999999	0.548499167	-0.28204217800000003	0.123775278	0.839231802	0.257294091	0.782726908	-0.5359174560000001	-0.246001031	-0.9697668859999999	-0.197051907	-0.159974896	0.204841594	0.044448096	-0.34427333299999996	-0.092508832
0	TCGA-AO-A0J6	-0.126907761	-0.505442125	0.022342947000000002	0.5816326	1.105813161	0.952753355	2.965698595	0.250504708	0.60198686	0.011828743000000001	1.824397443	0.752398241	0.102111544	-1.416144795	-0.43829274700000004	-0.216407856	1.7607517519999998	-0.231494182	3.1457159239999997	nan	0.265281632	-0.370987597	-3.057931755	nan	1.619528965	0.938898591	-0.419216409	-0.46237135100000004	0.8522495000000001	-0.171442547	-1.4903949840000001	nan	0.017476283999999998	1.328921985	-0.789200736	-1.411413147	1.0051246759999999	-0.18508371699999998	1.619084537	6.131740568	-0.695356075	-4.275303114	-0.19471311300000002	-0.130624242	-0.58147054	0.433846765	-0.128600899	-0.261263036
0	TCGA-A2-A0SX	1.122063367	-0.461843226	0.030453513999999998	-0.088006166	-0.9396327870000001	-0.153719677	-0.333830087	-0.67864158	-1.378005114	-1.7541454330000001	0.035617916	0.565602422	-0.828152132	0.5774526329999999	0.062269160999999996	0.007943218	0.795531835	-0.037651927	0.401597745	nan	0.5264211129999999	0.6594111029999999	-2.58529363	nan	1.5114731419999998	0.5256294260000001	-1.003318612	-0.12427734	0.662015051	0.11916239699999999	0.638862748	nan	1.875292881	-3.2969722710000005	-0.45830128700000006	0.274901575	-0.49490345399999996	-0.765044818	2.25802662	1.187851145	0.322908943	-0.26263227100000003	-0.05441596	0.09489707	-0.8053066529999999	0.428254268	0.924032759	-0.431083977
0	TCGA-E9-A1R4	0.00930815	-0.300810154	0.247202523	-0.373710043	0.403124971	nan	-0.64707516	-0.26365674100000003	-0.195994059	-0.070544131	0.79627631	0.018803177	0.98729685	0.400019226	0.334205691	0.250519095	0.51459932	0.32856085100000004	0.42361354100000004	0.019884596	0.209763578	-0.10295149599999999	-1.8785018519999999	-0.22280063	nan	1.08759028	0.37967266899999996	-0.194950022	0.046246105	-0.237494729	0.168351502	-0.092967501	-0.004724894	-0.889102469	-0.263822121	-0.847287674	-0.53895027	-0.014658996	0.067205865	0.453311885	0.048583691	-0.45438541299999996	-0.133776445	-0.139504598	0.042050646	-0.17689633899999999	-0.10876241199999999	-0.13956469900000001
0	TCGA-C8-A27B	0.171019008	0.508447115	1.402940386	-0.007195351	-0.21912004399999999	nan	0.892271756	-1.4593478430000002	-1.008137575	-1.3523933080000001	-0.556679664	0.483935118	-1.063710045	-0.15816414	-1.806896021	0.313727084	-0.580628191	0.590829016	0.876860043	0.158436943	0.114137161	-0.04639734	-1.9955780419999998	1.36205392	nan	-0.20249287300000002	-0.576000403	0.095834116	0.36556234200000004	0.777771778	-0.61861598	0.10582054800000001	-0.12036919	-1.205433402	0.168462494	0.304041009	-0.37461188	0.7171988109999999	0.351662424	2.569667226	-0.029060281	-1.500169387	0.083237601	0.36671765	-0.175226706	0.455466321	0.618787844	0.239400837
0	TCGA-D8-A27W	-0.135035941	-0.045117471	0.008702506	0.45281979299999997	0.626590804	nan	0.6795211059999999	-0.045178539000000004	0.6144711429999999	0.39947886	-0.281128561	-0.318039572	-0.9562131220000001	-0.371919176	-0.033035349	-0.181833871	-0.113618285	-0.214072134	-0.302810401	-0.03630222	-0.235219067	0.0503732	0.338660219	0.646208372	nan	0.082826872	-0.118864564	0.036849192999999995	0.083786465	0.018020282	0.610020475	-0.063333161	0.181609718	-0.620438429	0.06986749	-0.457679086	-0.37598694299999996	0.397814419	0.10796525400000001	-0.189895612	-0.061334140999999995	0.27968117600000003	-0.197979772	-0.08496512699999999	-0.462120686	0.194807858	0.02425314	0.223707319
0	TCGA-A7-A4SD	-0.117473589	0.050125444000000005	-0.281473168	0.036062278999999996	0.42444573	0.37680848299999997	0.40014623200000005	nan	0.0	nan	nan	0.185472212	0.8364827570000001	0.504233054	-0.411636354	-0.35084514899999997	0.005154688	-0.404088124	-0.104405593	0.040275882	-0.165203013	nan	-0.920102622	1.3148368529999999	0.578613211	nan	0.172908708	nan	nan	0.12016054400000001	-1.480632349	0.144191648	nan	1.163720845	0.11554808800000001	-0.197080798	nan	0.183535069	nan	1.004886285	nan	-1.64528102	-0.094683745	-0.18491490300000002	0.029340454	nan	0.00129185	0.109846594
0	TCGA-E9-A1NH	0.558934014	0.399119182	0.176811197	-1.1516661	-2.84696518	nan	-0.138370365	-0.302800106	-1.978919589	-1.9846169930000002	0.609547387	0.215825582	-1.370207449	-0.07231197	-0.323246882	0.131631862	0.418024099	0.941604205	0.664736199	-0.633949722	0.661041514	0.279621188	-0.107344861	-0.93169849	nan	0.671976699	-0.07296429	-0.21842726399999998	0.294893591	0.41002223600000004	1.4581253840000001	-0.402546061	-0.549079238	-0.259308318	0.26046554899999996	0.951407317	-1.347771831	0.771947506	0.504000828	0.39438207700000005	0.300866762	2.082489079	0.131252163	-0.075097151	-0.754532746	-1.809045754	0.226807824	-0.172797051
0	TCGA-AN-A0FX	0.424935258	0.241343482	0.141815777	0.470213228	1.8606987469999998	-0.23577255	0.465663934	nan	-1.5087855669999999	nan	0.426809351	0.441996785	1.10405034	0.744612376	-1.180701233	-0.457708781	-1.846295802	-0.7122968670000001	1.924153479	-0.185211085	0.409111525	0.165501032	-1.754647905	-0.284022605	-1.69195983	0.26856500699999997	-0.185652204	nan	-0.42390663799999995	-0.333753151	-1.297101016	-0.162154159	nan	-0.46125444	0.924211007	-1.421248256	nan	0.326603786	0.290830572	0.127294681	nan	-1.607584158	0.127435184	-0.367420167	-0.330220432	0.570408303	0.7806192059999999	-0.011759111000000001
0	TCGA-AR-A2LR	0.183870917	0.18620910899999998	-0.092129473	-0.23306069699999998	0.09471852300000001	-0.511753487	-0.352947451	nan	-0.26813621600000004	nan	1.614343719	0.091281835	0.384912585	0.695431603	-0.227794986	-0.275858302	-0.401394504	-0.34264395700000005	0.269052742	-0.414262915	0.291905381	0.160618065	-1.0654551829999999	0.66694219	-0.469098866	0.0045410070000000005	-0.13945487	nan	-0.050688097	-0.019300698999999998	-0.57355711	-0.24512447699999998	nan	-0.369933055	0.24768141600000002	-0.44496450000000004	nan	0.300707526	0.277909497	-0.273329113	nan	0.426659112	-0.13053265	-0.117135264	-0.21080506699999998	0.551413725	0.23213274	0.021092442000000003
0	TCGA-A2-A04P	-0.196031344	0.014321847	-0.506799415	0.36355662299999997	1.225108392	0.13486483	-0.41446754700000005	-0.09720934	0.014179638999999999	-0.443742851	2.076820304	0.798184392	2.413095089	1.399712835	2.104630339	-0.298623491	1.4360434690000001	-0.623459839	1.122458123	nan	0.311468449	-0.42875520200000006	-2.916902214	nan	0.276501078	0.040748632	0.48301591299999996	-0.133237152	0.6481589529999999	-0.377887252	-1.810561457	nan	-0.0013533479999999999	0.9052801779999999	-0.644679765	-1.02659624	-0.172854946	-0.10204884	0.57333136	-0.05377989	-0.60483264	-2.453562453	-0.10457858	-0.061634010999999995	0.6990849159999999	0.6195172760000001	-0.646849386	-0.45388698899999996
0	TCGA-AR-A1AW	0.271564749	0.244737735	0.25499737	0.346547751	-0.52649328	-0.232728954	-1.3925540580000002	-0.715904315	-0.07745373900000001	-0.506017066	-1.9552751959999999	0.45812799600000004	1.301972905	0.611538251	-1.310859529	-1.10093706	-0.901010937	0.57366359	1.604423395	nan	0.6151676970000001	0.39763630299999997	-0.424897315	nan	0.7019985540000001	0.934076848	0.15303013099999999	0.6634564070000001	-0.108268585	-0.425447671	-0.635190658	nan	-0.228067675	-1.664569826	0.44832307	0.121542561	0.059447587	-0.060392750999999995	0.933153152	2.181825017	0.398068205	1.254882978	0.9620107929999999	-0.637853304	-1.066003144	-1.4391725219999998	-0.330009891	-0.560951406
0	TCGA-AR-A5QP	0.081374369	0.085791091	-0.023290365	-0.470774762	-0.24321627	-0.029819417999999997	-0.34913511700000005	nan	-0.6175263360000001	nan	nan	-0.050661341	-0.025995736000000002	0.252918275	0.234647825	-0.05673088900000001	0.03094916	0.09639132	0.282112045	0.024270512999999997	0.103744176	nan	0.266099772	0.318196085	-0.38467318799999994	nan	-0.280389448	nan	nan	-0.295110888	-0.638656059	-0.36377750700000006	nan	-2.021492016	0.11344094699999999	0.12264524	nan	0.20673258600000002	nan	0.098997932	nan	0.684405893	0.143310777	0.06072439	0.029493973	nan	0.044397222	-0.33544547
0	TCGA-E9-A1N3	0.18865515600000002	0.241551827	-0.341795797	-0.039009116	0.7857842540000001	nan	-0.05928916099999999	1.101282947	1.247745013	1.091788314	-0.262487727	0.182816347	-0.106837265	-0.26716237600000003	0.42325101299999995	0.45863824700000005	0.038996372	0.015361785	-0.7908021940000001	0.028766166	0.170999924	0.39505083	-1.671697354	0.52177089	nan	-0.16607199	0.332692877	-0.296299502	0.302297528	-0.054617734	0.877929211	0.029547136	-0.062967491	0.7296324390000001	-0.132385705	-0.045956975	1.0555114859999999	0.797329663	0.06271097	-0.606719524	0.055437757000000004	-0.327587142	-0.077552049	-0.16391128800000002	0.11665955199999999	0.67592147	-0.045056217999999995	-0.059990793
0	TCGA-A2-A0YH	-0.11746833300000001	-0.138973961	0.945375069	0.567727392	1.9893993419999998	0.886149448	1.6089516940000002	0.845931911	1.253601674	1.083521853	-0.99999747	0.008565062	-0.37969632600000003	-0.069318196	0.302255497	-0.664007755	-0.576027753	-0.020738462	-0.373170613	nan	-0.0052216120000000005	-0.08428175199999999	0.17340454800000002	nan	-0.180991488	-0.24782557	0.19131131199999998	-0.0007015910000000001	0.020798253	0.622398362	-0.731681844	nan	-0.018205777	0.15032156900000002	-0.289380691	-0.385740695	2.810029397	-0.059957147999999995	0.453398101	1.21885342	-0.205534062	-1.650789501	-0.080608762	-0.174555977	-0.002743991	-0.0394801	-0.117670703	-0.11010113099999999
0	TCGA-BH-A18T	0.118970848	-0.0997859	0.141659995	-0.034059596	-0.222595652	0.153806424	-0.076716567	-0.444339537	0.363146268	0.556001991	-0.7264983770000001	0.11650686099999999	0.46258823	0.044861397000000004	-0.52523327	-0.228085139	0.06341976	-0.135448304	0.17380595699999998	nan	0.12135586400000001	-0.0028582559999999996	-1.048262192	nan	0.42184925700000003	0.154199599	-0.165796219	0.13451844400000001	0.08177933	-0.334344737	-0.6787870690000001	nan	-0.088578684	-0.553862776	0.16796872100000002	0.07779636	-0.311686504	-0.108239134	0.347760443	0.515453811	0.18431359600000002	1.446026365	0.208041847	-0.18485502399999998	-0.365111896	0.177431565	0.428458625	-0.059013798
0	TCGA-AQ-A04L	0.9177973220000001	1.169272716	0.218252495	0.457217334	0.7621016909999999	0.194274875	-0.7001168090000001	-1.064995632	0.791719376	0.077823455	-2.273630861	1.050716645	1.791105816	1.406509878	-1.0444796459999999	-0.17275167100000002	-0.48179509200000004	0.682113313	2.1009302080000003	nan	2.09912541	-0.313900468	0.40782133200000004	nan	-1.772487727	-0.557631679	-1.440674754	1.4194898980000001	-0.947704604	0.47546749	1.773407175	nan	-0.8784885020000001	-1.006317805	1.729134789	-0.35136601	-1.828962542	-0.32593132	-2.137568843	-0.389148696	1.026347974	6.772832037000001	1.5594213	-1.589357385	0.151182315	-1.313989869	-0.080678624	0.018739157
0	TCGA-D8-A1JH	0.021657819	-0.348183764	-0.633738365	-0.5139359960000001	0.194045275	nan	-0.996644877	0.44204646299999995	-0.110924959	-0.789445759	-0.729608241	0.030768771	2.139997756	1.182429377	0.122385227	-0.02651923	0.42129106200000005	-0.093912999	0.8095242979999999	-0.051716894000000006	0.023744051000000002	0.091378427	1.46791241	-0.418494256	nan	0.7918016520000001	0.935359057	-0.552451774	-0.161444177	-0.39074475200000003	1.119861229	-0.355714761	-0.12359660000000001	0.720740375	-0.5352709170000001	-1.620833687	0.750490022	0.256599639	-0.33219036	-0.525872433	-0.19339686399999997	2.607935312	0.20522123	0.3266317	-0.21852181199999998	-0.369415248	-0.175780412	0.026405162000000003
0	TCGA-AR-A24R	0.9076745740000001	-0.303398805	0.38402245	-0.432644597	-0.23509802100000002	nan	-0.166352885	-0.634164606	0.30350456	0.833476041	-0.983189258	0.939361585	0.329921511	-0.19706713899999997	-0.19390037100000002	-0.962571244	-0.591332402	0.17665739800000002	0.5495734870000001	0.001093265	0.863109377	-0.127689457	-0.843922657	-0.527688497	nan	0.843738751	0.267130242	-0.127007291	0.44351398799999997	-0.059946318	0.33225234	-0.26184442	-0.402112201	-0.123762401	-0.113050278	-0.235038623	0.7739440459999999	-0.0050736190000000006	0.447497229	0.7623162290000001	-0.374821921	1.360501815	-0.14807213	-0.111014242	-0.045439482	0.387745061	-0.131337389	-0.037759681
0	TCGA-E2-A14Y	-0.002231824	-0.113868876	0.8039486920000001	0.574001338	0.196327673	0.159939465	0.314022557	-0.17389484300000002	-0.7902479379999999	-0.049815347	0.5003618329999999	-0.080908991	-0.175475878	0.283627434	-0.7176516709999999	-0.047411968	-0.558016715	-0.28115678899999996	1.275625081	nan	-0.283064463	0.090054831	-0.962875058	nan	-0.7027408820000001	-0.290652397	0.241358645	0.175470422	-0.029727826000000002	-0.07544377299999999	-1.852100611	nan	-0.152508757	0.507608808	0.475654828	-0.031358929	0.345514063	0.0242718	0.073637366	0.095871104	-0.23804191	-0.28760968600000003	-0.12074665300000001	0.16386753199999998	0.306314737	-0.008174101999999999	0.161973247	0.178424152
0	TCGA-GI-A2C9	0.09945437800000001	0.170335949	0.277844071	-0.148240282	-0.43792388600000004	0.018163448999999998	0.383714575	nan	-0.11301911199999999	nan	1.270707179	0.038705261	-0.24590149	-0.06705636599999999	0.31205696	-0.023163117999999996	0.19544904600000002	-0.019638572	0.909255059	0.943838243	0.26616437	-0.099764127	-1.0395751290000002	1.37519046	0.162714294	0.254835143	0.13023159	nan	0.186800455	-0.096724659	-0.481191387	-0.074597602	nan	0.514621061	-0.17873424699999998	-0.176247867	nan	0.089203901	0.153343384	-0.30336404	nan	-0.440886244	-0.227347916	0.11006221599999999	0.43946334200000003	0.122861032	-0.008079759	0.106402182
0	TCGA-AR-A1AH	0.004913602	-0.09010447	0.218597917	0.133121314	0.332324042	0.006531171999999999	0.46197971600000004	-0.13875748699999998	-0.20467307899999998	-0.061573942	-0.38504850799999996	0.266078906	0.601101462	1.126993503	-1.0682478020000001	-0.287644014	-0.7815574000000001	0.040280362	0.048376796	nan	0.093461555	0.259205631	-1.075596637	nan	-0.126184764	-0.005211143	0.44769002	-0.124801051	0.367930341	0.001191789	-0.10808413800000001	nan	-0.22166841	-0.45499161299999996	-0.135503688	-0.48278897600000004	0.244193372	0.358475621	0.9226841259999999	-0.107085725	0.022805392	0.321831623	-0.220541443	-0.022566185	-0.263286833	0.7905830420000001	0.424645583	-0.066986068
0	TCGA-AR-A1AY	0.060472313	-0.108389949	-0.15177555199999998	0.18261803	0.603441508	-0.079247567	-0.045752285	-0.128847339	-0.23357808100000002	-0.738852203	1.1521908920000001	-0.14369546	1.426321819	1.302053149	-0.374636404	0.036772576	-0.6826482340000001	-0.107018969	0.368615418	nan	-0.024035179	0.447530094	-1.2536471000000002	nan	0.077724347	-0.093607336	0.707734871	0.12540464699999998	0.286231505	-0.199053956	-0.635840447	nan	-0.186727377	0.269056773	-0.178007595	-0.787236947	-0.003803447	-0.014778099	0.348418585	-0.405653957	-0.21676132899999997	0.385879683	-0.055132444	-0.208075177	-0.293200807	0.248661784	0.535140738	-0.081824251
0	TCGA-B6-A0X0	-0.143509357	-0.134972438	-0.622690391	0.162918114	0.17536323899999998	-0.021573812	-0.27668970600000004	0.725222598	0.677571843	0.436526161	0.385643457	-0.166537414	-0.051082079	-0.39141781	-0.026896682999999998	0.373455455	0.653348473	-0.023208322000000003	-0.26051809600000003	nan	-0.154448193	0.0027237240000000003	1.040631775	nan	1.064057464	-0.10000621900000001	0.06532975	-0.29325946	0.177799237	-0.17158597399999997	1.327438291	nan	0.036909492	0.724208473	-0.120830819	0.236957207	-0.355805075	0.040908269	-0.007656808	-0.310662387	-0.197321081	-0.39215915799999995	-0.266122904	-0.104208187	-0.24308583600000003	0.38392401	-0.272103594	0.093849902
0	TCGA-AO-A124	-0.003194984	0.01255909	0.138931957	0.021357731	0.768818005	0.315359515	-0.015530728	nan	0.421911582	nan	1.6693967730000001	0.30554437	0.204026955	0.851209853	-0.47907032299999996	-0.433233689	-1.4641028130000002	-0.13687434099999998	-0.306666486	0.092766875	-0.092545054	0.21267408	-1.552026645	1.4337686330000001	-0.81823585	-0.344275823	-0.193419758	nan	0.25943556	0.13851179	-0.9662146140000001	-0.19493104100000003	nan	-0.309988323	0.045752938	0.360107426	nan	0.027705997000000003	0.7126507879999999	0.465161292	nan	-1.196190274	-0.064094263	-0.12444000699999999	0.554015952	0.01118835	-0.016534332	-0.067525665
0	TCGA-E2-A1AZ	0.019601131	-0.065885647	-0.235730032	0.03152728	0.249223343	0.132422571	1.110006896	0.22485538300000002	0.318876234	0.056728315999999994	0.255820117	0.44748245200000003	0.558915131	0.502573858	-1.0328977590000001	-0.246528498	-0.561277515	-0.05462337	-0.440735524	nan	0.16204154	0.567435612	-0.642483179	nan	-0.04459456	-0.436863709	0.571139457	-0.202434494	0.507907439	-0.472960324	-0.566099852	nan	-0.22283351699999998	0.712026829	0.039707446	0.288303264	0.491921824	0.077926664	0.546582909	0.226435495	-0.912525248	-1.5585104140000001	-0.15739546199999999	-0.027281562999999998	-0.38442746299999997	1.140594754	0.632546406	-0.017973387
0	TCGA-BH-A0BJ	-0.07388913700000001	0.13880046199999999	0.15783794199999998	-0.170569689	-0.66365738	-0.37926090799999995	0.217088435	nan	-0.070831283	nan	-1.531042356	-0.23395156600000003	-0.843875934	-0.545990911	0.12416552	0.454443914	1.509466525	0.149075605	0.221682486	-0.338618904	0.151781824	0.09916310099999999	0.7896005909999999	0.186734139	0.890387692	0.173758245	-0.06823569	nan	0.051720639000000006	0.102309894	0.754835967	-0.120579431	nan	0.303180269	0.062256519	0.36149175	nan	0.281629222	0.45372479299999996	-0.17882905	nan	1.283459114	0.067763874	0.246057317	-0.150213311	-1.379521473	-0.717414358	-0.379478685
0	TCGA-BH-A0HP	-0.000528958	0.257035957	0.000528958	0.590781326	-0.134486675	0.17230920000000002	0.600701429	0.08880718800000001	0.34274936899999997	0.04404325	1.121235129	0.443277931	0.9474759970000001	0.938199971	0.325701065	0.34323844	0.89464379	0.752475045	0.147876319	nan	0.654376005	-0.211446158	1.179690525	nan	-0.17615886100000003	-0.514386737	-0.487192091	0.476907197	0.020771743	0.754929932	0.581672255	nan	-1.151232643	-0.770866901	0.5281901379999999	0.058914470999999996	-0.6745715870000001	-0.6147781689999999	-0.35326684799999997	-0.621159053	0.46641932700000005	1.51562819	0.333704813	-1.67997807	-0.043272023	-0.833319757	-0.38959124100000003	-0.224340653
0	TCGA-A8-A06X	0.05400722	-0.09499380800000001	-0.464094623	0.019292765	0.505479198	0.05730218	-0.605912646	0.128744556	0.17545523600000001	-0.059899268	-0.781380685	0.050878177999999996	0.014915142	0.427539355	0.47396805299999994	-0.153875707	-0.293685724	-0.190490725	-0.6698368020000001	nan	-0.03770841	0.079062564	-0.720866452	nan	-0.015152597	-0.095037952	0.150719343	-0.030317059	0.07842304	-0.22546940699999998	-0.808563947	nan	-0.16091508300000001	-0.46078993700000004	-0.050897415999999994	-0.402067575	-0.19116545899999998	-0.235559109	0.066598189	0.599451816	0.126481652	-0.774769045	-0.16882497300000002	-0.118963421	0.057673548	0.038163671	0.20589185399999999	-0.111269376
0	TCGA-E2-A10A	0.22760375	0.00297202	-0.312287331	-0.084470244	-0.683709833	0.17262959600000002	-0.798128996	nan	1.923481631	nan	-0.333599731	-0.148702811	-1.081595714	-0.7566434	-0.603105473	0.332102377	0.9319399159999999	-0.24076474899999997	-1.031894033	-0.12084843699999999	0.061754939	-0.29819385	-0.105914945	-0.627559481	-0.041543383999999996	0.290922403	0.341213084	nan	0.585839942	-0.181962691	2.42380337	0.207815545	nan	1.884678224	0.17948350300000002	1.226344256	nan	0.305433092	0.530467424	-0.019123365	nan	-0.30869951	0.102016186	0.222256015	0.910794304	-0.040020875	-0.34990139600000003	0.654389481
0	TCGA-A2-A4S3	0.9519849359999999	-0.036931902999999995	0.91100097	-0.253231446	-0.34314243899999997	1.250623134	1.378314527	nan	-0.48327702899999997	nan	nan	0.59955221	-1.887196721	0.057807196	-1.215438435	-0.36886048	0.293872318	-0.485809626	-0.051669788	-0.538380393	-0.25576903300000003	nan	0.163771034	2.147959712	0.36599684200000004	nan	0.342779313	nan	nan	-0.184297517	-1.291934956	0.38871303	nan	0.156074438	1.075100977	-0.48809529999999995	nan	1.0750043790000001	nan	1.4451107330000001	nan	-0.09239818400000001	0.8976489129999999	-1.137779903	-0.318651795	nan	0.209483765	-0.054042543
0	TCGA-E9-A54Y	-0.066519862	-0.011182005	0.72778032	0.125409561	0.545101662	0.225530056	0.598141768	nan	1.0477439	nan	nan	-0.225083247	-1.277724602	-0.9596029629999999	-0.341709538	-0.18299414	-0.580037114	-0.21077047899999998	-0.652456871	-0.025730179	0.252011153	nan	-0.27641297800000003	-0.591913631	0.40289898	nan	-0.2860205	nan	nan	0.08563210199999999	-0.219198915	0.22562352100000002	nan	-1.371976738	-0.053054447000000005	-0.667788346	nan	-0.100565142	nan	0.27054123199999996	nan	-0.679174145	0.07766915	0.012420008	0.019009825	nan	0.022088052	-0.152202925
0	TCGA-A7-A0DA	-0.238711206	0.072560315	0.05511593099999999	0.09415924	0.831034575	0.058844152999999996	0.0747954	-0.178472402	-0.17572817	-0.6725101	0.846617431	-0.351583515	0.554616294	0.234692432	0.235510638	-0.021266463	-0.0042411079999999995	-0.513501572	0.668793095	nan	-0.33281996199999997	-0.069146199	-1.166239883	nan	0.11354692	0.071606697	0.14819771	-0.21550146	0.27955591399999996	-0.048242506	-0.741114523	nan	-0.16696375	0.501768048	0.006214989000000001	-0.39247897600000003	-0.153647333	-0.09007537300000001	0.283624467	-0.491561422	-0.220147393	-1.719548319	-0.22861282600000002	-0.130847723	-0.238060551	-0.132100275	0.09962543900000001	0.057149865999999994
0	TCGA-AO-A03O	0.004641472	-0.268926848	0.62795693	0.311685021	-0.7837864259999999	0.08807626800000001	-0.031936925	1.0717268309999999	-0.5551838179999999	0.8509609020000001	0.746824445	-0.025967972000000002	-0.809179694	-0.156061828	-0.024751143	-0.533198201	-0.34697110200000003	0.151414961	-0.670639094	nan	-0.045017362000000005	0.320813503	1.3949579769999998	nan	-0.242257483	-0.076580653	-0.784761222	-0.08185733099999999	0.382598626	-0.36114748399999996	-0.755693211	nan	-0.059119937000000004	0.407340699	-0.229586168	0.746115382	0.6420045329999999	-0.095383715	0.860524602	1.8147896669999999	-0.25560506	-0.233126375	-0.140181528	-0.011113017	0.28097603600000004	-0.106115847	0.170557617	-0.117888323
0	TCGA-E2-A1IU	0.28263924100000004	0.21236633800000002	-0.251903159	-0.073464145	-0.601859633	nan	-0.32139438	-0.335993983	0.024143032000000002	-0.44930473200000004	-0.021991309	0.36667005399999997	0.009459967	0.23355526399999998	-0.459741754	0.127358127	0.22210477899999997	0.357594471	0.327743513	-0.23099798800000002	0.176095838	-0.197022289	0.08347039	-0.44950593	nan	0.07598197400000001	-0.14193034599999999	0.191656066	-0.198492203	0.322524368	1.190789078	0.012741497	-0.271646541	-0.235272895	0.27652340000000003	0.8001775190000001	-0.34504793	0.140230333	-0.283389067	-0.078433193	0.213939225	1.109146908	0.28571353	0.107903499	-0.02443022	-0.640750167	0.152310961	0.14708294800000002
0	TCGA-D8-A27I	0.232230198	0.328357584	-0.039077702	-0.19129868100000003	-0.240795098	nan	-0.47046147899999996	-0.574752801	-0.584086317	-1.028164968	-0.435183744	-0.08709121800000001	0.8288573840000001	1.01857691	-1.208850101	0.15025148900000002	-0.45279909399999996	-0.18239515899999997	0.489083483	-0.334395404	0.232205053	-0.213946881	-0.604663441	-0.5486785670000001	nan	-0.27494415	-0.150244302	0.41651236799999997	-0.5183291329999999	0.450265043	0.562783091	-0.102612673	-0.070858669	-1.25081123	0.469894524	-0.069534625	-0.440910011	-0.22902021	-1.319357581	-0.096040685	0.43190849	1.823046357	0.179788585	0.332226532	-0.331956127	-0.8172698359999999	0.6456269339999999	-0.007661585
0	TCGA-A2-A0EV	-0.16527369	0.015336978000000001	0.158088556	-0.384704782	0.07239938900000001	-0.0381077	-0.24914448399999997	0.039983208	0.040254666	-0.046539248	-3.32154888	0.322523577	0.580264035	0.162639958	-0.250089052	-0.073429857	0.167599418	0.020288817	0.48142334299999995	nan	0.318261436	-0.1722872	-0.845946455	nan	0.097444125	0.053180843	0.303786671	0.167501416	0.013686928999999999	0.503171733	0.43461067	nan	-1.015115483	-0.349807464	-0.061551811	-0.176879087	-0.534980009	-0.512246946	-0.013697812	-0.23533548699999998	0.201802902	1.517534641	-0.024451852000000003	-1.823303669	-0.263267189	-1.097513768	-0.652223946	-0.667213391
0	TCGA-E2-A574	-0.169978556	-0.22563134699999998	0.2365306	1.060284894	2.149025319	1.211233424	3.025055933	nan	-0.309333597	nan	nan	-0.22070898	-0.734124185	-0.29444957	-0.319139705	-0.234099836	0.088090406	-0.92459298	0.7266181079999999	0.315822761	0.223827899	nan	-2.2474531019999997	2.156374006	-0.7475944379999999	nan	0.567178929	nan	nan	-0.49306135700000003	-3.192086054	0.47779459	nan	2.290189534	-0.185501385	-3.123628622	nan	-0.018800025	nan	-0.287951257	nan	-3.22950893	0.104148861	-0.671445871	0.013670867	nan	-0.19583451100000002	0.7054435109999999
0	TCGA-E2-A15S	0.030218604	-0.318841367	0.8664517070000001	0.484019986	-0.036205042	0.214169385	-0.300786238	1.64916614	0.5910940379999999	-0.509256924	2.7723869469999998	-0.200229052	-1.156149539	-0.305753697	-0.172812203	1.332894271	0.8149570979999999	-0.25415432	-1.764580209	nan	-0.13848940099999998	0.057250938	-0.381671297	nan	-0.372178812	-0.9800090379999999	0.138990694	0.23250064399999998	1.551624788	-1.116061213	3.3394724489999996	nan	-0.015945673	0.8119104890000001	-0.157878782	0.83504574	2.851505574	0.424844984	0.906998201	-0.782983905	-0.9276303290000001	1.618678061	-1.4205350330000002	0.448130753	-0.944600008	0.687032581	0.11843459	0.087787965
0	TCGA-AC-A3W7	0.15184298699999998	0.0034763470000000003	-0.4772214	-0.043288901	0.38019046	-0.23173755699999998	-0.379496761	nan	-1.269871009	nan	-0.30381147	0.028813962999999998	0.7193613659999999	0.620538695	0.0027907709999999996	-0.075496572	-0.272882561	0.021879164	0.6600723510000001	-0.07835502700000001	0.394219665	-0.043472549000000006	-0.00993057	-0.215626366	-0.019709074	0.270383321	-0.172592248	nan	-0.513648087	0.10981051900000001	-0.37218292299999994	-0.18829648699999998	nan	-0.581606164	0.40600863299999995	-0.624389446	nan	-0.022529563	-0.9581970009999999	0.18918801699999999	nan	1.619427074	0.233633381	0.117001514	0.280043741	-0.026465632000000003	0.442936339	-0.155876234
0	TCGA-BH-A0DK	0.056287475999999996	0.204632528	-0.08252095200000001	0.08504211199999999	-0.944079207	0.055477217999999995	0.003222413	0.45807618	-0.613387821	0.240192997	0.156831357	-0.120463821	-0.867366801	-0.6361731429999999	0.65041134	0.321802493	0.18601329600000002	-0.001195616	-0.240420391	nan	-0.043130391	-0.144417407	0.41121255	nan	-0.165283297	-0.072205268	-0.6179431439999999	0.039674147	0.101075256	0.063399371	1.213017886	nan	-0.001087158	-0.220523125	0.042155933	0.603511045	-0.00627377	-0.21930060899999998	0.341906749	-0.185396089	-0.089972792	-0.523130934	0.02132103	-0.13967633	0.025122567999999998	-0.192954591	-0.17295333100000002	-0.102903139
0	TCGA-E2-A15G	-0.15868676	0.021952787	-0.28679218	-0.165951766	0.49707428299999995	-0.22646031100000003	-0.22365189800000002	0.45796472899999996	-0.0407633	-0.07482390900000001	0.39247060200000006	-0.0017481329999999998	-0.262168218	-0.129466313	0.189068675	0.342018395	-0.290044303	0.03962819	-0.403723527	nan	0.013964903999999998	0.25241426	1.6133146059999999	nan	0.39985368600000004	-0.053140140999999995	0.23330598800000002	0.012433763	0.065291874	-0.185270066	1.770304706	nan	0.08303047	0.796830138	0.069492441	0.772149413	0.061717423	-0.039236475	-0.06086583	-0.620362531	-0.08623502	0.210793068	-0.250497512	-0.143922069	-0.523950516	0.170932296	-0.38167852700000005	-0.10739944900000001
0	TCGA-GM-A2DF	0.10256185400000001	0.09098513	0.18652116800000001	0.147262065	1.82901002	0.078901687	0.9274727770000001	nan	-0.40782309	nan	-0.649236852	0.19303108100000002	-0.06750901200000001	0.145973511	-0.13974160300000002	-0.295722337	-0.6240299810000001	-0.031336811	0.829166293	-0.229017568	0.017356318	-0.27286048399999996	-1.17085535	0.7246146940000001	0.754690793	-0.224449412	0.330900958	nan	-0.137068461	-0.006203428	-0.153667337	-0.086224951	nan	-0.443360981	0.19638894699999998	-0.19094323100000002	nan	-0.067672563	-0.5576182439999999	0.655758314	nan	1.022827529	0.089303714	0.5153656329999999	-0.36670792399999996	-0.033477199	0.27832484399999996	-0.310179325
0	TCGA-E9-A248	-0.450627437	-0.23961285	-0.394898673	0.5494595489999999	0.492581893	nan	0.0012474460000000001	0.194028007	1.5216135	1.252933397	0.7564394240000001	-0.276944817	1.323817491	0.7890206340000001	-0.020706608999999997	-0.047290280999999997	-0.266261782	-0.403024083	-0.404855836	0.119513261	-0.565121567	0.067871524	-1.7236468619999998	0.388210681	nan	-0.047247979	0.043278164	-0.268630588	0.04976354	-0.492091692	-1.323251712	0.181727308	0.017890852	-0.01729166	-0.097052015	0.255501356	0.34188728399999996	0.18464787800000002	0.101504869	1.142334795	0.054113975999999994	-1.168806895	-0.318078395	0.108076857	-0.952683581	0.266555655	0.26128606	-0.052450088
0	TCGA-BH-A0E6	0.21446851100000003	0.284534454	0.35596899200000004	0.5670322839999999	1.340311094	0.489353772	0.956215392	-0.063754548	0.55392553	0.131315854	0.669201051	-0.221918382	1.605238126	-0.09376537800000001	-0.428489534	-0.072096537	0.306492635	0.33641063600000004	0.9405701	nan	-0.06664557900000001	-0.663969921	-1.665942992	nan	0.657868485	-0.36162357799999995	-0.149776618	0.10865111599999999	0.276077533	0.230398081	0.360091381	nan	-1.224977812	0.06972917	0.15809490199999998	-0.262282536	-0.023098195	-0.8113585740000001	-0.49130763899999996	1.26384579	0.037684792	2.929057663	0.18820672300000002	-2.1686223680000003	-0.38692395700000004	-1.01019597	-0.46043602299999997	-1.2085584870000001
0	TCGA-3C-AALI	0.018704784	0.042009698	0.040568197	-0.36339364799999996	-0.08954032699999999	0.12331686800000001	0.12125295300000001	nan	1.9169797080000002	nan	nan	0.162605191	-0.397701905	-0.34062625700000004	0.209576144	-0.7954597590000001	-0.13401038199999998	-0.39057174200000006	-0.01770205	0.16757912	-0.3047651	nan	-0.334003258	0.926818556	0.019456549	nan	-0.16612917	-0.148305214	0.129420035	0.373664738	-0.529154039	1.30296221	nan	-0.23818999899999999	0.050259424000000004	-0.336767186	nan	-0.147247903	nan	-0.168602243	nan	-1.071457513	0.071276327	0.16090689	-0.340867573	nan	-0.496701085	0.176891605
0	TCGA-E2-A14O	-0.218497009	-0.00109194	1.379343463	-0.6649085339999999	-0.32846444	-0.26302209	1.0591003890000001	-0.495533716	0.921040277	1.09838908	-0.160505722	1.383334742	-0.511506004	-0.239960122	-0.136777774	0.217914735	0.413353962	0.721548376	-0.029418232000000002	nan	1.3678792569999998	-0.067969418	1.1306464059999999	nan	-0.640475778	-1.736134759	-2.220169378	0.428031641	0.067338948	1.245474466	0.189579864	nan	-1.097633656	-0.311829896	0.447759552	1.592177605	0.507647786	-0.433126292	-0.180439076	0.240647998	0.13492744	-0.06275765900000001	-0.330644101	-2.708389116	-0.668857455	-1.458296681	-0.832354417	-0.8464521490000001
0	TCGA-BH-A0HU	0.027809708	0.042773765	0.17225027199999998	-0.34165834100000003	-0.46485406700000004	0.012559653	-0.29406551	0.041462477000000005	0.914561327	1.275995928	1.332846191	0.281890857	-0.138112881	0.18691866199999999	0.16047098199999998	0.043941472	0.287824135	0.112635316	-0.459158636	nan	0.076022323	-0.024516392999999997	1.0446744000000001	nan	-1.2613802859999999	-0.154267868	-0.459695399	-0.044019344	0.254070984	0.065345266	-0.159508155	nan	-0.362555552	0.55939401	-0.219932215	0.62267631	0.361548673	0.068922261	0.538987819	-0.223618426	-0.220578627	1.224590635	-0.213339924	-0.8139263090000001	0.046951343	0.006328306999999999	0.173936232	-0.509196691
0	TCGA-E9-A3X8	-0.029275826	0.05904103	0.14039869300000002	-0.256277167	0.564099503	-0.48888457700000004	-0.270527432	nan	-0.8943715259999999	nan	-0.376610061	-0.019278043	1.1313423059999999	0.509574265	0.418770565	0.194256033	-0.759285245	0.34917580299999995	0.746452491	-0.17772370399999998	0.24362687100000002	-0.103969564	0.14173164300000002	-0.503378092	0.234935091	0.5241644129999999	0.339708819	nan	-0.436520491	0.172561202	0.465197535	-0.26264188	nan	-0.857162895	-0.117431141	-0.559130284	nan	0.063676289	-0.109113515	0.473642223	nan	1.61414279	-0.20373329699999998	0.051285729	0.126055188	-0.20598126600000002	-0.209673949	-0.137310927
0	TCGA-A7-A26G	0.28589929399999997	-0.081706209	0.40052240299999997	-0.076480715	-0.708032318	nan	-0.429827819	-0.554779346	-0.603117357	-1.398343633	0.16119667099999999	0.43364782399999996	-0.833273149	-0.5924381470000001	-0.30134991899999997	-0.36145064600000004	0.7535570559999999	0.152304	1.121684057	-0.301455976	0.163726663	-0.022742745	-1.421975805	0.097847141	nan	0.343696499	0.299211632	0.10038907400000001	0.072110261	0.282945862	0.399516379	0.003997547	-0.145703632	-0.196402755	0.22027904399999998	0.015103578999999999	-0.27595210800000003	-0.28572728399999997	0.513377935	1.219594661	-0.019851121	1.3279548159999999	0.29062219300000003	-0.009872494	-0.443029798	-0.49362754200000003	-0.133138762	0.09768748
0	TCGA-AR-A250	-0.029085057	0.29349035	0.606065306	-0.25255114100000003	-0.179350941	nan	-0.004032931	-1.4379167430000002	0.18825266699999998	0.726627585	-2.0088153369999997	0.121547894	-0.6235640060000001	-0.036986487	-1.770294587	0.089285445	-0.008621816	0.19247858	0.504409156	0.20316383300000002	0.036546037	-0.089276303	0.318768838	0.11226760000000001	nan	-0.362196216	-0.190362225	-0.017545006999999998	-0.176386839	0.060252809000000004	-0.192526418	0.149499104	-0.222535956	0.35205655700000005	-0.066590711	0.421230285	0.02735393	0.474540375	-0.582116965	0.307648243	-0.009874673	1.992799904	0.056685856	0.268883001	0.417934498	0.5247553070000001	0.074587807	-0.076739694
0	TCGA-A7-A26E	-0.096340626	0.28885905100000003	0.116618322	-0.181750773	0.435333695	nan	-0.312550915	-0.198454725	-0.68346493	-0.752896053	1.21833517	-0.008575603000000001	0.955192886	0.21986199	-0.35373226	0.01400837	0.015154775	-0.122040496	0.618805669	-0.077726815	-0.06697289099999999	0.0718952	0.474724527	-0.8130331559999999	nan	0.130942057	-0.24806550300000002	0.46411742100000003	-0.277651172	-0.276500171	0.826619745	-0.1903365	0.051838649	-0.217779765	0.100215094	-0.090492289	-0.456686972	-0.302736518	-0.125789035	-0.819514625	0.37843841899999997	1.640317645	0.37169465100000004	0.259971935	0.03257731	-0.045336075999999996	0.091782606	-0.050484647
0	TCGA-D8-A27M	-0.134765673	0.017138533	0.373491973	0.066995996	1.007283666	nan	-0.063497397	-0.37396375200000004	-0.777084179	-1.0247641029999999	1.065616935	-0.054590100999999995	0.501769913	-0.096685793	0.004587681	-0.046607605	-0.30108593	-0.140255444	0.830290451	0.08789340699999999	-0.184207006	0.141732967	-1.848097721	1.062168203	nan	0.47191445600000004	0.255785004	0.288364503	-0.004521652	-0.43312233899999997	-0.927277406	-0.08034988700000001	0.056543313	0.39337053299999997	-0.208531784	-0.678971861	-0.130416221	0.07887067	-0.040027123	0.804152042	0.088876353	-0.583815103	-0.129031079	0.062888105	0.320946935	0.331050722	0.09296365300000001	0.061717359000000006
0	TCGA-LD-A9QF	0.11741698699999999	0.138965911	-0.039661576000000004	0.003136194	0.332847166	0.095525907	0.37528349200000005	nan	-0.571790103	nan	nan	-0.248285273	-0.259824679	0.047642804000000004	0.297216165	-0.703964811	-0.026775514	0.28264853	0.109021336	-0.11562823800000001	-0.502534158	nan	-0.601798016	0.519210745	0.577684461	nan	0.229998583	0.039326495	0.204755073	0.273157865	0.054045694000000005	-0.000332844	nan	0.112396858	-0.292697191	-0.254965231	nan	-0.183486814	nan	0.00308157	nan	-0.32039266	0.0	-0.017007781	-0.347164549	nan	-0.5950016770000001	0.449958673
0	TCGA-BH-A18M	-0.005747639000000001	0.157882306	-0.160784086	-0.34395211700000006	-0.205310878	-0.139272214	-0.23855901399999999	0.001774914	0.377892849	0.38985566200000005	-0.25732973	0.37098195700000003	1.598234346	1.1453089509999999	-0.21499289	0.017682071	0.062190235999999996	0.081934454	0.834814884	nan	0.460164554	0.20822173	-0.111884921	nan	-0.532928132	0.318759572	0.069552022	0.306534116	0.010583698	0.412398127	1.2924633890000001	nan	-0.394213597	-0.062600831	-0.084180857	-0.14558136900000002	-0.142445242	-0.078517973	-0.356359324	-0.037659517	0.026701431	0.980421144	-0.116295008	-0.606637375	-0.195213973	-0.903837065	-0.26352012	-0.48166433700000005
0	TCGA-XX-A899	-0.384596765	0.23644336	0.116385625	-0.06265938	0.23347058899999998	-0.10032841199999999	0.951408438	nan	0.619695444	nan	nan	-0.415855453	-0.6293723920000001	-0.310182644	0.290743942	-0.65440152	0.029426132999999997	0.441744077	-0.121371281	-0.048722061	-0.252260767	nan	-0.270833586	0.525190158	-0.222202961	nan	0.315278462	-0.324495237	0.412718229	0.273031736	0.21804099999999998	-0.19396713399999999	nan	-0.533175981	-0.649913637	0.188372244	nan	-0.36274394	nan	-0.35309682299999995	nan	-1.480239759	-0.25114457	-0.107827891	-0.20339986899999998	nan	-0.41323190299999996	0.548196935
0	TCGA-EW-A1PD	-0.128319535	0.5520572189999999	-0.263276653	-0.069245997	-0.538422768	nan	0.39378140100000003	-0.941646427	0.450381133	0.185468412	-0.643100863	0.101302171	0.35193994	0.09718140900000001	0.560738866	0.27627805899999996	0.8151661020000001	-0.224043913	1.610911061	-0.243840384	-0.14828380800000002	-0.45705411100000004	-1.5450521769999999	-0.35137997600000004	nan	0.081187984	-0.090001623	0.524275549	-0.21389679399999997	6.73e-05	0.7563496209999999	0.032332212	-0.6523900020000001	-0.958402732	0.294320711	-0.741417953	-0.600636775	-0.47314587799999996	-1.403163937	0.197899525	0.569912159	2.9866939919999997	-0.29376976	-0.16230746199999999	0.055153757000000005	0.057390400999999994	0.210144866	0.748757662
0	TCGA-AO-A12D	-0.034126356000000004	-0.170081733	0.090081224	0.08982062	-0.433782189	0.009829724	-0.260395634	0.02816285	-0.39164277799999997	-0.16308588	0.733431508	-0.298743288	-0.417318074	-0.266756685	-0.12409517199999999	-0.034567965	-0.113338204	-0.055424245999999996	1.052018165	nan	-0.159163961	0.102171733	0.340368911	nan	1.071958603	0.334657998	-0.193959813	0.109111736	0.08409547	-0.14919692199999998	-0.27483182100000003	nan	0.064724522	-0.578754233	-0.08195727400000001	0.163188683	0.038313584	-0.115395762	0.341023326	1.1148358809999999	0.033558814	-0.46602925700000003	0.11234016599999999	0.093282324	-0.13623697699999998	-0.21599179699999999	-0.292881581	0.054782504
0	TCGA-OL-A5DA	0.067964096	0.128686302	0.31482227100000004	-0.119076382	-0.47743455700000004	0.096498496	-0.341731182	nan	0.14276218400000001	nan	nan	0.20962168399999997	-1.045730104	-0.565556368	-0.231505568	-0.10962130099999999	0.361752035	-0.12507975699999999	-0.346102731	0.356234822	0.42082269	nan	0.768202741	0.21497155199999998	0.18850029899999998	nan	-0.044836302	nan	nan	0.083581885	0.702348416	-0.347369725	nan	-0.48258903299999995	0.222152751	0.546414808	nan	0.164565278	nan	0.130691779	nan	-0.636209103	-0.06392912099999999	-0.051563335	-0.03966074	nan	-0.16359954	-0.050278629000000005
0	TCGA-C8-A12Y	-0.095438458	-0.137747272	-0.309146748	0.184827131	0.22062926	0.17260281100000002	-0.1540199	0.28190543	0.20015784	0.152644592	0.605719945	-0.241612036	0.864290517	0.409850881	-0.003325259	0.11590421599999999	-0.259326463	0.000958537	0.645832172	nan	-0.17754621899999998	-0.079180557	0.469747937	nan	-0.317443979	0.34574866600000004	0.11539028	0.102550628	-0.23021130899999998	-0.079697371	0.324436975	nan	-0.013465503	0.046309950999999995	-0.057773872000000004	0.032143705	0.025950541	-0.088287426	0.230516478	-0.029355232000000002	-0.144019641	0.019537618	-0.228149381	-0.089533955	-0.07186205799999999	-0.11328845900000001	-0.258636143	-0.000958537
0	TCGA-A7-A3RF	0.36214870600000004	0.143916114	-0.47423011200000004	0.106926436	-0.5954993239999999	-0.20218740600000001	-0.175059112	nan	0.77448641	nan	-0.070098194	0.329245764	-0.37385312200000004	0.08621216300000001	-0.043280959	0.142043034	0.039395743	-0.08804999599999999	-0.582495406	-0.069640963	0.403212876	0.061344207000000005	0.41339754799999995	0.346377285	-0.36279967	-0.100062055	0.043391752	nan	-0.045136039	-0.017721275	0.392783782	-0.051710972	nan	0.145449111	0.806253685	-0.458364228	nan	-0.072966444	-0.42455792700000006	-0.06695860000000001	nan	0.043539468	0.04628407	-0.034375735	-0.049076543	0.206915638	-0.022512768	0.048349445
0	TCGA-AO-A12B	0.288413591	0.257498037	-0.166938025	-0.0340732	-1.006396399	-0.121306281	0.256922725	-0.013928363999999999	-1.154644575	0.370716793	1.535439611	0.8812043909999999	-0.413794799	-0.167755976	-0.17137270100000002	0.485785765	0.39472224100000003	0.328253282	-0.7686561	nan	0.714785337	0.069647898	0.001104364	nan	0.992809755	0.08501497	-0.42244866799999997	0.035490192000000004	0.210803827	-0.044469910999999994	-0.06605689099999999	nan	0.096868131	0.214508127	-0.155416196	-0.333395985	0.296038085	0.216487294	-0.05543809	-0.157697787	-0.14587006	-1.243118086	0.09989205400000001	0.41164744799999997	0.055088677999999995	1.086918042	-0.249263583	-0.22450003899999998
0	TCGA-BH-A1FJ	-0.543494309	-0.16529413199999998	-0.18397937399999997	-0.233771376	-0.5111942	nan	0.170844448	1.299363962	0.653099804	1.0185972779999999	0.13418631	-0.359024355	-0.94916126	-0.504455171	0.636381614	0.8815536359999999	1.309690885	-0.18317239600000002	-0.5561238620000001	-0.275015747	-0.366360563	0.57186856	1.724416758	0.50481861	nan	-0.333909717	-0.002108719	-0.11082451	0.133466645	0.236111312	0.512300547	0.096430245	0.068130163	0.297107384	-0.11435148	0.20325679300000002	0.022798277000000002	0.308835932	0.421317984	-0.602129305	-0.080979631	-1.174508404	-0.20721217	-0.304675478	-0.19031600699999998	0.040727063	0.008917767	-0.04952676
0	TCGA-E9-A1N5	-0.076068543	-0.286199905	0.038850842999999996	-0.48801477	-0.243080579	nan	-0.11808485	0.34223907	0.078664547	0.264054131	1.5581845580000002	-0.036698754	-0.509231234	-0.178843985	0.35272256799999996	0.27721324199999997	0.386696975	-0.13277658	0.132532622	-0.157911774	0.077159489	0.251330867	0.789195871	-0.43475121200000005	nan	0.244295547	0.095653226	-0.153932595	0.003530492	-0.093583925	1.226279924	0.018314406999999998	-0.251049949	0.204766351	-0.129956489	0.816715174	0.652174985	0.520569659	0.63776114	0.783024125	-0.08602749300000001	0.443721339	-0.107779703	-0.17159603899999998	0.621486972	-0.180193794	0.0011595639999999999	-0.029696207000000002
0	TCGA-A2-A0CX	-0.153119018	-0.08741746199999999	0.224200016	-0.013296493000000001	-0.388806537	0.158421498	0.361655779	0.18942097	1.02003435	0.9820106340000001	1.083124075	-0.026479102999999997	0.27840714699999997	-0.20197748399999998	0.37967959100000004	0.190689159	0.855247887	-0.272233964	0.146149632	nan	-0.17318936100000001	-0.302051587	0.948041792	nan	0.146836957	0.0016241729999999998	0.228215258	-0.032497404	-0.09030029199999999	-0.141185452	-1.263267954	nan	-0.26753398300000003	-0.338422402	-0.071677814	-0.29191961899999996	-0.14978547	-0.276385277	0.014289005	-0.42598915	0.053605636	-0.128234615	-0.158202549	-0.06689971	-0.09770356300000001	-0.219605317	-0.019152722	-0.02952135
0	TCGA-AR-A255	0.97646649	-0.035306304	0.705482698	-0.671030165	-0.648435009	nan	-0.7108622920000001	-1.208968813	0.6249100160000001	0.056267817000000005	-0.739903112	1.50100928	1.594123652	1.0047482840000002	-0.056152812999999996	-0.56035685	0.420561785	0.811601317	1.8222006609999999	0.014186938999999999	0.774786895	-0.5463876520000001	-1.363956745	-1.435545584	nan	0.460637422	0.45397589	-0.015731789	-0.067950252	-0.262785913	1.140015319	-0.250664727	-0.592603684	-0.9042185859999999	-0.07635947900000001	-0.41843308	-0.7014965679999999	-0.260812158	-1.218361894	-0.46224007799999994	-0.000152192	2.737535595	0.258642512	0.054817127	-1.155550764	-1.004744684	-0.253233653	-0.5456817620000001
0	TCGA-A8-A08H	0.218147153	-0.001285427	0.17610772	-0.137315933	0.708250376	-0.007519690999999999	-0.10685057199999999	-0.374429234	0.506285538	0.541824751	-1.3109786079999999	0.449920164	0.43176484	-0.18738617300000002	-0.532301961	-0.350938481	-0.25375705	0.10501847800000001	0.749214609	nan	0.354252674	-0.31930788	0.250647441	nan	-0.014336173	0.456609261	0.149594914	0.239829492	-0.163995853	0.027211582	0.537116971	nan	-0.41322783	-0.7134092059999999	0.301226844	0.107377254	-0.484357925	-0.165748184	-0.6743276579999999	-0.028139029	0.205616267	1.921853038	0.26702935	-0.394369928	-0.092462073	-0.577350857	-0.58958316	-0.428201519
0	TCGA-BH-A208	-0.063523747	-0.123649046	0.003460273	0.23791604800000002	0.804973895	0.093853367	0.326984548	nan	-0.26389834	nan	-0.571421245	-0.038672478999999996	2.264518936	2.446252976	1.615257114	0.033135944	0.170958503	-0.09096519800000001	1.423541264	0.402158271	-0.034964251	-0.254776111	-0.309278934	-0.569680447	-0.708551875	0.058045027	0.150095497	nan	-0.238440271	0.127472194	-0.47093410799999996	0.227239737	nan	0.549440988	0.030524596	-0.46882950100000004	nan	-0.35036513799999996	0.00733994	-0.051356423	nan	0.295651365	0.014539377	-0.006275622	-0.194133853	-0.475377801	-0.023989026	0.014284752
0	TCGA-AN-A0FK	0.079299362	0.087195224	-0.341686251	-0.091369986	-1.054146393	-0.15891835599999998	0.089315189	nan	-0.44616063	nan	1.049122438	0.10855521300000001	-0.40275713700000004	-0.00106426	-0.014417736	0.339577791	-0.28602389699999997	0.047676977999999995	0.186725067	0.065562947	0.22514682	0.16508387800000002	1.3601805269999998	-0.16059474699999998	0.29527272600000004	-0.034724423	-0.183193427	nan	0.218534697	0.18534498800000002	0.673048968	-0.160683901	nan	-0.058803358	0.159608251	0.0089378	nan	0.366255271	0.133419388	-0.246634965	nan	-1.214678258	-0.119021351	0.018953765	0.155706055	-0.00177372	-0.09464464199999999	-0.027849439
0	TCGA-AO-A1KR	-0.262550276	-0.130507348	0.10522809400000001	-0.096640151	0.023043942999999997	nan	0.013840682	0.151944876	0.166524804	0.369563352	-0.084580146	-0.035831748	-0.698521242	-0.037783307	-0.7586899570000001	-0.382412015	-0.361539527	0.308631511	-0.769946888	0.615058957	-0.171680553	0.11447714099999999	0.442828209	1.457902204	nan	-0.507496744	-0.166210757	0.071019674	0.137272977	-0.108218135	-1.177655755	0.152226463	-0.070354252	-0.063726296	0.148851504	-0.07344201	0.64204789	0.457963936	0.46101225	2.9432330810000003	0.090314196	-0.7637906809999999	0.10016231	-0.162682656	0.929213583	0.311916674	0.224778838	0.164957135
0	TCGA-AN-A0XN	0.460631646	0.460874306	0.794907467	0.3171553	1.9316541569999999	0.786257043	1.822606961	-0.6157949	-0.8178679040000001	-0.593440911	-1.118502389	0.5454451570000001	0.145214844	-0.6433380120000001	-0.9537194659999999	-0.28918546100000003	0.54615449	0.565801903	1.4748629180000001	nan	1.114312198	-0.50486842	0.659599274	nan	0.150533633	0.432500125	-0.932585916	0.685109528	-0.21732896399999999	0.708676828	2.612138145	nan	-0.167029636	-1.054435245	0.530336655	0.75951495	-0.839277554	0.255369336	-0.24341159899999998	-0.008255674000000001	-0.0038422720000000003	5.292336559	0.620304934	-0.23966700300000002	0.043793782999999996	-0.326898233	-0.82705835	-0.40055448299999996
0	TCGA-UL-AAZ6	-0.48043729799999996	0.197385562	0.040010632000000004	0.264617302	0.753997136	0.09514712199999999	0.739240274	nan	0.130078906	nan	nan	-0.46347281100000004	-0.591740854	-0.280542091	0.484707313	-0.755764278	-0.139342992	0.083581078	-0.944786345	-0.20528958	-0.15927324699999998	nan	0.539308685	1.491126789	-0.24529312	nan	0.067012168	-0.416349407	0.7997867259999999	-0.206604185	0.484106635	0.139745486	nan	1.044124579	-0.5724466810000001	0.324296019	nan	-0.234757506	nan	-0.500336638	nan	-1.408291679	-0.10223699	0.291052144	0.256483591	nan	-0.500314268	0.631989245
0	TCGA-BH-A0HL	0.021735436	0.142196636	-0.66924717	0.031275818999999996	-0.412697625	-0.223222305	0.193106074	0.985873311	-0.23370666699999998	-0.773099973	0.219054957	0.064297242	-0.7326580779999999	-0.422442096	0.764274595	0.10846944300000001	0.986264068	0.036929214	-0.433714361	nan	-0.012895346	0.144045635	0.7384178440000001	nan	-0.062579188	-0.309695994	-0.287605809	-0.053979367	0.319547702	-0.180933216	1.85857723	nan	0.033870019	0.172785186	0.037355822999999996	0.6984656229999999	0.718706593	0.007060535	-0.055291562	-0.337751587	-0.11951757800000001	-0.36630032799999995	0.18726748399999998	0.07513357799999999	-0.00034152	-0.217366809	-0.20534768399999997	0.022328635
0	TCGA-E9-A295	-0.108483888	0.7634835879999999	0.793946371	-1.0164120079999999	-0.77690903	nan	-0.729166089	-2.290298982	-0.8454096329999999	-0.598482393	-1.141126005	-0.030456602000000003	-1.565697577	2.020546204	-2.62646292	0.00519376	-0.794550823	0.577922471	1.044409041	0.314427072	-0.09116	0.099184144	0.036154925	0.170516258	nan	-0.106395967	0.675493184	0.238148666	-0.43867609700000004	0.436031502	0.534877048	0.280189907	-0.008240292	1.072203994	-0.144284509	-0.335469757	-0.823038435	0.659794982	-0.372666846	1.7876813569999999	0.01935628	1.689903103	-0.041588713	0.570072627	1.536649124	0.403278916	1.4350781019999999	0.251325609
0	TCGA-AC-A2BM	0.10071990800000001	-0.003744559	0.5360034929999999	-0.24277406	0.391493766	0.04974782	0.5834230570000001	nan	1.0291225659999998	nan	0.7185616979999999	0.058526904000000005	-0.288139808	0.211728558	-0.5403513520000001	-0.06383268	-0.269135688	0.156220716	0.296265332	-0.254486818	-0.103101941	-0.158662685	0.46816341200000006	-0.32293768899999997	0.076161446	0.360274584	-0.025831019	nan	-0.197093482	0.2501983	0.962490801	0.112212614	nan	-0.38207595200000005	0.161639623	1.241605527	nan	-0.074519255	-0.735986576	-0.14699838199999998	nan	1.7393630080000002	0.276036939	0.039725143	0.074871363	-0.694481408	0.779000095	-0.43765830200000005
0	TCGA-A2-A3XU	0.130328853	0.132386013	-0.30362207199999997	-0.063946099	-0.016361646	-0.055641758	-0.108079959	nan	0.21198387100000002	nan	0.607488848	0.130554845	-0.10386248	0.266068233	-0.6853005759999999	-0.091943909	-1.046728835	-0.051446600999999995	1.4498590830000002	0.586917655	0.5265513789999999	0.052589857000000004	-1.37105222	0.896867889	-0.7575847259999999	-0.457865154	0.41879047399999997	nan	0.022411967999999997	0.093687899	-0.7129759240000001	-0.323586979	nan	0.46244430200000003	-0.36913091200000003	0.013640636000000001	nan	-0.0014645679999999999	-0.469638768	-0.27409924199999997	nan	-1.188061248	0.006978592	0.022122512	0.300583804	0.463434369	-0.39410612	0.31612946399999997
0	TCGA-D8-A1JU	-0.12666018199999998	0.057892217	-0.353090055	0.68391926	-0.18550786800000002	nan	-0.235308651	-0.024024568	-0.9053796909999999	-1.406704108	1.585860066	-0.156067924	2.111753996	1.2760033370000001	-0.023478673999999998	0.231408009	0.20480897	0.230283605	0.477060176	-0.091085747	0.05893875	-0.09599814400000001	0.868339602	-0.697823396	nan	0.062632438	-0.10249189199999999	0.208418733	-0.270908842	-0.210557993	0.272213346	-0.09507197199999999	0.054907105	0.22393117899999998	-0.214139944	-0.536738147	-0.270179626	-0.166698415	-0.390199412	-0.604821823	0.324585539	1.354491804	-0.038980985	0.08826959	-0.36554383100000004	-0.353672215	0.609770739	-0.171038078
0	TCGA-PL-A8LX	-0.729746152	0.729433433	-0.249914954	-0.18453399399999998	0.938282636	-0.7844219809999999	0.785619046	nan	1.4976357790000001	nan	nan	-0.624325659	-0.558138654	-1.000550595	1.153549627	-1.196995017	0.33290543	0.226285335	-1.23713959	-0.18043114300000002	0.310419779	nan	-1.622947194	1.016102854	0.102903066	nan	0.415531041	-0.872188672	1.689460526	0.245033738	0.627376309	-0.16322314300000001	nan	0.5638909089999999	-1.332079339	-0.275261716	nan	-0.411080189	nan	-0.986863333	nan	-3.396483136	-0.23061467300000002	0.290594888	-0.04967733	nan	-1.625383075	0.94273885
0	TCGA-AN-A0FY	-0.187530786	-0.392593046	-0.098231073	0.555150299	2.016313954	0.031146766	0.6566493179999999	-0.305639962	-1.4811377140000002	-2.447019847	0.323949558	-0.7735257409999999	1.256912427	-0.18342984199999998	0.442194635	-0.7595066690000001	-0.5255540679999999	-0.518545567	-0.471106386	nan	-0.543250068	0.177502705	2.250608109	nan	0.827567638	0.606331054	0.5312036489999999	-0.004317916	0.015642043	-0.49002284	4.693816012	nan	-0.21560778	1.5909525340000001	-0.308801003	1.2944681009999999	-0.196149038	-0.072981548	0.7013858759999999	-0.94426655	-0.700001188	0.583851214	-0.09297914	-0.198836193	-0.590639395	0.17031254399999998	-0.032830176	-0.352621079
0	TCGA-D8-A1XS	-0.31326254600000003	0.23328802399999998	0.788449493	-0.34319333799999996	-1.054457466	nan	-0.5969941089999999	-1.4297957319999999	4.068993421	3.764827745	0.495262749	0.110558326	-0.513851245	0.326256388	-0.578516784	-0.10456255800000001	-0.8563474090000001	0.299183125	0.050766145	0.06541691599999999	-0.274735206	0.16599625	1.369254341	-0.922996618	nan	0.374049069	0.134502584	-0.11125204400000001	0.18321683100000002	-0.029657594	-0.82544044	-0.053577083	0.004925444	-1.09125762	-0.585913531	0.467271783	0.147383391	-0.491028154	-0.40902354	-0.636120779	-0.33066797800000003	-0.709601093	-0.328234853	-0.07767508299999999	0.012176799999999998	0.4316304	0.503008036	-0.297357183
0	TCGA-AR-A5QQ	-0.28721407	0.17574901899999998	0.918336486	1.064471973	0.6447792210000001	0.390487807	1.5522717380000002	nan	0.504789707	nan	nan	-0.021681763	2.6707418730000003	2.133229321	-0.460945483	-0.168420232	0.335414194	-0.195734013	1.827160902	0.06640900000000001	-0.33921693299999994	nan	-1.371704789	0.444506174	-0.046737865999999996	nan	0.19910645899999999	nan	nan	-0.156976695	-1.561394274	-0.19799793300000001	nan	1.032386106	-0.42560271200000005	-1.0731726320000001	nan	-0.240005193	nan	1.5612504580000002	nan	1.527390636	-0.544032737	-0.20607577800000002	0.9031496529999999	nan	0.081398708	0.099006922
0	TCGA-AR-A1AQ	-0.138229941	-0.23700525600000003	-0.209705893	0.102929491	0.508816579	0.141011568	0.604171695	0.304844163	-0.179085064	-0.37116438	0.10184765900000001	-0.24009359	-0.6784438770000001	-0.301602376	-0.413482666	-0.312687108	-0.430393364	-0.293526232	0.305833056	nan	-0.289783301	0.33057855	-0.8201366040000001	nan	0.895228699	0.34987472799999997	0.28087109899999996	-0.029621246	0.410140276	-0.008290429	-0.130917339	nan	-0.059314603	0.20798856300000002	-0.040479363	0.08775343199999999	0.021221115	0.030367991	0.563778031	1.819738569	-0.354018017	-1.265634577	-0.161627137	0.233226695	-0.391371476	0.427177321	0.07850178099999999	0.099936993
0	TCGA-B6-A0RQ	0.595903334	0.332797078	0.133757113	0.01493216	1.359712899	-0.733050658	-1.558428964	nan	1.978561465	nan	-3.513307797	0.301316637	2.791093172	1.7618604080000002	-1.040625733	0.7099163390000001	0.350573906	0.22108292699999998	1.302558331	-0.358204755	-0.12648952300000002	-0.14475535	2.1537963330000003	-0.147432539	-1.233101386	-0.385849085	-0.24250536399999997	nan	-0.7539615479999999	0.28885970699999997	0.541600106	0.11174820099999999	nan	-1.7681022180000001	0.503075807	0.20542146600000002	nan	0.46574237	-1.5006952580000001	0.752748599	nan	1.539036974	-0.357104314	0.306360161	-0.35371129	-0.07594513900000001	0.60043492	-1.0304360190000001
0	TCGA-A7-A26H	-0.19376142300000002	-0.276879155	0.127170683	-0.917913043	0.23046381	nan	-0.32907853600000003	-0.43128555700000004	0.289488977	-0.42100692799999995	1.643019819	-0.098873091	0.811433473	0.431677462	0.326706534	-0.006038749	-0.30062628	-0.05557535	0.041547823	1.8242006819999999	0.069428844	-0.002678147	-0.38658308399999997	-1.213235141	nan	-0.050024136	-0.042583003	0.55700078	-0.740747078	-0.298757761	0.590105478	-0.164621986	0.11178692400000001	-1.890300823	-0.11793644	-0.40522435	-0.949627532	-1.069706251	-1.5122852009999999	-1.1049259340000002	0.377766582	-0.193481878	0.617297495	-0.12002017599999999	-0.8727713570000001	-0.370393181	0.26850498	-0.40483225799999994
0	TCGA-D8-A1XL	-0.28721648	-0.24341043399999998	-0.104240267	0.19425076	0.219905154	nan	-0.3399833	-0.097554221	0.586716763	0.30282001199999997	0.09945062	-0.274838197	-0.64348661	-0.36792495700000005	-0.08790259199999999	-0.196724017	-0.011523742	-0.099767568	-0.34703023899999996	0.036472013	-0.24553708100000002	0.40318448100000004	0.9840622459999999	0.152071069	nan	0.060762054	-0.003981731	0.016913476	0.260548409	-0.002595865	0.120844052	0.091256324	0.0016268570000000002	0.348262189	-0.270059475	0.6125170120000001	0.969299136	0.14492366	0.480423648	2.224688863	-0.16005617	-1.191555359	-0.182418081	-0.24774082	-0.068210643	0.269747983	0.12223613	0.051646192
0	TCGA-B6-A0IJ	0.16989960199999998	0.357666166	0.774720766	0.21234889199999998	-0.292120205	0.413610639	0.6593932370000001	-0.853240485	-0.7482977129999999	-0.440161267	-0.7902081879999999	0.202333154	-0.44624658799999994	0.121386218	-0.163050595	-0.275718499	-0.017526411999999998	0.0073938219999999995	0.572464109	nan	-0.011031933999999998	-0.010286685	-1.117651339	nan	0.17518678399999998	-0.135110869	-0.238967273	0.137952622	-0.038725589	0.23473279	-0.561316633	nan	-0.031970492	-0.434335074	0.172889966	0.467831714	-0.253000797	0.015044883	0.43635876100000004	0.82213683	0.156319278	-2.234075455	-0.012729087	0.112707381	0.607697713	0.161758659	0.719485612	0.158272255
0	TCGA-BH-A1FM	-0.8152215829999999	-0.368056175	1.3969382330000002	-0.581892567	-0.9233685009999999	nan	0.065075147	-1.149540229	1.199529841	1.661895523	1.9436827669999999	-0.458277999	-1.58901317	-1.1147830570000001	0.228081714	0.533931312	0.590678251	-0.34486896200000006	-0.711300728	-0.178249347	-0.647570081	0.23531134199999998	0.39753750299999996	0.372344964	nan	-0.396647264	0.003776476	-0.031276143	-0.000902354	0.437780364	0.072038086	0.34302599100000003	0.150452096	0.08180449	-0.07914162	1.4872816469999999	1.194421775	0.064157178	0.20201739	-1.288692366	-0.36017070700000003	-1.506043604	-0.157583774	-0.49556795600000003	-0.897940043	-0.233792627	-0.47559626899999996	-0.255068384
0	TCGA-E9-A22H	-0.649384075	0.414167502	-0.77930617	-0.122030439	1.150152772	nan	-0.264337602	0.9643642159999999	-0.285727188	-0.730589004	-2.020098012	-0.284907707	3.716452657	2.07270552	-1.435287627	0.179574564	-0.7813257720000001	-0.243523984	-0.746139928	0.35859237200000005	-0.503187487	1.22199051	0.984855515	-0.48464642700000005	nan	-0.178997942	-0.025949881	-0.32948167899999997	0.210646831	0.30247798800000003	0.813762392	-0.511497346	0.08144375400000001	-0.140855791	-0.23124332	1.353820775	0.43024455100000003	0.144781256	0.790806004	1.2355461909999998	0.02496706	-0.290830998	-0.259213352	0.334007937	-0.26551363699999997	2.039680062	0.6908134840000001	0.330744595
0	TCGA-AR-A1AJ	0.204325815	0.796502275	1.063247462	0.9781627629999999	2.368438092	0.604119528	1.4491205440000001	-0.40225060799999995	-1.627732826	-0.47991466299999996	-3.1794273410000002	0.319675986	1.4436277169999998	0.203669381	-0.576117144	-0.839342395	-0.28532090600000004	0.978582938	2.705757755	nan	0.125103019	0.789276575	-2.651174842	nan	0.350988986	1.112842768	0.6734851909999999	0.379748463	0.8027885109999999	1.3642078990000002	-0.290261455	nan	-1.130716488	-0.678998951	-0.21424162300000002	-0.372103488	0.173947257	-2.084866952	-0.317630513	2.7555470069999997	0.7538119209999999	2.876581148	-0.34903484799999995	-0.6273630170000001	-0.538459059	0.22199247	0.48486253100000004	-0.383705321
0	TCGA-AC-A2FM	0.0030578000000000003	0.125666426	0.7542422809999999	-0.177244252	1.7394206190000001	-0.228037262	0.244912926	nan	2.237896937	nan	3.207618643	-0.545458517	-0.44228897799999994	-0.28997478600000004	1.186933785	0.256912023	-1.1540895	-0.076922609	-1.223750369	-0.315867955	-0.21656419699999999	-0.29606986	2.514387841	1.4001284369999998	-1.605127468	-0.814519953	-0.636615214	nan	0.749620152	-1.011831237	1.424508476	-0.440042959	nan	-0.785465948	-0.328717823	0.6551699360000001	nan	0.16349857	1.43596278	-1.102589305	nan	2.9560180239999996	0.091232114	0.40558174700000005	-0.547967632	1.0207647709999998	0.285182932	-0.542680995
0	TCGA-A2-A04T	-0.231035608	-0.133821568	0.370040983	-0.079323643	0.003843688	0.066513469	0.787472104	0.19940626600000003	-0.218298193	-0.6804057029999999	1.739491794	-0.103570016	0.407256209	0.12456599199999999	0.05507375	-0.325758735	0.247639897	-0.378593546	0.30725991399999997	nan	-0.199103859	-0.052079769000000005	-1.406322935	nan	0.52295237	-0.287171639	0.146189717	0.003934854000000001	0.446044961	-0.10300761300000001	-0.671119215	nan	0.049700586	0.955517927	-0.362039806	-0.217318857	0.290376346	0.074139957	0.672272564	0.8901249179999999	-0.480458124	-0.066493266	-0.305592442	-0.104896665	-0.174013036	0.41661531799999996	0.063133438	0.09495666900000001
0	TCGA-BH-A201	0.419310357	-0.418816629	-0.159417156	-0.18575677899999998	0.19401081399999998	nan	0.428834679	0.29768286	0.5082749360000001	0.616365495	-0.84281649	0.60802364	0.805356265	0.506786945	0.11887649800000001	-0.09890615400000001	-0.055295026	0.191405025	-0.228919784	-0.33378333600000004	0.510184125	-0.15760559	0.220421235	-0.163513851	nan	0.300728098	0.085421865	0.021204875	0.07826329900000001	-0.077407814	0.47402772299999996	-0.23537425399999998	-0.5280928770000001	0.72607944	-0.20686533899999998	0.155249305	-0.556168317	0.149354036	0.5461925639999999	0.543183824	-0.363391343	0.960461287	-0.134492171	-0.40513245600000003	-0.10336595900000001	-0.17380943399999998	0.062471982	-0.033878361
0	TCGA-HN-A2OB	-0.297151123	-0.130682724	0.189965157	-0.364401495	-0.5643374720000001	-0.234223741	0.13495806	nan	0.9272911420000001	nan	nan	-0.078656041	0.66795011	0.459949631	-0.887151378	0.43962495700000004	1.811533293	0.525952665	1.794570361	0.259377476	-0.003279382	nan	0.488656775	-0.300352131	0.23779134100000002	nan	0.670912782	nan	nan	0.18210701399999998	1.555763885	0.503105513	nan	0.9192291770000001	-0.508982542	0.524663935	nan	0.068199968	nan	-1.567526704	nan	1.572068725	-0.136904644	0.0	0.9504804179999999	nan	-0.6181521179999999	-0.51927093
0	TCGA-BH-A0DP	0.609853913	0.5432142	0.168639433	0.022534974	-0.07065922599999999	0.046881677999999996	-0.311432599	-0.557338902	0.6856501209999999	0.092038589	0.636324749	0.840233323	-0.15368938	-0.104146611	0.240458127	0.089036511	0.545959913	0.512724058	1.704814729	nan	0.90765616	-0.36668793	-0.9688400779999999	nan	0.204414503	0.8938824259999999	-0.126721997	0.60230567	-0.465518063	0.527137297	-0.161095304	nan	-0.43992284600000003	-0.8902082509999999	0.317840642	-0.527430493	-0.7027785120000001	-0.044994454	-0.592033742	0.018379476999999998	0.688653297	1.9730038580000002	0.7441503140000001	-0.616783667	-0.155611404	-0.33301354	-0.442314396	-0.279933567
0	TCGA-JL-A3YX	0.521449469	-0.042036000999999996	0.569019426	-0.438564955	0.125122196	0.298275358	-0.186519043	nan	2.229110146	nan	nan	0.519313586	1.8648453569999999	1.274799414	0.28085942	0.38670750200000004	0.055633402	-0.04930015	1.97027106	0.447937186	-0.957638208	nan	-0.46797383600000003	-0.051516083	-0.8019540829999999	nan	-0.017558816	nan	nan	-0.11974560000000001	0.7135174590000001	0.4322751	nan	0.540292514	0.435818317	-0.914683812	nan	-0.49019086	nan	0.06188860400000001	nan	3.905970805	0.220721306	0.6382582170000001	-0.605684488	nan	-0.531164277	0.318841313
0	TCGA-EW-A1PA	0.40743871	0.548102521	1.5553444140000001	0.776538278	1.960531983	nan	1.7437742969999999	-0.557370379	-1.260156232	-1.337539905	-1.671238501	0.095809133	-1.5564448130000001	-0.184711409	-1.442953072	0.292635384	-0.561815929	0.069063413	0.021839925	-0.146116055	-0.34140405799999995	-0.077491133	-1.04254234	0.901615177	nan	-1.1676381820000001	0.123165179	-0.288113242	-0.13725600699999999	0.80991119	1.6466494719999998	0.104145154	-0.25601575	-0.9782988779999999	-0.151412454	1.159107331	-0.384235221	0.42876346600000004	-0.057313570999999994	0.288975818	0.318627039	0.9325652940000001	-0.16321147800000002	0.24882045100000003	0.441329336	0.38304386799999995	0.366672412	0.078135855
0	TCGA-AO-A0J8	0.23832762	-0.10439688800000001	0.755519171	-0.41897313399999997	-0.44997246700000004	-0.553774581	0.0055674209999999995	0.244680757	-0.567096333	-0.5006003179999999	-1.252457411	1.26368654	0.5465645339999999	0.578449209	0.10571718	-0.192273842	0.00873644	0.480263305	0.7607284409999999	nan	1.09701305	-0.07283825099999999	0.30005186899999997	nan	0.419780315	-0.22862295100000002	-0.212959822	0.321715714	-0.23590256199999998	1.121683833	1.194005728	nan	-1.7687135569999999	-1.094537688	0.445826039	0.27491823600000004	-0.17938330800000002	-1.339965761	0.531715825	-0.429562496	0.546952466	2.166277767	0.058057172000000004	-2.449791352	-0.8215454240000001	-1.199698917	-1.098635359	-0.7350125359999999
0	TCGA-LL-A5YN	0.036841166	-0.21825103199999998	0.246361621	0.447372405	1.242550732	0.7071427290000001	0.958260397	nan	0.426506792	nan	nan	-0.162949496	0.633965168	0.142827428	0.518785842	-0.321399731	0.02373046	-0.394086061	0.12936328	0.128681511	-0.503584025	nan	1.096243457	0.140252079	0.197381643	nan	0.171987852	nan	nan	0.141456971	-0.11757818699999999	-0.092875294	nan	0.475763307	-0.135461959	0.48583474600000004	nan	-0.075701199	nan	-0.422370339	nan	0.225876398	0.0	-1.0859354940000001	-0.315830125	nan	-0.624073795	0.120190671
0	TCGA-E2-A14X	0.49195024299999995	-0.075371692	0.44984145799999997	0.171655165	-0.116956651	-0.011706339	-0.8449655509999999	-1.445767016	-1.60227957	-2.526042449	-0.402496821	0.43788667	-0.76853768	-0.221923672	-1.546098206	-0.521380877	-0.194847226	-0.073503287	-0.913635968	nan	-0.017846726	0.226976889	-1.3956951180000001	nan	0.004254804	-0.019677369	-0.731033232	0.19810969899999997	0.226073991	-0.109614346	0.027128463999999998	nan	-0.249806826	-0.099595819	1.177417926	-0.009955748	-1.225720034	0.295973843	0.148849134	0.6226357370000001	-0.7575709140000001	2.248699556	0.314772473	0.38799457600000004	-0.48853503299999995	0.876234682	0.476038831	0.354541082
0	TCGA-AR-A5QN	-0.105243556	-0.286827037	1.164718372	4.509383606	7.836467411	4.110029184	4.939465187	nan	-0.019287705	nan	nan	-0.7905507279999999	0.390553925	-0.547620166	2.268481223	-1.16219441	-0.22680722399999997	0.42402821399999996	0.04776653	1.074686321	-1.1852366090000002	nan	1.155750742	1.227736596	-0.589720576	nan	-0.428812643	nan	nan	-0.266446805	0.592108444	-0.406893492	nan	-1.6176867119999998	-1.025689613	0.8627050059999999	nan	0.020401999	nan	-2.321607165	nan	1.956133312	-0.106709445	-0.443428891	-0.453257629	nan	-1.107124687	0.137242841
0	TCGA-D8-A1Y1	-0.258305564	-0.179770478	-0.12550812	-0.130100745	-0.482220607	nan	0.2545545	-0.217337069	-0.04143878	-0.570947195	0.409902492	-0.173520439	-0.011971988999999999	-0.12401383699999999	0.047668712	0.08380955400000001	0.038371302	0.041905819	0.298301773	0.017187936	-0.21033843800000002	0.167364806	0.516454461	0.25670257	nan	0.008727667	0.107611401	0.29874090600000003	0.39094110600000004	0.111407503	0.287949565	0.09979752300000001	0.136240513	-1.168690228	-0.12963671699999998	0.013996165	0.575558547	-0.11394339699999999	0.464644819	-0.5978437120000001	0.005835115	0.43969286399999996	-0.152522023	-0.303037661	-0.395499155	-0.161149484	0.15436419699999998	0.019142613
0	TCGA-BH-A8FZ	-0.5246122520000001	-0.035789316	0.31008782	-0.300872808	0.307095885	-0.411923816	0.212870913	nan	1.044284344	nan	nan	-0.395394541	0.449817429	0.399285913	0.312570911	-0.640901858	0.065417356	0.297814192	-0.129170583	-0.014370572	-0.569418361	nan	0.8315766840000001	0.507243739	0.0	nan	0.099416716	-0.529523237	0.161859905	0.44582242899999996	0.158340903	0.07936383400000001	nan	0.145242836	-0.588147446	0.463511147	nan	-0.538793879	nan	-0.595486661	nan	-0.11887447400000001	-0.66454092	-0.17627217	0.278935483	nan	-0.729681812	0.094021517
0	TCGA-OL-A5D7	-0.237656827	-0.076595964	-0.122109385	0.171067197	-0.0032463459999999998	0.111625455	1.051247443	nan	-0.285230543	nan	nan	-0.011374696	-1.021048921	-0.605117975	-0.8712357140000001	-0.461454042	0.031839667	0.09689531400000001	0.526440438	-0.31346780399999996	-0.111840001	nan	-1.339092655	0.221088075	0.525773048	nan	0.389503383	nan	nan	0.178689335	0.001794786	-0.272105951	nan	0.127642653	-0.250150879	0.64227537	nan	-0.041170738	nan	0.52947097	nan	0.29953684399999997	-0.154794813	0.085140874	-0.15733450699999998	nan	0.208800863	0.218875629
0	TCGA-BH-A0B2	-0.06777539	-0.05926080000000001	0.35342545399999997	-0.04470596	-0.019411646	0.111216815	0.249557645	0.216128741	0.767208268	0.571135374	0.10978198300000001	0.005631255	0.22150487600000002	0.7972585670000001	0.22373253899999998	0.027991172999999998	-0.00692314	0.043431784	0.657518749	nan	-0.005631255	-0.12552798	1.016887324	nan	0.682449093	0.024686569	-0.02864383	-0.113251903	0.078722142	0.011105868999999999	0.013222358	nan	-0.12174143400000001	-0.7003953690000001	-0.27040374899999997	-0.149396697	-0.154479568	-0.28028395300000003	0.128031383	-0.132582486	-0.059979421	-0.255309636	-0.017090545	-0.226501588	-0.08425592400000001	-0.248934905	0.355857097	-0.210462891
0	TCGA-A2-A0YG	-0.10137438	-0.114733592	0.00583088	0.151500296	0.8249660390000001	0.267678452	0.60105743	0.48834806299999994	0.385305261	0.16085301300000002	-1.7672152330000002	0.26914524	0.037925134	0.129289525	0.780851629	-0.449668933	-0.32504018100000004	0.024216481	-0.153252718	nan	0.148715168	0.08216033	0.592527374	nan	-0.079172737	0.154868126	-0.01487033	-0.02552054	-0.05960304	0.187463868	-0.947376477	nan	-0.194896055	0.206959163	-0.10211589300000001	0.072975128	0.659495907	-0.284822687	-0.156199277	-0.315754423	0.09459095	-1.01278926	0.040973041	-0.43224806200000004	-0.18678581600000002	0.033853977	-0.066906763	-0.33728569
0	TCGA-BH-A0DV	0.315492673	0.44792964700000004	-0.49222896200000005	-0.35429335	-1.122342294	-0.267454439	-0.28485264	-0.27995383100000004	-0.69833931	-0.5238573329999999	0.363952825	0.094475555	-0.525073376	0.09348932199999999	-0.039928179	0.24703308899999998	0.7998991320000001	0.132654109	0.8467885690000001	nan	0.47491633299999997	-0.44653629	0.343376875	nan	-0.002295187	0.400656909	-0.521694284	0.32761026	-0.490831212	-0.067165318	0.353395695	nan	0.284553335	-0.187741696	0.405642214	-0.128959631	-0.6871040840000001	0.044601974	-0.810505585	-0.077207182	0.434601767	3.451246802	0.7370063179999999	-0.006691479	0.188419948	-0.358469873	-0.150011479	0.069035808
0	TCGA-E2-A1B0	0.057864963	0.063787795	0.167531305	-0.16860057399999998	-0.24824297399999998	-0.137470914	-0.201105817	nan	0.10848044	nan	-0.166364275	-0.08731250300000001	0.141544784	0.060059573	0.5444331139999999	-0.028164889	0.512328917	-0.04747520400000001	1.267774993	0.026591219	0.131203556	-0.342349595	-1.43788095	-0.253258651	0.406130719	0.383100373	0.43334508899999996	nan	-0.448919609	0.39082602	-0.30776972399999997	0.334458645	nan	-0.22221361	0.181799038	-1.041762938	nan	-0.574733914	-0.793486879	0.081390671	nan	0.260572221	0.206234374	0.553289461	-0.482292059	-0.75405576	-0.441461576	0.463796225
0	TCGA-A2-A04N	0.037848867	0.061301874000000006	0.32058593	-0.018682072	0.6461582810000001	0.072929246	0.711	nan	-1.165376253	nan	0.287932846	0.254206235	0.554905104	0.5160409229999999	-0.003860481	0.080867213	-0.5260628470000001	0.18406948899999998	0.9938535620000001	0.32853363	0.09567635199999999	-0.00916309	-0.043941655	-0.25089411	-0.47142882799999997	0.217709533	0.23532655100000002	nan	-0.30828897899999996	0.146965801	0.19898105600000002	-0.21817611399999998	nan	-0.304633738	-0.073371192	-0.18705449	nan	-0.052452882	-0.18747912600000002	-0.08145446	nan	-0.092417976	-0.21038351600000002	-0.022497599	-0.19303456800000002	-0.012837896000000001	-0.258060683	-0.210504087
0	TCGA-A2-A0YL	-0.22694286800000002	0.05759439	0.069886928	-0.127840652	-0.306318341	-0.303750006	0.348834355	0.513444453	0.057137821	-0.370837331	0.138355131	0.162036785	0.46660397	-0.065785038	0.198732954	0.362686815	1.008425025	0.333872021	0.6040515639999999	nan	0.352022771	-0.171683616	0.12406064	nan	0.241217175	0.154314916	-0.450942003	0.361826045	-0.096652846	0.369223924	0.471269767	nan	-0.84446818	-0.551090445	0.09817222199999999	0.049229409	-0.53027571	-0.453924779	-0.064131069	-0.39811262299999994	0.227828014	2.253442976	0.336376189	-1.114865616	-0.096165925	-0.8087687020000001	-0.411128671	-0.478380817
0	TCGA-BH-A0DL	-0.184100309	0.127139781	0.14164890900000002	0.317281284	0.256046155	0.15838378	-0.147910319	-0.0018030079999999998	-0.43610545799999995	-0.551439631	-0.09750450599999999	-0.092189433	0.8549367059999999	0.422661176	0.082725687	-0.219455757	-0.101988575	-0.176337773	1.285040707	nan	-0.21280980300000002	0.037620178	-1.2101550840000002	nan	0.40156302200000005	0.6130619820000001	0.271547708	0.003062247	-0.055542874000000006	0.136752762	-0.983888675	nan	-0.24133380699999998	1.6399155680000002	-0.11030885	-0.026301069	0.232454235	-0.146772126	0.339667034	2.499494318	0.13595412099999998	-0.034269822	-0.236459726	-0.021285837000000002	0.026442693	-0.023285933999999998	0.057417363	-0.077898151
0	TCGA-A8-A091	-0.07408862299999999	-0.009457587	0.005002539	0.24936928	1.472454471	-0.157677979	0.359823371	nan	-0.19069750300000002	nan	-0.202450658	-0.130369086	1.279405799	0.878188706	0.232569797	-0.005513936999999999	0.110291137	-0.15682758300000002	-0.518269511	-0.39575303	-0.07315482400000001	0.146874264	0.639908055	-0.386531567	0.004722164	-0.101425465	-0.135957887	nan	0.08351252299999999	0.044643557	1.198740547	-0.252882791	nan	0.59277838	-0.044777167	0.557778708	nan	0.07154968	0.101846992	-0.329204697	nan	-0.459833891	-0.14263111	-0.169332994	0.06739786099999999	0.1498878	-0.13328398800000002	-0.149985652
0	TCGA-E9-A22E	0.058159789	0.216295047	0.130654844	-0.176798643	-2.03192504	-0.122559991	-0.154480219	nan	-2.443848954	nan	-0.141152894	0.070300344	-1.050865551	-0.683765127	0.557136532	0.162572954	-1.297622999	-0.079281818	1.500841518	-0.101878784	0.22716242600000003	0.167424143	0.5439174960000001	-0.684954618	-1.198509085	0.251595574	-0.378825113	nan	0.081204081	-0.0009640060000000001	-0.37428226700000006	-0.342103554	nan	0.5256805210000001	0.16462876199999998	0.376803131	nan	0.256447417	-0.255691995	-0.40433215	nan	1.036352261	-0.22387364899999998	-0.140445668	0.250861803	-0.039043112000000005	0.139187237	-0.20583043399999998
0	TCGA-AR-A1AO	-0.198918121	-0.158418285	-0.065309144	0.0046618	0.122202942	0.097349473	0.120361564	nan	0.510308313	nan	-0.369356106	-0.045119915999999996	0.22289216	0.172506646	0.21710738100000002	-0.396172386	-0.285870836	-0.210903941	0.389427095	-0.005556052	-0.024058727000000002	-0.24638920000000003	-0.228120005	0.39470065600000004	0.38066900600000003	0.127565659	0.026361878999999998	nan	-0.201282402	0.199088842	-0.730664677	0.13158673099999998	nan	0.482596651	-0.24832332199999999	-0.09046165	nan	-0.193290343	0.262079619	1.4724221130000001	nan	-0.9743739570000001	0.061106589	-0.092341041	-0.23655372	0.134001552	-0.23440048300000002	0.091121879
0	TCGA-E9-A22A	-0.033944494	0.108090135	0.37290465799999994	0.07409695200000001	0.633484238	0.489271248	1.3751269130000001	nan	-1.2006377320000001	nan	0.5256919529999999	0.078079281	-0.437237124	-0.119352986	0.079417953	-0.274709507	-0.779459795	0.09312374699999999	0.519641085	-0.01644446	-0.025508553	-0.187303484	-0.6758200590000001	0.775543543	-0.071035639	0.157289114	0.0	nan	-0.015972926999999998	0.15561931199999998	-0.681866504	0.09526311800000001	nan	0.614589307	0.095372475	0.229966757	nan	-0.045689879	0.046653473	0.459881769	nan	-0.197791772	-0.032645684	-0.19030139399999998	0.084057412	-0.394467766	-0.013140141000000001	-0.188060146
0	TCGA-LL-A73Z	0.020080047	-0.386973124	1.071587579	0.314227705	1.653136195	-0.554052984	0.208102265	nan	-1.974008224	nan	nan	-0.067665876	1.574910655	1.281871184	-0.063106818	-0.24280202	0.7323801190000001	1.105855316	1.9124352930000001	-0.139920154	-0.522387184	nan	-0.242965077	-0.545353937	0.885390421	nan	-0.209537584	-0.783180765	-0.056256389000000004	-0.172021063	1.099664694	0.6469303679999999	nan	0.37309643200000003	0.0	0.059461737	nan	-0.14146060400000002	nan	-1.821237564	nan	1.435230025	-0.6952822820000001	-0.705188319	-0.276067159	nan	0.671707012	-0.515272387
0	TCGA-A7-A0DC	0.068055535	0.133351009	1.203047456	-0.124829234	-0.666787183	-0.223468605	1.01345849	1.194868107	0.15194144099999998	-0.634942345	2.901016776	0.055459764	-2.1029339119999997	-0.549494988	-0.625472344	-0.813865113	0.263584043	0.380866838	-4.076986772	nan	0.114482681	-2.171471564	1.827094957	nan	-1.090884771	-0.978412953	-0.626750206	0.049167050999999996	1.0894645809999999	0.106607409	2.194052646	nan	-0.30412921	2.1850832319999998	0.01098339	1.558723469	3.007040369	0.546682721	1.293405186	-1.014589778	-0.908620944	-1.7922400490000001	-0.16497160800000002	0.261377814	0.180566532	-0.008307235	-0.808339928	0.002356226
0	TCGA-OL-A5D8	-0.032913349	0.125058056	0.45639278299999997	-0.221778237	-1.147933656	-0.293299204	-0.16464171800000002	nan	-0.04622542	nan	nan	-0.14933876	-1.190937988	-0.5614001470000001	0.502238757	0.113842214	0.301626537	-0.035042069	-0.38190245	-0.054032051	-0.18753701	nan	0.351304833	0.054172974000000006	0.48196871399999996	nan	-0.16600746	nan	nan	0.42297099	0.862695755	0.078351715	nan	0.645208405	-0.18016333899999998	0.37732334100000003	nan	0.11386675	nan	-0.19575406399999998	nan	-0.734755973	-0.027926472	-0.017775506	-0.040672282000000004	nan	-0.21207271600000002	-0.044629102000000004
0	TCGA-AC-A3QP	0.131284491	0.078020579	-0.39796693	0.0	0.806189994	-0.143139544	0.164963795	nan	-0.480512988	nan	-0.462937314	0.061039126	0.637038545	0.489417539	-0.350533054	-0.17566391399999998	-0.36997256100000003	0.034169097	0.380462655	-0.030575109	0.3067058	-0.15967998	0.047914242	-0.523353411	0.316651539	0.126581768	0.124183443	nan	-0.47147422899999997	-0.249655514	0.34436850700000005	-0.192952166	nan	-0.981272732	0.081362328	-0.050570408	nan	0.01081073	-0.686297507	-0.128993222	nan	1.7017870290000001	-0.0061234390000000005	0.219868118	0.003175414	-0.38774928399999997	-0.303224416	-0.22544864899999997
0	TCGA-A2-A0D4	-0.029666092	0.042211470999999993	0.944923792	-0.07877743400000001	0.508935454	0.155011122	0.149358994	-0.5359165770000001	0.452206049	0.11152686	0.544483269	0.176538812	-0.6711864470000001	-0.170879119	-0.690760873	0.372719359	0.292421605	-0.143961916	-0.41676377	nan	0.136988764	0.454296308	-1.148472039	nan	-0.754161717	-0.539775101	0.461451061	-0.189209945	0.058532405	-0.207498971	0.832727806	nan	-0.23798626	0.978062634	-0.141406977	0.475603851	1.472081501	-0.181334827	-0.45537375799999996	-0.734609388	-0.17007751699999998	0.978631887	0.032450577	-0.187609257	-0.131041774	0.07464486	-0.12521385599999998	-0.10277023099999999
0	TCGA-A1-A0SJ	0.04529641400000001	0.13704605	0.079668956	-0.17037392199999998	-0.87559588	-0.163514084	0.242574228	-0.293101822	-0.038386606000000004	0.139876738	1.160688318	-0.012796326	-0.423832341	0.121340852	0.17308961	-0.001831225	-0.29914775	0.167072972	0.174225464	nan	-0.012759844	0.06305802	-0.144167929	nan	0.164955146	-0.013638515	-0.230876732	0.098149955	0.200994695	0.17746637699999998	1.35660699	nan	-0.264361585	-0.285163601	-0.130240216	0.549906479	0.010996918	-0.228194473	0.012714313999999999	-0.301344315	-0.273651618	1.6863190119999998	0.067285259	-0.7699057840000001	0.566379901	-0.65143266	0.017545876999999998	-0.063464352
0	TCGA-E9-A1RE	0.06865526200000001	0.007460365	0.757359157	-0.239772875	0.485496508	nan	0.18747559600000002	-0.914367844	-0.49225557799999997	-0.645661002	1.33200158	0.016970323	-0.6592068320000001	-0.137573395	0.494394695	-0.261223585	-0.7321830159999999	0.394470806	-0.19634116100000001	0.17587428600000002	0.112308282	-0.414406819	0.52088823	-0.039113546	nan	-0.298830322	0.232387062	-0.12734502	-0.147412205	0.1983384	-0.257995064	0.773381623	-0.071578763	0.022464054	-0.071474233	-0.36653925600000004	0.441889411	0.40186764799999997	-0.331816756	-0.47978382	-0.030889651	-0.351665545	0.159134728	-0.134987157	0.620827082	0.072240604	0.128467153	0.407976599
0	TCGA-BH-A0BA	0.30539401899999996	0.49272320799999997	-0.113873976	0.054223420999999994	0.366678629	0.011531435	0.065045988	-0.40276249799999997	0.48845605799999997	0.070940613	0.527856856	0.209136813	1.143630915	1.064233978	-0.437609443	0.29682515600000003	-0.027798454	0.16314195	0.922887951	nan	0.6316634839999999	-0.33080275	0.263134427	nan	-0.468693796	-0.259406381	-1.062546116	0.303634073	-0.12900468199999998	0.056376416	0.7599352070000001	nan	-0.491619205	-0.16250799900000001	0.581919783	0.10603846900000001	-0.322562466	0.070042655	-0.864850125	-0.8070968359999999	0.39573188	2.494435426	0.37538539200000004	-0.441606806	0.216443952	-0.43143219899999996	0.21112196600000002	0.024849587000000003
0	TCGA-LL-A6FQ	-0.391259941	0.063850901	-0.230184295	0.387458895	1.137598509	0.10998769300000001	0.46305351299999997	nan	0.613495905	nan	nan	-0.38801578299999995	2.381698424	2.033957257	0.7837261590000001	-0.7843876479999999	-0.746846832	0.144489595	-0.556809831	0.14280432	-0.066215391	nan	1.7547070519999999	-0.193900723	-0.122490711	nan	0.126412112	nan	nan	-0.214097423	-0.074492152	0.168967602	nan	1.888633437	-0.286298008	0.658213294	nan	-0.44942510799999996	nan	-0.885110044	nan	-0.267172294	-0.35980072	-0.255124287	-0.199487009	nan	-0.324604498	0.158589342
0	TCGA-E2-A10E	-0.000673879	0.05154084900000001	-0.235912271	0.172382389	0.34368264200000004	0.01164152	-0.032133727	0.375089271	0.289826674	0.15818948800000002	-0.6980123429999999	-0.113508826	-0.047414059	-0.119262624	0.11392017	0.22733614800000002	0.31782690199999997	0.062150490999999995	0.016856921	nan	0.003496708	-0.038176339	0.65836403	nan	-0.317796271	0.408901854	0.04559045900000001	0.111494774	-0.150150588	0.103565382	-0.28599342	nan	-0.018273463	0.24992243	-0.13859247	-0.288586831	-0.060362969	0.034297604	-0.054018646	0.5313098079999999	0.04723231	0.9142088209999999	0.053893357	-0.097161395	-0.34214399100000004	-0.09635826199999999	-0.18657607399999998	-0.17035654100000003
0	TCGA-E2-A14T	0.34645849799999995	0.188179555	0.917350145	-0.070660708	-0.349277258	-0.238651311	0.5769693889999999	0.25695101600000003	0.8399506059999999	1.2177951679999999	0.013857778999999999	1.020921244	0.536156176	0.72354558	-0.166212293	0.42900835200000004	0.636457887	0.474443158	0.298715635	nan	1.066126503	0.095887461	0.863415378	nan	0.125811325	-0.498622875	-0.649714797	0.295984694	0.48584942600000003	0.373004062	1.5257534030000002	nan	-0.370547809	-0.276286731	0.383838114	0.834800753	-0.129451934	0.116914158	-0.684812656	-0.215074407	-0.040098127000000004	1.293373275	0.019555581000000002	-1.4051481140000002	-0.5927302289999999	-0.396726806	0.365973929	-0.537077266
0	TCGA-A2-A0EO	-0.130989744	-0.00016989599999999997	-0.230493029	-0.23186372800000002	0.134059315	-0.22049852	-0.048934037	0.011078633000000001	1.239911239	1.156664913	-0.43623739899999997	-0.22985265100000002	0.703034807	0.357037614	0.5442172710000001	0.13742520800000002	0.35430486899999997	-0.061483776	0.698635035	nan	-0.116295795	-0.153247143	1.07337108	nan	0.554306082	-0.038632678999999996	0.519229968	0.044010442000000004	-0.19823774	0.056255865999999995	-0.172333939	nan	0.132968656	0.387619338	-0.077488294	-0.299617557	-0.370680935	-0.23576466100000001	0.543956254	-0.456412173	-0.07596459700000001	1.686816115	0.019863985	-0.190349957	-0.07054781	-0.33733058299999996	-0.36255455700000006	-0.126069316
0	TCGA-S3-AA12	-0.49218544399999997	0.25226570000000004	0.389140005	-0.040927909	-0.13982045199999998	0.091802301	1.5110954090000002	nan	0.09186397	nan	nan	-0.552866259	-0.96971818	-0.536230764	0.305016485	0.0	0.6487509570000001	0.642331753	-0.9945284120000001	-0.144880316	-0.284888018	nan	0.071112726	0.355177006	0.039487875	nan	-0.12296615699999999	-0.39254071700000004	0.8116209879999999	0.162060809	0.465875396	0.181876042	nan	1.3406588240000001	-0.681752888	0.725194566	nan	-0.087906535	nan	-0.566823003	nan	-1.8416451059999999	-0.041924601	-0.196125551	0.290132918	nan	-0.537634487	0.439838385
0	TCGA-AC-A3W6	0.39929327299999995	-0.164714169	-0.292069978	0.394148945	1.635591214	-0.113892853	-0.8374838590000001	nan	-1.178107046	nan	0.624303768	0.395151604	3.893160201	3.2094223910000004	0.357123394	-0.6112885779999999	-1.706659909	0.0	-0.227293692	0.210058916	0.44897337200000004	0.080421017	1.7254217040000002	0.29684759	-0.35778380299999996	0.686007426	-0.299030759	nan	-1.080019731	-0.06737162599999999	-0.6259888029999999	-0.20224381600000002	nan	-2.344937095	0.7657768140000001	-0.151079345	nan	0.047929087	-1.700414011	0.12822992	nan	2.3223435709999998	0.285833171	0.103968008	-0.338237423	0.535186268	0.8677236690000001	-0.4183519
0	TCGA-LL-A5YM	0.139522321	0.017086018999999997	-0.411334039	0.016623257	-0.033508261	0.280291973	0.393568401	nan	0.716550041	nan	nan	-0.127518699	-0.673315676	-0.506997228	-0.07504283099999999	0.291760156	0.891560318	-0.340567615	0.165785672	0.01463903	-0.14310816199999998	nan	-0.078315359	0.40442647299999995	0.25751427600000004	nan	0.1970635	nan	nan	-0.04432520400000001	0.026281862000000003	0.238520705	nan	-0.002466785	-0.016992193	0.74183803	nan	-0.092655235	nan	-0.393527141	nan	0.762258581	0.140942798	-0.355221367	-0.49480916799999997	nan	-0.247003843	0.05213765099999999
0	TCGA-E9-A1NG	-0.301311881	0.367076856	-0.768668398	-0.928862135	-1.896930521	nan	-0.088210216	-0.06375317900000001	-1.1470591	-1.647602996	1.097935033	-0.068749107	-0.808658326	-0.041647007	0.776477746	0.467980942	0.7609471790000001	0.423479747	1.229380193	0.54952479	-0.189235927	0.35156134200000005	-0.32427741	-0.840877421	nan	0.179935885	0.34374364399999996	0.058170502	0.123944255	0.44896478	0.221592658	-0.175490266	0.16872498800000002	-0.069659727	0.338152367	0.22358268899999997	0.052922685	0.273843236	-0.326419933	-1.645317564	-0.082675503	0.452722725	0.306870833	-0.055060318	-1.207699923	-0.397160047	0.470622754	0.12158418900000001
0	TCGA-AR-A24V	0.245120795	0.39371402899999997	0.494602462	-0.8831481870000001	-0.923808527	nan	-0.350021814	-4.443508013	0.10883404199999999	1.02733862	-2.7123713639999996	0.450914803	-2.08569199	-1.527623035	-4.758668915	-0.639735529	-0.26911565	0.449219398	-0.48376106399999996	-0.044483829	0.234505569	-0.8015577629999999	1.506558716	-0.975628507	nan	-1.282264528	-0.08026704700000001	0.094925989	-0.739533722	1.5042833230000001	0.094434845	0.608406046	-0.460282753	-2.170648501	0.101341598	1.170144024	-1.5511231840000002	0.567216645	-1.481464101	3.3855096860000002	-0.750138647	0.11828265800000001	0.21418915600000002	0.354315524	1.650421975	0.388352587	-0.167194179	0.455278412
0	TCGA-W8-A86G	0.668034621	-0.237598831	-0.328485776	-0.079938118	0.50013677	0.517178467	0.532938818	nan	-0.771598385	nan	nan	-0.309171729	-0.179971257	-0.034112862	-0.774467914	-1.4844749480000001	-1.622463222	-0.571384001	0.805987441	0.42806869	0.518518723	nan	-0.21241532100000002	0.185219506	-1.687473059	nan	-0.8430976570000001	0.29299992	0.61681337	0.397887466	-0.9629358109999999	0.012106326	nan	-1.128035173	0.635425039	-0.852984808	nan	-0.22435887100000002	nan	-0.46561232799999996	nan	1.4817688390000001	0.371025241	-0.001020053	-0.223761264	nan	-0.642665104	0.078263008
0	TCGA-AN-A0FT	0.17744159	-0.032487168999999996	0.241110502	-0.088754765	-0.068712096	-0.118954059	-0.328928039	0.7725630370000001	1.9006202669999999	1.993658201	0.983840979	0.42210548299999995	-0.20306344199999998	-0.041506986	0.140409317	-0.235548631	-0.244863269	0.089641388	-0.416669411	nan	0.34918109399999997	0.14766062300000002	-0.634086047	nan	0.009575514	-0.194169242	0.19441946899999998	-0.336911034	0.20695662899999998	-0.302247316	-0.29735639199999997	nan	-0.083916257	0.608892935	0.0016876839999999998	-0.258024385	-0.34440019899999996	0.086410366	-0.111378954	-0.420956545	-0.06529452	-0.21071330600000002	0.097964063	-0.006234494	-0.003079493	0.086832115	-0.203268554	-0.067381067
0	TCGA-AQ-A7U7	0.077321498	0.080964439	-0.35450616700000004	0.14376672599999998	0.120299185	0.00831968	0.009294522	nan	-0.7706606540000001	nan	nan	0.03442335	0.053737612000000004	0.339456789	-0.31944080199999997	-0.12798600300000001	-0.52497687	-0.374524533	-0.439871439	0.053988852000000004	0.22960747899999998	nan	0.003334668	0.174861025	-0.298292798	nan	0.022699976	0.248929874	-0.195744888	0.08848047199999999	0.150401449	0.09249425900000001	nan	-1.146499728	0.325767745	-0.243311172	nan	0.200147973	nan	0.355603967	nan	-0.64846024	0.310093136	0.063390712	-0.134879303	nan	0.270859578	0.0
0	TCGA-C8-A8HQ	-1.07675194	0.632243415	0.17172493600000002	0.6734074259999999	0.715284576	-0.708118315	0.415967472	nan	0.918144181	nan	nan	-1.322472631	-0.275734064	-0.7820437809999999	0.759968993	-0.834006941	1.2111053040000002	0.18689468899999997	-1.117581256	0.06546713700000001	-0.806382287	nan	1.184760546	1.5951656159999998	0.21583084	nan	0.252247175	-0.622445742	1.581357846	0.0	0.6768937970000001	-0.008809451	nan	1.358750429	-1.458360455	-0.813858034	nan	-0.6300911929999999	nan	-1.119920225	nan	-3.65490632	-0.0028418370000000003	-0.528475154	-0.342041592	nan	-1.119729425	1.05238583
0	TCGA-GM-A2D9	-0.143538849	-0.007733083000000001	-0.029946629	0.012770272	0.442274874	-0.19414531399999999	0.018993228	nan	0.309229522	nan	-0.286920217	-0.11487313099999999	0.848156338	0.453457124	0.18435182600000002	0.118996227	0.505587251	0.03991794	-0.34636523700000005	-0.09383828599999999	-0.008157228	-0.00312996	0.954353923	-0.293878211	-0.023758674	-0.057228897	0.209366159	nan	0.11264318699999999	0.093189951	-0.7480813559999999	-0.161871848	nan	0.462409543	-0.219275145	-0.358850299	nan	0.019484819	-0.105897246	-0.277322306	nan	1.765430075	-0.035898589	0.129483317	0.359138045	-0.405904679	-0.7071657929999999	-0.109356689
0	TCGA-WT-AB41	-0.08964487199999999	0.099095861	0.48237624700000004	0.136532989	0.98511361	0.20556212699999998	1.4392378019999998	nan	-0.112558949	nan	nan	-0.403565778	-0.618639276	-0.648263035	0.407378232	-0.47747756700000005	-0.46019751299999995	0.654555917	-0.232902544	-0.181117887	-0.09853872300000001	nan	0.217297894	0.529200662	0.7731473390000001	nan	0.446019956	-0.040248432	0.8203224809999999	0.42772337	0.6759976529999999	-0.020181085	nan	0.889276952	-0.302881794	0.523216287	nan	-0.16935936	nan	-0.170090283	nan	-0.65289694	-0.009198435	-0.608179757	0.015109629	nan	-0.23187201100000002	-0.00643941
0	TCGA-E2-A14P	0.060643897999999995	-0.051303725	-0.392533456	0.231507285	0.270138632	0.277380791	0.48186512600000003	-0.092692421	-0.589474823	-0.386315952	-0.552084534	0.073745765	-0.150706319	-0.18048587800000002	0.348318342	-0.32114338	-0.257754418	-0.029118476	-0.257377572	nan	-0.105495522	-1.31e-06	0.230289959	nan	0.791509632	-0.23148864	-0.047563401	-0.093358933	-0.080237774	-0.175423807	-0.266948008	nan	-0.083381879	0.249318896	0.290821619	0.309476961	-0.12510094800000002	0.050799439	-0.205173348	1.606559563	-0.20848414199999998	0.132908994	0.037523108	0.195901062	-0.387632029	0.35326597	0.189012142	0.044362015
0	TCGA-OL-A66N	0.250626307	0.18692637199999998	-0.359441114	0.057671165999999996	-0.593484939	-0.045378963	0.022911162000000002	nan	-0.8200908309999999	nan	nan	0.17286036800000001	-0.493159147	0.010273286999999999	-0.525066348	-0.083742037	-0.005885682	-0.210563594	0.614926393	0.34609076	0.733686029	nan	-0.601415618	-0.047212385	-0.550908918	nan	-0.076714347	nan	nan	-0.15551251900000002	-0.195497476	0.009087519	nan	-1.02558384	0.538004842	-0.75700723	nan	0.254946687	nan	0.303814435	nan	0.19171419	0.576133494	0.35286342	0.14771019	nan	0.324363095	-0.12159169800000001
0	TCGA-AQ-A54N	-0.193774322	0.213960815	0.217105105	0.052420734000000004	-0.040722298	-0.262253047	1.299988755	nan	0.0	nan	nan	-0.152161666	-0.572975363	-0.507280088	-0.33677171100000003	-0.300547923	-0.026533061	-0.029522815	-0.4201345	0.545598447	0.8248968940000001	nan	-0.788735892	1.15400619	-0.119843666	nan	0.01939863	nan	nan	0.012959428	-1.011654039	-0.329798979	nan	1.0653745959999998	-0.28906488199999997	0.483265987	nan	-0.024556605	nan	-0.421628716	nan	-1.9783959180000001	-0.010842255	0.200693087	0.42062723	nan	0.295175813	0.480443849
0	TCGA-C8-A1HG	0.25543158	-0.151568661	0.87786377	0.209100101	0.804269916	0.532575709	1.171328158	nan	-0.26934680699999997	nan	0.854735468	-0.020205096000000002	-0.7558173509999999	-0.351564957	-1.028800648	-0.43217853	-0.38869838	-0.167041212	0.31687271699999997	-0.276382427	-0.252165197	0.00769883	0.285316113	0.595344158	-0.5705277320000001	-0.054132235	-0.081957448	nan	0.13407180300000002	0.63910225	1.7219199859999998	0.361061213	nan	0.31967916399999996	0.31783734199999997	1.338409618	nan	-0.215065263	0.290287671	1.288527044	nan	-0.07283505400000001	0.284639314	0.070864385	-0.283840143	-0.271375855	0.171807595	7.190000000000001e-05
0	TCGA-EW-A6SA	-0.036802796	-0.109761734	-0.078336484	-0.362702223	0.613567258	-0.459112339	-0.572352888	nan	1.224246925	nan	nan	-0.15009756300000002	0.237657229	0.383515625	-0.032033437000000005	-0.172883189	-0.383674578	-0.17393624600000002	0.81718349	0.42847726799999997	0.936147209	nan	-0.251346324	0.602847992	-1.2698445729999999	nan	-0.115478519	-0.30292723899999996	1.034441856	-0.627926491	-0.013891174	-0.289153761	nan	-0.500840881	-0.691177904	-0.829017538	nan	-0.061825233	nan	-1.073648602	nan	0.619756882	0.137386793	-0.142897769	-0.334224752	nan	-0.382182522	0.495891494
0	TCGA-B6-A0I2	0.622495769	0.628892851	-0.34161959799999997	0.22902703	0.442460344	0.29917754	-0.542437679	-1.6229864680000001	1.5690312780000002	1.056663705	-2.548558015	1.088108948	2.380064703	1.276208245	-0.49497959999999996	-0.09849070900000001	-0.273453334	0.8072260609999999	0.811849552	nan	1.1980702859999999	-0.376326445	-0.44217802700000003	nan	-0.945015725	0.424838695	-0.957808496	0.856495833	-0.578337288	-0.5621439579999999	0.393478207	nan	-0.67240172	-0.789414457	0.924184522	-0.549042012	-1.094470308	-0.230418216	-2.601886891	0.606690588	0.345905389	2.665557621	1.116479596	-0.599401747	0.184976051	-0.212514092	0.134358699	0.120029093
0	TCGA-AR-A0TU	-0.072459205	-0.132767346	-0.276144461	0.178415154	0.691315087	0.246600502	0.421833557	-0.185774413	0.178509151	0.046729895	0.9684883209999999	-0.19475834	-0.614356425	-0.341378064	-0.684995681	-0.289719922	-0.278823218	-0.167946683	0.68763493	nan	-0.15631837699999998	0.17394758	-1.296419384	nan	0.695356228	0.35950561700000006	0.43687115200000004	-0.11536455699999999	0.017445915	-0.155512065	-0.17939303899999998	nan	0.006239146	-0.21028443	-0.18016299800000002	-0.36096759799999995	0.173396528	-0.19616025399999998	0.28786343600000003	1.116644368	-0.04628228	-0.388951238	-0.023405427000000003	0.004024643	-0.075695493	0.09537292900000001	0.453772409	0.180786862
0	TCGA-A1-A0SO	-0.237279701	-0.11249434300000001	-0.100379662	0.17765541	0.672807174	0.45816706	0.27860657699999997	0.093774069	0.6733554629999999	0.476558318	2.3174360309999997	-0.13273048699999998	-0.113288811	0.487905779	0.48929772200000005	0.20954978600000002	-0.628139214	-0.23244124600000002	0.233554297	nan	-0.196470013	0.417958966	-1.479435391	nan	0.673024063	-0.035023774	-0.10501123400000001	0.062937436	0.437421444	0.130296335	-0.711834758	nan	-0.298037939	0.187769625	-0.11597642699999999	-0.5589507570000001	-0.079715443	-0.296109284	0.99310125	-0.379499552	0.120125157	-1.2016601690000002	0.07590917	-0.510195857	0.35138688799999995	-0.465862826	-0.29451241699999997	-0.121927588
0	TCGA-BH-A1FN	-0.404178071	-0.334453285	-0.302965345	0.30409453399999997	0.298342547	nan	-0.121987779	-0.198894513	-0.315071437	-0.213739149	0.20915225399999998	-0.189269527	1.52153545	0.954596815	0.263682018	-0.248306915	-0.705910107	0.26230197	-0.155079962	-0.050733049	-0.24944308699999998	0.107851404	0.456054374	0.43206579999999994	nan	0.116468322	0.230044131	0.24585878	-0.36875689	-0.029429911	-0.357226986	-0.173126862	0.010743918	0.114898881	-0.016224233	-0.211115595	0.014214431999999999	0.009167778	0.060808517	-0.165682235	0.118597221	-0.418189938	0.087447395	-0.053775132999999996	0.13549815	0.33584805799999995	-0.041454062	-0.079437204
0	TCGA-A7-A4SC	0.272879934	-0.054813169	-0.03520046	0.156375003	0.47728149799999997	0.18950114699999998	0.063329094	nan	0.49987384799999995	nan	nan	-0.005194042	2.636994797	1.8516897190000001	0.18468988100000003	-0.044681253	0.051311663	0.015955602	-0.542748498	0.345002989	-0.141833328	nan	0.706566137	-0.083132978	-0.47055145	nan	0.17657341199999999	nan	nan	-0.20002063	-0.131367467	-0.038323181	nan	-0.36736151899999997	0.11370014099999999	-0.49344871799999995	nan	-0.09661308800000001	nan	-0.414830076	nan	1.049905973	0.30372752399999997	-0.7314192420000001	-0.211690563	nan	-0.24546676399999998	-0.143317277
0	TCGA-E2-A15F	0.16979889	0.370677188	0.985935207	-0.116542036	0.677639448	0.260499879	1.305956917	0.0817089	-0.052777449000000004	0.25405347300000003	-2.027535006	0.41928799299999997	-0.12485547699999999	-0.022271997	-1.078106037	-0.066223618	-0.051177067	0.361774779	0.39068115600000003	nan	0.502295698	0.259213194	0.656582331	nan	-1.0809625059999999	0.018691298999999998	0.23952901699999998	0.21778833600000003	0.15149324	0.7539098879999999	0.5994229520000001	nan	-0.654208837	-0.066212158	0.040809025	0.410329555	0.050907194	0.24436829300000001	-0.0832029	-0.045996792	0.5473332670000001	0.770494569	0.008549827	-0.6196984870000001	0.6332846520000001	-0.007887299	-0.128227932	0.008796927
0	TCGA-EW-A1P1	0.169847246	-0.218405348	0.022004227999999997	-0.326683958	-0.15900559	nan	-0.23506702399999999	-0.257370423	-0.342225703	-0.6802129379999999	-0.850541753	0.430316594	0.14930839199999998	0.056382858	0.13842875400000001	0.153719304	0.25031751399999996	0.084561019	0.8581252079999999	-0.22012740600000003	0.159469294	-0.371204259	-0.13354402199999998	-0.308965874	nan	0.386036726	0.213620594	0.025360302999999997	-0.234407105	0.039360003	-0.20937320199999998	0.000130863	-0.478801449	0.016167648	0.11887991	-0.9819499840000001	-0.80776804	-0.047182460999999995	-0.20472909399999997	0.0383471	-0.23025928699999998	1.75004895	0.185850149	0.066790165	-0.5296551310000001	-0.675307723	0.22592003600000002	0.043527355999999996
0	TCGA-AC-A2QI	-0.059853314000000005	-0.011899478	-0.28668654600000004	-0.057059619000000006	-0.131293103	-0.008540274	-0.541453786	nan	1.234236408	nan	-0.102085205	-0.09949082599999999	0.611424622	0.539036134	-0.000267296	0.623296333	0.8488769290000001	0.208953458	-0.609321584	-0.012119515	-0.024936833999999998	-0.207009534	1.076773459	-0.467816788	-0.738740795	-0.158109329	-0.123468371	nan	0.179820194	-0.41765073399999997	0.8753656009999999	-0.037891167999999996	nan	-1.6269854480000001	-0.229637678	0.617138819	nan	0.12305553300000001	0.328989868	-0.533704153	nan	-0.3649987	0.013184401	-0.058263518	0.570534628	0.767343608	-0.13691204199999998	0.100861392
0	TCGA-B6-A0IK	0.34034450299999996	0.552210005	-0.40159201200000005	0.049474917	0.452451496	-0.052908374	-0.261355693	-1.213870763	-0.9656329909999999	-1.52607859	-1.423326265	0.1515365	0.46771684	0.029243097000000003	-0.467190609	-0.052311774000000005	-0.253236116	0.128932552	0.895182479	nan	0.362006326	-0.219895053	-0.21333555899999998	nan	-0.225504868	0.139236499	-0.24170817100000003	0.529970796	-0.821713825	-0.10058825199999999	-0.044710032999999996	nan	0.140271006	-0.07104873	0.45670736	-0.242126056	-0.647707105	-0.03492827	-1.0596183909999999	0.727988823	0.44342825399999997	0.754770522	0.26920792600000004	0.439088682	0.615904122	-0.206990614	0.11272252699999999	0.397667259
0	TCGA-BH-A0BF	0.031279323	0.26582944199999997	-0.055564678	-0.157707397	-0.984144571	0.00795695	-0.067664288	0.111596708	0.009464297	0.70702327	-0.202868627	0.137739124	-0.8107021320000001	-0.44771192600000004	-0.277851681	-0.239416443	0.466921101	0.11258264800000001	0.455656868	nan	0.051525992	0.153166142	0.763706074	nan	0.676128816	0.330989468	-0.5259809	-0.049561722999999995	0.256998981	0.091347869	0.7258794829999999	nan	0.038567977	0.22517649899999997	-0.17700249399999998	0.639421339	0.021239621	-0.06899029400000001	0.38713778	0.62435361	0.220720418	0.453641935	0.18392566800000001	0.336872569	0.185610047	0.006462606	-0.14298502	-0.154217536
0	TCGA-A2-A0CY	-0.015502503	0.062447024000000004	-0.03169001	0.188157856	-0.000522155	-0.079545655	0.654398601	0.446573558	-0.100690512	-0.20805726300000002	1.052764576	-0.200860641	-0.972345657	-0.6993107059999999	-0.39863604700000005	0.22563339699999999	0.9005041429999999	-0.37091193200000006	-0.6150219889999999	nan	-0.056627022	0.6222809020000001	-0.028741327999999997	nan	0.188777033	-0.262145497	-0.423670406	0.27569758	0.792886746	0.09830000800000001	-1.584499264	nan	-0.39909544399999997	0.858293152	0.086398332	0.094341909	-0.077455765	0.30201264	1.5016476380000001	-0.21736772699999998	-0.080972877	-0.953802145	0.010196076	-0.247304329	0.162391345	-0.297183411	-0.279054464	0.059901492
0	TCGA-AR-A0TS	-0.055583648	-0.163787958	0.292516502	-0.08671016599999999	0.576211791	-0.14509676900000001	-0.392465511	-0.41637399700000005	-0.022710279	-0.502266305	0.807842035	-0.14241198900000002	0.637613517	0.022231384	0.058093427	-0.103551467	0.15987436300000002	-0.080813531	0.589113064	nan	-0.057250877	0.157244609	-1.456992935	nan	1.519837664	-0.07262095	0.533315484	0.002543905	0.187733535	0.19011286800000002	0.405184237	nan	-0.050810019000000005	-0.09033498	-0.25857021	-0.056578479	0.048495557	0.000779897	0.509888847	0.050345515	-0.078047609	-0.410468581	0.772645398	-0.058272997	-0.158680666	-0.12601551	-0.086698879	-0.09944293800000001
0	TCGA-BH-A0B0	0.123447637	0.178572769	-0.191395857	0.284806053	0.397017713	-0.104297606	-0.6073420070000001	0.098173422	0.37253766200000005	-0.022880551000000002	0.7528576579999999	0.15186307	1.112130241	0.6793616459999999	0.084645394	0.103059897	-0.054424879	0.26684780199999997	0.96151531	nan	0.290289191	-0.037045023999999996	0.5619887929999999	nan	-0.289406734	0.119315025	0.117487688	0.41964789700000005	-0.103014034	0.076431777	0.046297257	nan	-0.353230449	0.243935779	-0.08471668	-0.60867181	-0.81345137	-0.37455672	-0.231454469	-0.09259489800000001	0.361150825	2.323482851	0.346538251	-0.48033813399999997	0.048027772999999996	-0.460650406	0.22209696	-0.20458149399999997
0	TCGA-OL-A66I	0.35618731	0.069242808	-0.26310975	-0.40372532	-0.281390254	0.28230083300000003	-0.178497336	nan	0.64851622	nan	nan	0.633891819	0.779751918	1.034975188	-0.370186196	0.685964679	-0.056135005999999994	-0.551158881	2.045212329	-0.165630833	-0.349062386	nan	0.066115046	0.669322605	0.388827859	nan	0.216146805	nan	nan	0.062298896	-0.150787636	-0.13492383300000002	nan	0.262164854	0.8120156209999999	-0.148836114	nan	0.56565902	nan	0.266858272	nan	2.9483925419999997	0.695302587	-0.797660495	-0.48263542299999995	nan	1.0248526629999999	-0.9313339509999999
0	TCGA-A2-A0CR	0.184891786	0.1274469	0.010242415	-0.239054606	0.150404789	-0.28486206	-0.378207839	nan	-0.343973098	nan	-0.148821021	0.064644054	0.115555127	0.211279133	0.02213778	0.20441531699999999	0.639391433	0.126997853	0.499209752	-0.105395998	0.23288146199999998	0.015281701000000002	0.612872999	-0.09608541	1.205412959	0.42298845799999996	0.082600105	nan	-0.087337303	0.282415822	0.23522319600000002	-0.066410723	nan	-0.9645639909999999	0.218265252	0.026221498	nan	0.187206934	0.239072996	0.768054729	nan	1.6020741619999999	0.308810185	0.240525139	-0.384162375	0.08939643800000001	0.0	-0.17076414399999998
0	TCGA-AN-A0FW	0.063042195	0.072216229	-0.18455090300000002	-0.069546712	0.44897163100000004	-0.18888929899999998	-0.185495787	-0.39926328899999997	0.482074424	0.078551583	-0.34519578700000003	0.170640942	0.747955846	0.280220443	0.33166653100000004	0.12151369999999999	0.032251664	-0.12686962300000001	-0.172774807	nan	0.31604314899999997	0.076851962	1.213354375	nan	-0.46537095	-0.310764576	-0.061448629000000005	0.049522773	-0.35446982299999996	0.063182294	1.4526218730000002	nan	-0.49462907899999997	0.299680669	0.294452803	0.61402257	-0.802698364	-0.24563603	-0.233436764	-0.447709433	0.143207372	1.1730339859999999	0.196153787	-0.809991956	-0.354243135	-0.294479074	-0.239965843	-0.365437047
0	TCGA-BH-A0H5	-0.09531485599999999	-0.009309274000000001	0.063261263	-0.18749572399999997	-0.655654792	-0.24984567300000002	-0.388553903	0.384554867	0.13751455699999998	-0.31425458	-0.263058726	0.114208264	0.09490725400000001	-0.05861098	-0.1054927	-0.086108619	0.5294248189999999	0.061382069000000004	-0.001664284	nan	0.08899825	-0.040326532000000005	0.633479627	nan	1.070552426	0.065590758	0.0006309590000000001	-0.071117174	0.018658203999999998	0.184190164	1.157829918	nan	-0.142158683	0.21080712899999998	-0.13376317	-0.0995925	0.346665932	-0.075576814	0.2722395	1.3806323169999999	0.113321745	0.515576907	0.22815833100000002	-0.655079188	-0.24990800800000001	-0.42351327299999997	-0.361248767	-0.17671208600000002
0	TCGA-A8-A08X	0.120147385	-0.029110284	-0.008544999000000001	0.190911857	0.613681382	-0.135035831	-0.35408380100000003	nan	-0.468070349	nan	-1.25064739	0.176198435	0.8055373509999999	0.7260748109999999	-0.34922619200000005	-0.376758319	-0.553145177	-0.163408368	0.218908092	0.09871417699999999	-0.174288217	0.139138009	0.29303869	0.718187798	0.626505455	-0.025103134	-0.106291008	nan	-0.038013532999999995	0.341778388	-0.391651404	-0.22806115	nan	-0.03190663	0.310650934	-0.10155154599999999	nan	-0.05731017	0.037122524	0.5121650289999999	nan	-0.26724012199999997	-0.08688304300000001	0.21516075399999998	-0.37558044	0.264997559	0.432278314	-0.011418167
0	TCGA-EW-A1IZ	-0.003837272	-0.046352777000000005	0.017376347	-0.059432767000000004	-1.098836269	nan	-0.44525652299999996	-0.084379	-0.587247953	-1.126558731	-1.893795647	0.02292472	-0.7132904	0.095872825	-0.382784177	-0.001225409	-0.072876599	0.057915321	0.077003659	-0.367548366	0.059083215999999994	-0.21796674600000002	-0.340434378	-0.192697402	nan	0.165977706	-0.004920344	0.19446081	-0.092631811	0.23064690699999998	1.585287284	0.262624747	0.025360092999999997	-1.434655629	0.17675957399999997	0.349608795	0.048849505999999994	-0.133890421	-0.041572723	1.99571665	0.166819888	1.573517595	0.442109197	0.061217092	0.260255895	-0.893063037	0.279501282	0.139976195
0	TCGA-C8-A1HN	-0.036633248	0.0	0.80486886	0.337889114	1.437253389	0.848052745	2.343409561	nan	-0.067549323	nan	0.6218344610000001	-0.351844052	-1.1623231840000001	-0.887089335	-0.416163836	-0.50144517	-0.359380525	-0.183415114	-0.629936386	-0.326520248	-0.48274044899999996	0.545338089	-0.658263006	0.11235456199999999	0.42343536600000004	0.07658962	-0.20698633	nan	0.425955624	0.356590037	1.169079997	0.646273915	nan	1.17322937	-0.142669101	1.3923166669999998	nan	-0.23493306100000003	0.198969705	-0.32821206399999997	nan	-0.6637031720000001	0.252164748	-0.265501344	-0.617152103	-0.161675933	-0.006841815	-0.251893723
0	TCGA-D8-A27N	1.39156544	-0.46707478399999997	0.111056139	-0.13448601	-1.54167595	nan	-0.5584931129999999	-1.132657878	-0.377110505	-0.058515212999999996	1.906154063	1.7615576480000001	-0.315493211	0.007232238	0.640520482	-0.181210158	1.553050887	0.965125363	1.230472293	0.326467968	1.45013507	-0.387603456	-0.177459387	-0.10836278199999999	nan	2.154698185	1.319074682	0.148635206	0.964712769	0.324838032	1.49600199	-0.16824910899999998	-1.149260846	-0.844981458	-0.043540601	0.117739655	-1.217059631	1.513897586	-1.010238428	0.152557299	-0.21393601	2.034643887	-0.217944893	-0.9288704390000001	-0.883855828	-0.277237848	0.5985488179999999	-0.234808409
0	TCGA-E2-A14V	0.266669754	-0.035777062000000005	0.16667846	-0.172363178	-0.8800949220000001	0.12374321099999999	-1.023666335	-0.686979817	-0.455048137	0.017769748999999998	-3.800282479	0.446106812	0.40012735299999996	0.7007067370000001	-0.323850403	0.164842767	-0.44484654799999995	0.496813492	1.19242859	nan	0.305075308	-0.715990163	-0.304170993	nan	-1.639177401	0.22009852300000002	-0.320960162	0.709768051	-0.37457273799999996	0.18587878800000002	-0.7901199740000001	nan	-0.46227409700000005	-1.058681094	-0.09985553800000001	-0.36523843799999994	0.744543464	0.237805397	-1.945354995	0.185473671	-0.30086502800000003	1.298320741	0.053486140999999994	0.120567591	0.244705271	0.139385775	0.397040435	0.020716408999999998
0	TCGA-D8-A73W	-0.329525088	-0.10838876800000001	-0.063206335	0.04276837	0.560168192	-0.17734503100000001	0.512576049	nan	0.238902444	nan	nan	-0.370546579	-0.586789808	-0.38383511	0.174311505	-0.419371906	0.224570799	0.27853495699999997	-0.67174294	-0.064211308	-0.23337389600000003	nan	0.012894392	0.6975504790000001	-0.002263682	nan	0.286240548	-0.387937417	0.399366024	0.33241201600000003	0.342532038	0.324211592	nan	0.47588789	-0.448993442	-0.10266742400000001	nan	-0.525265876	nan	-0.41367744100000003	nan	-1.0543506040000001	-0.12743906800000002	-0.22104692199999998	-0.47236134399999996	nan	-0.719999686	0.5439489270000001
0	TCGA-E9-A54X	-0.10635304300000001	0.040830794	-0.077982733	0.086933241	0.639930726	-0.054403047	-0.001749535	nan	0.673751465	nan	nan	-0.173931952	-0.916869022	-0.8661013479999999	0.12113609	0.42276872200000004	-0.134406203	0.266911031	-0.869316338	-0.174980473	0.55828183	nan	0.42417201299999996	0.129640336	0.8470307009999999	nan	-0.302032994	nan	nan	-0.2990868	0.881189791	-0.07382538799999999	nan	0.827221089	-0.30392824	-0.37936526	nan	-0.072955989	nan	-0.30326222199999997	nan	-0.898091891	-0.133017604	-0.061242392	0.572071249	nan	-0.184048132	0.137888601
0	TCGA-AC-A2FE	0.059595779	0.15671367	0.143496389	-0.242356813	0.527828613	-0.355009412	0.109148751	nan	0.709157653	nan	0.63926831	-0.236826399	0.6454854999999999	0.51065691	0.116931979	0.09856227099999999	0.24696205100000002	-0.021919705	1.022210536	-0.078520167	-0.17606770300000002	-0.309855693	0.064199718	-0.334398189	0.531146209	0.573180683	0.084857815	nan	-0.251422854	0.05768702	0.737318954	0.18101426899999998	nan	-1.060300982	-0.064689829	0.017291698	nan	-0.264672163	-0.553686297	-0.175842339	nan	2.448036508	1.142051016	-0.136344869	-0.500339699	-0.9343613159999999	0.303266136	-0.325961988
0	TCGA-S3-AA11	-0.36198353	0.212018012	0.3460518	-0.157060604	0.299413614	-0.134221179	0.48569577	nan	-0.040840754	nan	nan	-0.286819123	1.339838198	1.302628307	0.320745519	-0.5244705	0.31441502	0.380211364	-0.312308476	0.0	-0.631967639	nan	0.7196900490000001	0.718730285	-0.014601801000000001	nan	0.263026998	-0.46485621299999996	0.14332694199999998	0.557437257	0.666234166	0.157172793	nan	0.639301384	-0.40834456700000005	0.621679999	nan	-0.42834655200000005	nan	-0.495573624	nan	-0.34088833	-0.451631331	0.092350142	-0.140843074	nan	-0.672465595	0.38788512
0	TCGA-AO-A0J5	0.096308659	-0.185118408	-0.09330578099999999	-0.322783396	-0.661798558	-0.18951448399999998	-0.577220435	-0.028477959	-0.590361263	-0.69951015	-0.446243935	0.328915275	0.445684598	0.70101501	0.6490274079999999	0.215701668	0.25527337899999997	0.237519867	0.792944871	nan	0.10489835900000001	-0.47650729700000005	-0.930445337	nan	-0.549988335	0.471704124	0.212434867	0.458741932	-0.48743392399999996	0.313614655	0.498170894	nan	-0.036172615	0.02395687	-0.233919992	-0.550669664	0.137817999	-0.362472615	-0.7808057970000001	-0.537150715	-0.260642804	0.7874577079999999	0.074507528	-0.131233044	0.056925845999999995	-0.380014864	-0.077470425	0.054118978
0	TCGA-D8-A1JN	0.026725985	0.333451773	-0.894869762	0.961944261	1.115205635	nan	0.7921851520000001	1.049875457	-0.343815174	-1.130267242	0.030303918	0.370155083	1.244171478	1.085106957	1.031169429	0.826350343	0.661057004	-0.04492907	-2.26671281	0.849610333	-0.003980199	0.454545363	3.58204944	0.572953999	nan	-1.11573984	-0.741273255	0.010087487	-0.40438969399999997	-0.212353227	-2.188750347	0.23552466	0.123054695	-4.424308033	0.621362992	-1.1379756559999998	-1.21833512	0.409864457	-1.0132540909999999	0.067458956	0.670895339	-0.71308236	0.045574126	0.024675204	1.026251925	0.148777919	0.41987560700000004	0.14907524
0	TCGA-BH-A0C3	-0.09832058800000001	0.165495427	-0.5254732529999999	-0.395254536	0.41330708200000005	0.38783369799999995	-0.44599115100000003	-0.465650946	3.0631477589999996	2.9800385460000003	-1.982662159	-0.052499549000000006	1.452369843	1.285420607	-0.617539096	0.133655312	-0.32155425	-0.015193585	-0.084146902	nan	-0.09897037800000001	-0.016377738	2.042870635	nan	-0.099419969	-0.089932481	0.495393395	-0.20771446600000001	-0.235932358	-0.773146598	2.343243246	nan	-0.061808742	-1.449011675	-0.361289015	0.232545397	-0.7134597020000001	-0.48080791	-0.6266702989999999	0.421289719	0.189617735	1.3851447140000002	-0.00752613	0.00752613	0.089625846	-0.257915959	-0.041860367999999995	-0.307172141
0	TCGA-D8-A1X7	-0.14739498199999998	0.128935568	-0.45855359700000003	-0.002115515	-0.403812149	nan	-0.202879525	-0.367618856	-0.42022523	-0.787956628	-0.21313379100000002	-0.05158223	-0.7538772690000001	0.332946528	-0.375218731	0.540087435	0.261144849	-0.33265763	-0.204485152	0.14345867699999998	0.269586107	-0.21195923	0.33795706299999995	-0.20938690100000001	nan	-0.004267354	-0.35507065	0.203491984	-0.342258292	-0.40269858299999994	-1.14284693	-0.029315635	0.127387117	-0.546458702	0.429975066	-0.958965379	-0.8882937470000001	-0.237134025	-0.80586404	-0.649792493	0.364173	-0.730015948	0.45646739799999997	0.037536676	0.5776520629999999	-0.155675765	0.5696739470000001	0.007587989
0	TCGA-AR-A251	-0.013098616	-0.044579062999999995	-0.44398204700000005	-0.232717034	0.14593688	nan	0.18898926	0.108866451	-0.28676086100000003	-0.966902224	-0.12236353800000001	-0.082365521	0.310167317	-0.186550942	0.041153205	-0.545996278	-0.075422666	-0.440401197	0.716539267	-0.245447482	0.09072020800000001	-0.21827722300000002	-1.154669545	0.105916649	nan	0.13984144199999998	0.238874858	0.17978403	-0.074434131	0.12010044800000001	-1.0872144670000001	-0.180632027	-0.041455201000000004	-0.632541362	0.073607963	-1.2020254259999998	-0.434696143	-0.451292344	-0.312289792	-0.194802408	0.169971295	0.23049808600000002	0.09134762099999999	0.418843221	-0.524137242	-0.33915520600000004	-0.168468715	-0.080739692
0	TCGA-B6-A0IG	0.007178586	0.111887919	-0.032371656	0.297265054	0.161883511	0.202288534	-0.198030073	0.056015052	0.875460052	0.6831944790000001	-1.0452191370000001	0.031897054	-0.002515056	0.301733476	0.533283252	0.11683021	-0.145373946	0.031691662	-0.7508006709999999	nan	0.06309388	-0.321630156	0.395725865	nan	-0.289351779	-0.142905311	0.817716028	-0.02493086	-0.29781152	-0.092312604	0.518316442	nan	-0.258555103	-0.8706162159999999	0.04846248400000001	-0.65672658	-0.9678591440000001	0.17578397399999998	-0.898899627	-0.304671755	0.06584609400000001	-0.037883852	-0.055566524000000006	-0.278872461	-0.30743876800000003	-0.046759700999999994	-0.068027508	-0.146384824
0	TCGA-D8-A1XQ	-0.23854635800000001	-0.106899614	0.17580980899999998	0.6769670259999999	0.805833125	0.277796814	0.150153688	nan	-0.080263981	nan	0.10720040900000001	0.047999565	3.03234644	2.7887270280000003	0.209691139	-0.135536127	0.370479446	-0.687914061	0.414404227	-0.509092169	-0.25989096899999997	-0.48542300200000005	-2.771743911	3.048076385	1.9473651280000002	0.336034575	0.6967895759999999	nan	-0.35382690200000005	0.381052209	-1.689695758	0.248487857	nan	2.408437974	0.153716831	-0.07592816200000001	nan	-0.104538014	0.190823624	2.379566481	nan	-1.9198092880000002	0.063513344	-0.012697265	0.159482824	-0.392260675	-0.060941076	0.723837803
0	TCGA-BH-A18Q	-0.09546831199999999	-0.13959094800000002	0.151182922	0.040744851	-0.072017786	-0.248587057	0.233647255	-0.5617445879999999	-0.375700199	-0.84085908	0.9967364959999999	-0.038699085	-0.387858576	0.182610873	-0.218476511	-0.122651639	0.271602847	-0.070268021	0.238807834	nan	-0.024264538999999998	0.10966974800000001	-1.040398411	nan	0.721554067	0.108243174	-0.240793996	0.012355995	0.257542983	-0.11378078800000001	1.227752138	nan	-0.032483843	0.682251025	-0.138140285	-0.07796028599999999	-0.211659916	-0.014449103	0.8488247729999999	1.023140226	-0.34862029200000005	-0.17011358699999998	-0.117768231	-0.167593175	-0.238065415	0.805386308	0.38842479799999996	0.08837498699999999
0	TCGA-AR-A24X	0.731280499	0.163899071	-0.47046004799999996	-0.39925010299999997	-0.8551069290000001	nan	-0.16926009600000003	-1.101591129	-0.6756157159999999	-0.85535941	0.5503951979999999	0.871013825	0.278344012	-0.405080791	-1.537919983	0.0019380329999999998	0.983115502	0.026264514	0.48600609	0.040592255	0.686069149	-0.026560007000000004	-2.171783394	-0.6690270229999999	nan	-0.31546496399999996	-0.25430658300000003	0.282199233	-0.043284254	0.086988275	0.9908430309999999	-0.175753236	-0.668827857	-1.316653743	0.45493616200000003	1.475320634	-0.7136496179999999	0.468556167	-0.319148009	0.11114308199999999	-0.446229641	1.20506986	0.288797394	0.1830622	0.067675555	-0.217896483	1.0268144590000001	0.1860351
0	TCGA-AR-A0TV	0.042006112000000005	0.01962467	0.90882001	-0.21652751	-0.11140723599999999	-0.08662747800000001	-0.48106711700000004	-0.08620036800000001	0.7828931920000001	1.046071164	0.26638013	-0.044839279	-0.33974388	-0.599294233	-0.510251612	-0.12306542599999999	0.45479648899999997	-0.29122037100000003	0.036322617	nan	-0.000251132	0.058985739	-0.8033492740000001	nan	0.235308107	0.058267475	-0.087732256	0.152904886	0.339786989	-0.252448316	0.510577882	nan	-0.007224756	-0.224085935	-0.04958324	0.776144646	0.193915898	-0.16448391199999998	0.19543597899999998	0.746034833	0.00631562	0.562105625	0.17328289300000002	0.125214054	-0.235024398	0.039746127	-0.15142793300000001	-0.016667564
0	TCGA-D8-A1X6	-0.147767015	-0.104515821	0.642174431	-0.23542301300000001	-0.7213034690000001	nan	0.401710787	0.098289808	0.167480209	0.36487879700000003	0.002743503	0.19333857399999999	-1.004792918	-0.8366375429999999	0.45464963	-1.453396025	-1.8019963719999998	-0.435438024	-1.147949532	0.51546327	-0.126273647	0.02996331	0.46340936899999996	0.434966774	nan	-0.042332202	-0.39428120899999997	-0.334438277	-0.16429154599999998	0.690263662	1.205318222	1.099814615	-0.30249926899999996	0.23886407	-0.05233427	1.517729827	0.764093307	0.04570778599999999	0.130258758	-0.883515952	-0.542060909	-1.5346142	0.065274133	0.198247093	0.5363825179999999	0.13564942800000002	-0.080608839	0.064675493
0	TCGA-A7-A425	-0.13091714699999998	0.13315735199999998	-0.772334519	-0.223518253	-0.19263314399999998	-0.22970223899999997	0.774489236	nan	-0.15322487199999998	nan	nan	-0.317246413	-0.42972595799999996	-0.377402179	-0.407554126	0.235457781	1.141914165	-0.067593645	0.509819201	-0.224450958	-0.0016554879999999999	nan	0.36576882899999996	-2.239301955	0.12081091699999999	nan	0.0668682	nan	nan	-0.28830292399999996	1.179486109	0.509404025	nan	-0.615924619	-0.617070986	1.811088087	nan	-0.35972759600000004	nan	-1.375288246	nan	0.366166579	-0.240959344	-0.07400517200000001	-0.17172959	nan	-0.082944292	0.005902584000000001
0	TCGA-BH-A28Q	-0.034546245	0.838994784	0.22677592100000002	-0.596320283	-1.5597834730000002	nan	-0.08173099	0.556329034	-0.098511078	0.23407149100000002	0.32025154699999997	-0.23931159899999999	-2.337457302	-1.058045879	-3.114283431	0.81231307	1.130264487	0.738012817	0.016617037	-0.274196551	-0.123599553	0.77808194	0.609452945	0.110967096	nan	-0.7692455659999999	-0.41685126899999997	-0.085165165	-0.019121846	0.49237808200000005	2.197811412	0.119200165	0.0020466020000000002	-2.975445475	0.054739381	1.302123849	-0.44754379200000005	1.0896548940000002	0.248196268	-0.7026249	0.028031683999999998	0.747438625	0.018880221000000003	0.598906075	2.30633302	-0.030537929	0.22131321399999998	-0.17947181
0	TCGA-C8-A3M8	-0.124791531	-0.039253225	-0.303817516	-0.686877045	-2.33234278	-0.360991455	-0.6774312509999999	nan	0.8450389979999999	nan	-0.797443338	-0.076821424	-1.133842711	-1.1701444909999998	-0.085925244	0.71440439	1.010789677	0.14721589	-1.341554084	-0.140564466	0.12289032800000001	-0.116076371	0.25602799800000003	0.93461582	-1.018703483	-0.39114978	-0.587099081	nan	0.135380165	-0.14092985	1.404406621	0.10655933199999999	nan	0.9371262309999999	-0.359560496	1.552362187	nan	0.058640479	-0.229827253	-0.6166364320000001	nan	-1.086369155	-0.028735153	0.272467202	-0.44173526700000004	0.056313555999999994	-0.378943717	-0.407481814
0	TCGA-S3-A6ZH	-1.177678894	0.8732415929999999	0.54824526	-0.044367634	1.288019692	0.670586825	2.99812106	nan	2.083019331	nan	nan	-1.100306737	-0.636817356	0.141573469	0.902285515	-0.40540445700000005	0.831555148	0.21766774100000003	-1.708582218	-0.531090793	-1.078810275	nan	0.08945273	0.524961266	0.0	nan	-0.380555679	-1.142357268	0.985103452	1.14905764	0.521156059	0.208324743	nan	1.740332271	-0.933348717	0.974598834	nan	-0.8146409790000001	nan	-0.383397045	nan	-1.122672658	-0.393831085	-0.478528642	-1.116163912	nan	-0.303041703	0.47305467
0	TCGA-D8-A1X9	-0.311217019	-0.11293566199999999	-0.028327183	0.062436594000000005	-0.8009037240000001	nan	-0.148442982	0.571051375	0.667146321	0.241804292	0.6284087770000001	-0.251865903	-0.829141287	-0.20375299	-0.11925086300000001	-0.18229804800000002	-0.094904044	-0.079184327	-0.041591055	-0.18542378199999998	-0.295546433	0.105273104	0.13065174400000001	0.30874751100000003	nan	-0.08872204	0.263832858	-0.2327853	0.30486708100000004	0.13333561300000002	0.14015609099999998	0.242857358	-0.033259338	0.407860234	-0.148556041	0.20529394399999998	0.6211972339999999	-0.125624576	0.415421804	0.710174179	-0.21228917100000003	-1.105343707	-0.09748549699999999	-0.26637213600000004	0.6528796029999999	-0.133896792	0.0806282	0.15039454300000002
0	TCGA-E9-A22D	-0.33483419600000003	-0.152925995	-0.26217326399999996	0.112083684	-0.297860465	0.154530833	0.277795589	nan	0.30946508100000003	nan	0.18329914	-0.026911594	-0.44277141700000006	-0.37162068600000003	1.1728559109999999	0.589722145	0.32699525399999996	-0.09212658900000001	0.08866948699999999	-0.15629816300000002	-0.281172666	0.077632655	0.797044566	0.825872298	0.32241115800000003	-0.063182965	-0.230701328	nan	-0.129756886	0.348992491	0.687326186	0.0495832	nan	0.565784831	-0.038520867	0.388591213	nan	0.168029118	-0.047530805	2.481670139	nan	-1.066647507	-0.11011438	-0.409279765	-0.27348571899999996	-0.236901587	-0.137975337	-0.043487795999999995
0	TCGA-A2-A04W	0.064386102	0.071138897	-0.28467542	-0.150378979	-0.7019575379999999	0.18635983	0.309649689	nan	-0.25979006600000004	nan	-0.524860793	0.096702925	0.47487155799999997	0.847368857	0.23429494399999998	0.132519741	-0.17768847100000001	0.192113024	0.7077299859999999	0.37850780700000003	0.10092838900000001	-0.016583186	-0.513910493	1.4358794609999999	-0.354060291	0.20983957399999997	0.140404056	nan	-0.145125993	0.016829886999999998	-0.689462197	-0.19079357100000002	nan	-0.275133664	-0.09793257	-0.626816235	nan	-0.099337953	-0.34770013	-0.21953087699999999	nan	-1.123502497	-0.269165635	-0.069800322	-0.277509252	-0.09436253900000001	-0.077414569	-0.163119535
0	TCGA-C8-A12V	-0.138440589	-0.172665095	-0.016782794	0.139168706	0.025326063	0.47638827100000003	0.254539949	-0.386601053	-1.462838351	-2.2174761519999997	2.660988585	-0.08551748199999999	-0.33286366300000003	-0.711930693	-0.738507765	-0.19473461	1.23067077	-0.6441775279999999	0.625826046	nan	-0.285870091	-0.556904827	-2.325615841	nan	1.137574273	1.287568497	-0.608916831	0.379867302	0.466288672	0.885916906	-0.075729112	nan	0.20376057	0.777843327	0.084718729	0.49679584	-0.44565597100000004	0.01842271	0.652405039	7.409084987999999	-0.065541627	-1.793556572	-0.16103034300000002	0.49651623899999997	-0.6347415820000001	0.328029677	-0.216047335	0.42439346899999997
0	TCGA-C8-A275	-0.349776429	0.219136248	0.7012129690000001	0.410823822	0.385352058	nan	0.730118985	-0.454675835	1.467317613	1.818695605	-0.62703533	-0.211765343	0.032859779	1.250619924	1.33390622	0.76525398	0.128226285	-0.261746612	0.836912529	1.31071367	-0.28854308300000003	0.554260764	-0.38613020600000003	-0.017234225	nan	-0.430176784	-0.15999533300000002	-0.180440025	-0.036840833999999996	-1.0624739890000001	-3.2452599010000003	0.122094075	-0.22834491899999998	0.53130253	0.27781992699999997	-1.9149185119999999	1.726885611	0.806901612	0.40239032	3.754625491	-0.271290171	-1.720263962	-0.503706754	-0.208535828	-1.180092689	0.7398749659999999	1.0157737359999999	0.18539366699999998
0	TCGA-A1-A0SH	-0.031943109	-0.15985114	-0.28590892100000004	-0.09445276300000001	-0.059318067	0.24311471899999998	0.019915386	-0.175251648	1.567319018	1.4160136859999999	-0.445835628	0.021316672999999998	0.562408658	0.5384894020000001	0.331027115	0.369566524	0.173149054	-0.109353399	0.5764733360000001	nan	-0.099181592	-0.38592274299999996	0.18325862399999998	nan	0.054851005999999994	0.428061641	0.439273645	0.042825552999999995	-0.399798902	-0.09466748800000001	0.391532294	nan	-0.14815045300000002	0.39985421	-0.11274889800000001	-0.518524769	-0.18025396600000002	-0.394933748	-0.732229017	-0.431514474	-0.037602935	0.135359994	-0.20235907600000003	-0.233905958	0.136168103	-0.179128048	0.200352029	-0.090789755
0	TCGA-AO-A129	-0.049820257	-0.040094891	0.155397075	0.027151228	0.415733632	0.257525187	-0.16282210800000002	-0.163564188	0.25110418	0.0067931219999999995	0.37888596399999996	-0.016673113	0.964204383	0.8467952209999999	-0.5256151370000001	-0.151787849	-0.394354694	0.122303625	1.3431104	nan	-0.031575053	-0.155607671	-1.0833529579999999	nan	-0.661529779	-0.206867568	0.08003551	0.0070703680000000005	0.170768822	-0.46106548700000005	-0.8586255970000001	nan	-0.040263047999999996	0.036888433	0.068210735	-0.095163346	0.663006123	0.06827177799999999	0.081941223	0.43521118799999997	-0.224647034	-1.762798804	-0.169889084	0.042873445	0.066958712	0.351532488	0.140970059	-0.009857257
0	TCGA-A2-A04U	-0.00254097	-0.030828259	-0.033622064	-0.021867439	0.13076379800000001	0.269391453	0.539785021	0.806598875	-0.239864653	-0.378933943	1.3899449259999999	-0.033675843999999996	-0.278889483	-0.35707595700000005	-0.135980186	-0.001926132	0.368812586	-0.045075515	-0.20001769600000002	nan	-0.188693743	0.098188409	-1.153021245	nan	-0.33967632299999995	-0.046588742999999995	-0.016791365	0.157196621	0.5533298839999999	-0.152974217	0.0025637520000000003	nan	0.11474507800000001	-0.075068115	0.054003313	-0.408504576	-0.252941977	0.109090793	1.8608855919999998	-0.24003700600000002	-0.068956411	-0.5891048179999999	-0.23893451699999999	0.005123399999999999	-0.271223957	0.181305407	0.494990776	0.013856577
0	TCGA-AR-A1AU	0.8994036470000001	0.722758317	2.43313202	-0.507424486	0.65867923	0.052381317999999996	0.625129946	-0.224255688	0.040919559	1.50489506	-2.667516981	1.942880348	3.292637025	1.750569707	-1.5298058019999998	-0.661121857	-1.3545996180000002	1.05248367	0.8921185309999999	nan	2.515764555	0.189993195	-0.146970356	nan	-1.8139945990000002	-3.179353129	-2.240446472	1.325364301	-0.025136113999999998	0.944926679	1.82017983	nan	-2.372031362	-0.6918256709999999	1.373235648	0.310252371	-1.006159936	0.022046299	-1.728092881	0.479896097	0.7333882270000001	6.723837892000001	0.731473343	-4.899173235	-1.117251651	-2.850428983	-1.247593698	-1.150645469
0	TCGA-AC-A62X	-0.146596939	0.010612507	0.00623794	0.651539407	1.1442905890000001	0.651897374	0.88429202	nan	1.230260981	nan	nan	0.076577273	0.252946373	0.099765381	-0.281821799	-0.345837367	-0.499490129	-0.155201964	-0.133938374	0.5170088039999999	-0.025617438	nan	0.018437718	0.3300489	-0.246018193	nan	0.17781981800000002	nan	nan	-0.09096364800000001	-1.061614032	0.370383536	nan	1.136393892	-0.08175341900000001	-0.11764622400000001	nan	0.007372819	nan	-0.246742937	nan	-0.428352313	0.06350724	0.0	0.123976769	nan	0.17732030899999998	0.36650748899999996
0	TCGA-UU-A93S	0.130523305	0.217025897	-0.050084490999999995	0.17077165100000002	0.9270133840000001	0.5278183129999999	1.105158411	nan	0.825507966	nan	nan	-0.05574801	-0.564589829	-0.270992763	0.035614111000000004	-0.798210205	0.31404446	0.248012309	-0.45069185	-0.044535947	-0.042427423	nan	-0.292671881	1.3941331280000002	0.29265661	nan	0.045168850999999996	-0.299563654	0.675245306	0.299345551	-0.48387214700000003	-0.071672933	nan	0.7642579079999999	-0.485696213	-0.184904564	nan	0.0	nan	-0.049196585	nan	-1.4574539880000001	-0.105522768	0.350272934	-0.127034236	nan	-0.43958988200000004	0.41417561399999997
0	TCGA-D8-A1Y2	0.069388145	-0.160597165	-0.686291522	-0.30993024199999997	-0.48246749299999997	nan	-0.065586356	-0.49363185200000004	-0.027758831	-0.34479626	1.862645389	0.197315585	-0.494335576	-0.289625705	0.14297875699999998	-0.288509896	-0.489395181	0.113650754	0.465003764	0.288463258	0.111861524	-0.17685013300000002	-0.657419372	0.577685445	nan	0.479558166	0.005692411	0.003403168	0.043100251	-0.14010777	0.00942505	-0.143272712	0.232017074	-0.213939989	-0.089201506	0.239499121	-0.24013211399999998	-0.336316338	0.26060223	-0.207756479	0.007414905	0.856644691	0.20167628399999998	-0.009051663	-0.040306211	-0.264038414	0.435601876	-0.150484285
0	TCGA-C8-A131	0.32379802399999996	0.394909733	1.919513339	0.31495418399999997	0.169115743	0.57454228	1.016547113	-0.8473598290000001	-0.717389257	-0.919321255	-2.795152283	0.11491514	-0.005278516	0.10289225699999999	-2.112805431	0.22515801600000002	-0.6063246179999999	0.006980718	0.564823352	nan	0.144666632	-0.5106901420000001	-0.216308051	nan	-1.4739113209999999	-0.64293092	0.142633935	0.189481681	-0.866179707	1.250992397	-0.5254915920000001	nan	-0.186528416	-1.4109163569999998	-0.054079032	-0.043542477	-0.8134449	0.151763421	-0.850999335	0.31653583399999996	0.04490882400000001	-0.900861673	-0.097272064	0.333467334	0.481652105	0.333754235	-0.033889903	0.299916556
0	TCGA-E9-A1N6	-0.07417929	0.193053628	0.7827285559999999	-0.108190169	0.094246057	nan	0.33924033600000003	-0.37386102200000004	0.157281038	0.940867048	0.022621089	0.03273244	1.200539987	1.300311032	-0.102801374	-0.096137247	0.041522619	0.10169734	0.559961583	-0.250476537	-0.097842248	0.09087832900000001	1.255868872	1.224087312	nan	0.065820086	0.118451251	-0.114898371	0.09648514	0.397141764	-0.845738762	-0.147048555	-0.268802477	-0.142257153	-0.169227679	-0.33219136899999996	-0.450332587	0.441764769	-0.050446038	0.034922293	-0.07752007799999999	0.060535769	-0.10533260400000001	0.030339476	0.26187487	-0.11778393599999999	0.229477175	-0.08054161
0	TCGA-BH-A0BP	0.146945626	0.637829433	0.736453595	-0.40195452600000003	0.053165863	-0.090725314	-0.313399473	-0.149644694	1.1012480629999999	1.030010009	1.170311664	0.3995875	0.41506243200000004	-0.25206602899999997	0.54461387	0.21125798699999998	1.007126886	0.263297372	1.238574421	nan	1.055312799	-0.28683929399999997	-0.032382972	nan	-0.587184657	-0.287669577	-0.700248726	1.4658987019999998	-0.135162825	0.0329845	1.387927911	nan	-1.644172023	0.124975721	0.288721007	-0.190350961	-1.1515115340000002	-0.76414819	-0.512234514	-0.659673063	0.45258062299999996	2.7542431019999998	0.5213064789999999	-2.861211162	0.085489541	-1.6111187269999998	-0.8010605820000001	-0.769816498
0	TCGA-E2-A1B4	-0.014449528	0.120910536	-0.090401094	-0.02522338	-0.181230534	0.142309582	-0.172748182	0.23345035600000003	0.324588125	-0.002657875	1.514544809	0.11296256	-0.16737944	-0.5074222270000001	0.221200502	0.623142063	1.1179211009999999	0.257569045	0.056479795	nan	-0.000396601	-0.100707998	0.45417349999999995	nan	0.17088696399999997	0.063382538	-0.17134185899999999	0.059991964	0.034791341	0.256572949	1.82546348	nan	0.133163409	0.77313081	-0.04822926599999999	0.35980249299999995	-0.29375488	0.228515881	-0.775280451	-0.53711158	-0.069786294	-0.53056578	-0.12559383300000002	0.057281727000000005	-0.274529228	0.26085687	-0.423079039	0.060212655
0	TCGA-AC-A8OQ	0.863897446	-0.947396525	-0.182272226	-0.474870539	0.6932603079999999	0.36637249200000005	-0.41840187799999995	nan	-0.56374898	nan	nan	0.380813558	1.036524123	0.950874302	0.311139227	-0.34107968200000005	0.265943492	-0.405216467	1.001009502	-0.8925251559999999	0.098512418	nan	-0.33595772700000004	0.328282963	1.017984467	nan	0.365087421	-0.304077737	0.196807065	0.083749029	-0.992161017	0.519601171	nan	-0.415941801	0.542553441	-0.142349681	nan	0.17170359899999998	nan	0.095917135	nan	1.187574984	-0.9392930890000001	-0.98053256	-1.171859543	nan	-0.134732386	-0.34174329700000006
0	TCGA-B6-A0I6	-0.021514203	0.076856106	0.076309362	0.20100580899999998	0.963077867	0.10723292400000001	0.579549263	-0.5361060320000001	-1.629312874	-2.4870308309999998	1.5382693230000002	-0.068058631	0.022658228	0.021358472000000003	0.01613052	-0.271588367	-0.315267748	-0.24321478	1.130144139	nan	-0.21221686	0.212252341	-1.369720794	nan	0.20416345100000002	0.135268469	0.540351763	0.08926264099999999	0.111075075	0.110810206	2.2892654390000002	nan	-0.23799324100000002	0.360218999	-0.055450337999999995	0.21272645199999998	-0.360949299	-0.06078968	0.747774865	-0.08060542	-0.08979904699999999	-0.635584457	-0.186235707	-0.0645284	0.034771322	0.315333915	0.360533659	0.035710425
0	TCGA-3C-AALK	-0.202251803	0.07704095799999999	0.153997099	-0.438902711	-0.460678436	-0.35819539100000003	0.299107435	nan	0.357841222	nan	nan	-0.18137666800000002	-0.88151397	-0.503289683	0.300048685	-0.340389974	0.610294098	0.16214791	0.128400058	-0.16031838699999998	-0.357061898	nan	0.33458508800000003	-0.047798972	0.42220958799999997	nan	0.042268204000000004	-0.40131724399999996	0.37652906	0.256749143	0.562867031	0.02427491	nan	0.63525836	-0.258806309	-0.073383322	nan	-0.264584849	nan	-0.234132585	nan	0.036447892999999995	-0.41192906100000004	0.09021729	0.120412583	nan	-0.5222862220000001	-0.169435253
0	TCGA-C8-A132	-0.094659828	-0.020241325	-0.21293236399999999	0.004108321	-0.8880463890000001	-0.175326375	-0.05739287	0.598726391	2.217486288	2.451818261	0.247419905	-0.177862753	-0.54345421	-0.660315402	0.212472658	0.071550919	0.837881678	0.047256542	0.431406911	nan	-0.150708733	0.039684138	0.243291305	nan	-0.03839681	0.115134142	-0.279903172	-0.065518315	0.050666897	-0.11814866199999999	0.321353616	nan	-0.08487102099999999	0.540895554	0.063416208	0.266780206	1.105578838	0.170013155	-0.044994077	0.00783937	-0.19930718	-0.347259414	-0.23067852600000002	0.08175359	-0.049230493	0.23456080899999998	-0.091011415	-0.06078769
0	TCGA-LL-A440	0.458686615	0.125340905	-0.39417741	0.11909869	0.409261576	0.135609588	-0.93598729	nan	0.008938088	nan	nan	0.245656194	1.2767529420000001	0.8035158929999999	-0.10437891	-0.21566100800000002	-0.30470924	-0.208122339	0.874388858	-0.027066374	-0.423679785	nan	-0.192313905	0.160756975	-0.124276876	nan	-0.001242249	nan	nan	-0.0008020760000000001	-0.074109832	0.297406518	nan	-0.255926349	0.310960588	-0.42449138299999994	nan	0.269427713	nan	-0.163229793	nan	1.4703879219999998	0.7973259770000001	-0.140181636	-0.208681103	nan	-0.136312408	-0.544724955
0	TCGA-AC-A2FG	0.119402362	0.139251393	-0.042240675	-0.236707799	0.179582167	-0.290692312	0.082939434	nan	0.43908773100000004	nan	0.44939854100000004	0.13561351	-0.19880219600000001	0.023280382999999998	0.150647415	0.354976092	0.65087761	0.001173677	0.5582262689999999	-0.260699572	-0.07897741	0.016705131	1.313724926	-0.18864004	-0.420180405	-0.296597724	-0.041752397999999996	nan	-0.321942593	-0.31348175	0.41922894299999997	-0.205677937	nan	-1.021078276	0.138961017	0.158205725	nan	-0.04590261	-0.359877192	-0.37012948100000004	nan	2.396224304	-0.077420574	0.006307285	-0.045248047	-0.21834957300000002	0.006550034000000001	-0.512436576
0	TCGA-E9-A1RG	-0.194708098	-0.084485474	0.180958011	-0.0437407	0.683929061	nan	-0.211694329	-0.143439448	0.458231359	1.0078246	-0.43648135200000004	-0.152551212	-0.19849929600000002	0.023379247000000002	0.316263593	-0.505839322	-0.802624972	-0.377918469	-0.408235037	-0.10626725599999999	-0.146004666	-0.122281092	1.395750917	0.03106176	nan	0.066534732	-0.182410298	-0.293088644	-0.036836833	-0.047624155	-0.6100657589999999	0.460427284	0.112919075	0.44230694600000003	-0.182333147	-0.465457057	0.356809747	-0.308928768	-0.21086453300000002	0.017774537	-0.045302667000000005	-0.6518418229999999	0.015765076	-0.277618095	0.146813665	0.49721221	-0.046191365	0.228558033
0	TCGA-C8-A26W	0.176773371	0.568444402	-0.7219896159999999	-0.198026583	-0.14165309	nan	-0.394113896	-0.936388986	-0.41764431700000004	-0.859716478	-0.639439138	0.046200807999999996	0.788718859	0.22966709800000001	-0.908610378	-0.035388611	-0.544041875	0.010916891000000001	0.44139629	-0.037963845	0.148354079	-0.056239012000000005	-0.266420898	0.093681283	nan	0.14996028	-0.15499010000000002	0.6096042979999999	-0.45016971	-0.38765604	0.547998894	0.053164254	0.188125949	-0.389863135	0.49292966899999996	-0.083043046	-1.0449856579999999	-0.157069051	-0.420794678	-0.14176805	0.19216510899999997	1.915675744	0.419591127	0.567419435	-0.003138754	0.135884944	0.469511745	0.284600681
0	TCGA-AR-A0U0	-0.08795749300000001	0.052577182	0.6394114329999999	0.260735803	0.5525837570000001	0.226052593	-0.024075628999999998	0.39136540000000003	0.043741079	-0.3958322	0.19876145899999997	-0.055579675999999995	2.842637936	2.262940245	-0.17871034100000002	-0.28286390899999997	0.37619896	-0.05438166	0.294943312	nan	-0.026580246000000002	-0.33611178	-1.2532032929999999	nan	0.7399042840000001	0.103713135	0.49158801399999996	-0.006967829	-0.220507139	-0.06814283	-1.004529451	nan	-0.10223553099999999	0.39534137399999997	-0.098313527	-0.274155988	0.19015670699999998	-0.231365285	-0.042384255	2.211606413	0.071373273	-1.431908934	0.015706051000000002	0.231002139	-0.197664443	-0.048938200999999994	-0.246692661	-0.042243904000000006
0	TCGA-C8-A26Y	0.170454238	-0.002077108	-0.432174685	-0.128574664	-0.31442331	nan	-0.179162772	0.009033475	0.6268497160000001	0.28154072399999996	0.548152895	0.13044784	2.740123946	2.394353314	0.078615927	-0.200217229	-0.13487135	-0.140811909	-0.092128714	2.7576702789999996	0.175667121	-0.022973016000000002	-1.7083937230000001	-0.269122242	nan	-0.224866173	0.101945887	0.145595334	-0.176741215	-0.134034366	-1.325252713	-0.09342235800000001	0.125788936	-0.311296155	0.004368161	-0.6564948829999999	-0.122362346	-0.656688817	-0.671932533	0.321453091	0.118251485	-1.176013574	-0.17492595100000002	0.314174649	-0.320841055	0.15516919199999998	0.15286772699999998	0.247728595
0	TCGA-D8-A3Z5	0.06951575	-0.041901716	-0.50794944	-0.310469495	0.050693209	0.150919751	-0.181688553	nan	-0.020769509	nan	nan	-0.039895989	-0.09383937699999999	0.11536901699999999	-0.183263185	0.048132115999999996	-0.000282597	-0.245615256	-0.20671661	0.035799764	0.249552545	nan	0.7727164259999999	-0.139425144	-0.507982511	nan	-0.210870009	nan	nan	-0.215261885	0.279572732	0.015885074	nan	-0.8488321040000001	0.13708468	0.060218512	nan	0.24385555899999997	nan	-0.074132205	nan	0.06905776400000001	0.36377402200000003	0.17744148699999998	-0.073540425	nan	0.024338679	-0.35122061
0	TCGA-A8-A07F	0.201109591	0.17497656399999997	-0.37475562	-0.162953569	0.268753843	-0.09701948099999999	-0.292073596	-0.059560592999999995	-0.005644186999999999	0.11805521599999999	0.501524855	-0.073136293	0.739779174	0.043377103	-0.17435562	0.110236907	0.238443916	0.086235436	0.754596905	nan	0.189602825	-0.081704204	0.6378024929999999	nan	0.688105827	0.417887843	-0.02108483	0.139175989	-0.072521581	0.099498099	0.6650829420000001	nan	0.08341962900000001	-0.888002897	-0.046920088	-0.237007997	-0.270517844	-0.004336298	-0.38653043299999995	-0.206777144	0.28399182300000003	2.91602752	0.384388191	-0.066319692	0.053117516	-0.24706678	-0.43168381	-0.127564219
0	TCGA-E9-A5FK	0.527553934	0.218417007	-0.33063703699999997	0.160123241	-0.013955022	0.52821666	-0.812214048	nan	-0.794631869	nan	nan	0.496805812	-0.26225425199999997	0.35439156	-0.8922472090000001	-0.237291577	-0.758569449	-0.262597812	0.46710337700000004	0.134775699	0.389092758	nan	-0.054783487	0.278262315	-0.026578273	nan	-0.36722167	nan	nan	-0.211134118	0.025430075	0.250304443	nan	-0.276345929	0.661509111	-0.297012157	nan	0.673644572	nan	0.627509046	nan	1.361355008	0.788836125	0.086365496	0.206600158	nan	0.385329889	-0.35035185
0	TCGA-A8-A08P	-0.014408819	-0.012989447	0.9122509670000001	0.05108817400000001	0.41697498299999997	-0.08016781099999999	-0.343522292	-0.552446164	0.09613604199999999	0.69267088	-1.873342302	0.143353835	0.129245222	-0.18181334600000001	-0.38753566700000003	0.003567307	-0.007401883000000001	0.293302802	0.59826894	nan	-0.001120925	0.143997844	-0.722849704	nan	-0.534802783	0.231723115	0.146917085	-0.038696504	0.16094612	0.15608758	-0.805415549	nan	-0.123999952	-0.737979323	-0.166763681	0.113532325	-0.510730983	-0.038151861	-0.185586828	0.499248352	0.22404353899999999	-0.6919486	0.033904122	0.19755167	-0.062724688	0.077862451	0.084866885	-0.01020912
0	TCGA-LD-A7W6	-0.348036193	0.05048003	0.46751666799999997	0.045077426	0.329180505	-0.100998305	1.6220990290000001	nan	0.171919863	nan	nan	-0.427343705	-0.613198705	-0.215958268	0.509115203	-0.10549004599999999	0.590659493	0.821817245	-0.0006822999999999999	-0.228566515	-0.393214186	nan	0.591170863	-0.336820047	0.20932413100000002	nan	0.48375917700000004	-0.299114568	0.487847012	0.8573260859999999	0.664114106	0.332573538	nan	-0.144391291	-0.301228505	0.7036267429999999	nan	-0.38330393799999996	nan	-0.064845022	nan	0.13842811900000002	-0.177331221	-0.738740782	0.136921132	nan	-0.33678607899999996	0.4069752
0	TCGA-A2-A0SU	-0.131671294	0.032480566	0.029607737999999998	-0.27520153399999997	-1.1359374359999999	-0.45009579200000005	-0.131174611	0.162599576	0.307287114	0.45927520200000005	0.9590168240000001	0.279202314	-0.838079105	-0.40432061	1.132309774	0.17731988399999998	1.201565603	0.10092498	-0.015874978999999997	nan	0.257848557	0.083530199	0.151512969	nan	0.007260234	0.093438885	-0.865337664	-0.048630127	0.10977156199999999	-0.034806075	1.329536128	nan	-0.069657052	0.475024619	-0.09772409800000001	-0.047671689	-0.030642847	-0.227209854	0.37002920100000003	-0.6512954989999999	-0.002315735	0.12769099	-0.06936479	-0.721054649	-0.064684797	-0.782290818	-0.804932642	-0.39433305700000004
0	TCGA-A8-A083	-0.196941726	-0.27918748600000004	-0.542183135	0.10740544	0.12097939699999999	-0.30892437300000003	-0.559653968	0.177141054	0.369149889	0.024605205	0.166123775	-0.046927548	2.064772751	1.4195230890000001	-0.129888809	0.42155887799999997	0.68280681	-0.078786486	-1.6434525530000001	nan	-0.17752960399999998	0.035753181	0.68106226	nan	0.235243027	-0.671808917	1.018326487	-0.259184354	0.030533115	-0.482897422	1.494165334	nan	-0.009103937	1.8688273519999998	-0.421397106	0.919906375	0.280172467	-0.45833706700000004	0.111322448	-1.088277046	-0.05496208599999999	0.28648383899999996	-0.180571103	-0.297767346	-0.617349954	-0.37639564700000006	-0.306380864	0.094091921
0	TCGA-A2-A0YE	-0.146053329	0.063356485	-0.076689225	0.20038468199999998	0.521331984	0.18701588600000002	0.39902679	0.30504599600000004	0.9866438259999999	0.63480165	0.671389067	-0.19161156699999998	1.0074511259999999	0.794165291	0.657601852	0.175093881	0.910628255	-0.418449671	-0.346082569	nan	-0.19778854699999998	-0.107523245	-1.34890683	nan	-0.164310786	-0.231954197	0.6564551479999999	-0.13870115	-1.071453993	0.251422405	-1.223793706	nan	-0.017970576000000002	0.720863913	-0.12020365	-0.47258194600000003	-0.162373811	-0.144235587	0.138282205	-0.232076919	0.343200455	-1.206917461	-0.230142901	-0.176903195	-0.161242128	0.37895862799999996	0.20614232899999999	0.05001382099999999
0	TCGA-AO-A0J9	0.2465681	0.164503136	-0.301760743	-0.360721379	-0.544685791	-0.33042926899999997	-0.345840685	0.275698316	-0.209411583	-0.14028148699999998	0.476588946	-0.13800108	-0.5440487420000001	0.013949035	-0.331251745	0.45917910100000003	0.713810725	0.465235612	0.395829507	nan	0.193783696	-0.071550519	0.79954958	nan	0.19394905199999998	-0.225632043	-0.091393382	0.311329145	0.306641087	0.595833201	1.428440709	nan	0.105620069	-1.029846474	0.346185687	1.21614988	0.140730135	0.034933777	-0.018013404	-0.426689055	0.258124164	1.4216399290000001	0.25870709399999997	-0.6873552409999999	0.37986312	-0.701460167	-0.250989979	-0.028051957000000002
0	TCGA-A2-A1FZ	0.32108603399999996	0.315859296	-0.722999012	0.04585087400000001	-0.768933874	nan	-0.174697966	-0.964261503	-0.770769138	-1.707686303	-0.713267157	0.307664738	-0.21349384100000002	0.291766647	-0.534649676	-0.270385557	0.019469885	0.050747247	0.574106785	-0.139459949	0.54817194	-0.185820829	-0.9311264859999999	-0.475519006	nan	-0.012200731000000001	-0.35691561200000005	0.720653021	-0.625965355	-0.133263092	0.25513088899999997	0.083901381	0.206349783	-0.935763195	0.876117205	-0.7130780609999999	-0.89002708	-0.42975951	-1.460903974	-0.361784759	0.803502242	1.751493185	0.913105644	0.510277125	-0.10972872800000001	-1.26763339	0.330550628	0.289558321
0	TCGA-AN-A0AS	-0.224502958	-0.108196445	0.061794167000000004	0.41684149	0.137963983	0.032212014	-0.158082229	nan	0.921579268	nan	-0.160780705	-0.12809120000000002	0.050681602	0.026600399	0.8511534559999999	-0.402512772	-0.5735266760000001	0.034627677	-0.174165702	-0.320979623	-0.125631507	-0.041447737000000005	1.769411325	-0.41250239200000005	1.6e-05	0.190760454	0.028522562999999997	nan	0.069188063	-0.082754912	-0.107055623	-0.120660064	nan	0.073388692	-0.101077078	0.395267519	nan	-0.059616629000000004	-0.35259769	1.228938154	nan	-1.131979153	-0.019471953	-0.179693865	-0.38692395399999996	0.05194432	-0.09320313699999999	-0.038888716000000004
0	TCGA-E2-A15M	0.296340902	0.05548712	0.39215242899999997	-0.115093425	-0.24462481600000002	-0.06155625	-0.145481702	1.200561542	-0.885373361	-1.038765346	1.546217367	0.7538071590000001	-0.7130759109999999	1.82954078	-1.101972481	0.990996903	-0.269264121	0.176575919	-0.480476729	nan	0.757399396	0.785345838	1.524435758	nan	-0.371642074	-0.793881818	-1.2102868629999999	0.32187211600000004	0.9451162740000001	0.938920214	1.413908317	nan	0.104222834	-2.9465557660000004	0.22373833899999998	-2.194847689	-0.610550777	0.135013968	0.462490881	0.3979342	0.029726462000000002	3.341440789	-0.017686275	-1.403857648	-0.663264826	-0.298515748	1.758700416	-0.7908671159999999
0	TCGA-EW-A1OY	-0.157035918	0.002295144	0.6735951609999999	-0.39648217700000005	-0.5798773389999999	nan	-0.190411849	-0.39934348799999997	0.045619282000000004	0.35704891	0.656981237	-0.17416969300000001	-1.091050021	-0.650252215	-0.256254945	-0.448454507	-0.845590893	-0.068636173	-0.530667608	-0.144252258	0.032517697000000005	-0.090453835	0.626045941	0.324520321	nan	-0.284756722	-0.47444751700000004	-0.101782035	-0.15175630199999998	-0.130275413	0.020196922	0.277694744	0.15440842400000002	-0.20166949	0.11704274	-0.29766502100000003	0.442032309	-0.002295144	0.04784584099999999	-0.32418594100000003	0.06742458700000001	-0.878482255	0.324390103	0.043712858	0.256374186	0.039987872	0.154792256	0.03116344
0	TCGA-E2-A15O	-0.119179801	-0.117064375	0.356443369	0.063144488	1.4236316519999999	0.413090316	1.0304925	0.5806827960000001	0.210716199	0.14780507699999998	-0.255698385	-0.042770569	0.45710072700000004	0.030816175	-0.21460233199999998	-0.103920794	-0.44165870799999996	-0.070685976	0.05852989	nan	-0.110368429	-0.14394196199999998	0.8166798590000001	nan	0.147820434	-0.027991232	0.044921629000000005	-0.103436165	0.448421939	0.609223385	1.345432806	nan	-0.012157787	-0.18417357199999998	-0.16543908400000001	0.60785648	0.580016367	0.16531549199999998	0.5857355870000001	-0.284951241	-0.28834197300000003	0.024668021000000002	-0.273824088	-0.147876031	-0.19408869199999998	0.285007455	-0.17427641300000002	0.05017561
0	TCGA-AC-A23C	0.592352297	-0.45631287	0.153787349	-0.219377657	0.17148217699999999	nan	-0.715831228	-0.320622332	-0.287562331	-0.330559334	0.889696059	0.792633117	2.8545844369999998	2.35547309	-0.41970989	-0.368010678	-0.000461398	0.251925377	0.373184762	-0.082195741	0.608528912	-0.284084183	0.441131623	0.253301098	nan	0.613325323	0.298884988	-0.07102058900000001	0.109011339	-0.044599550999999994	1.158237373	-0.271939986	-0.536185193	0.417924626	-0.010651571	0.298456894	0.207808808	-0.220079633	0.134794892	-0.09508717	0.019295849	1.729295466	-0.215082245	-0.41664371	-0.85596666	-0.6881262770000001	-0.08451967199999999	-0.290565885
0	TCGA-D8-A27H	-0.145670634	-0.174686633	0.016078301	0.105226554	0.8560573909999999	nan	-0.513486015	-0.8056374470000001	-1.288543899	-1.943317346	1.413685171	-0.23070437800000002	0.598513283	0.031468917	0.52636942	0.077577124	-0.360577659	-0.47728775100000004	0.960728776	0.837373551	-0.18512386	-0.038663631000000004	-1.936590594	-0.146459597	nan	0.19759795300000002	0.649775531	0.605736974	-0.074527151	-0.373270579	-1.477631654	-0.12941644	0.252498385	0.042392619000000006	-0.005540245	-0.8547422379999999	-0.437512489	0.064980839	0.08641515300000001	-0.656865326	0.122284556	0.264871548	-0.204875516	-0.21362578399999999	0.28085726	0.143978087	0.10162789800000001	0.006966334
0	TCGA-E2-A9RU	-0.326887107	0.282506192	0.25715038	0.115102378	0.983107563	0.426944294	1.7115099480000002	nan	0.654203917	nan	nan	-0.34848006299999995	-0.734668642	-0.496485419	0.301841283	-0.995152292	-0.35915347200000003	-0.010219468	-0.408373747	-0.06084746	-0.067413611	nan	-0.312689972	2.344583075	-0.043538823	nan	-0.034878967000000004	-0.349106242	0.921690295	0.010539601000000001	-0.798284082	0.008637477	nan	-0.010317498	-0.503210688	0.189389134	nan	-0.18666470100000002	nan	-0.404757065	nan	-2.140053668	-0.049496805	0.041816558999999996	-0.099617316	nan	-0.631322381	0.435969869
0	TCGA-D8-A1XK	0.539498392	0.7997415	1.770396518	-0.058037463	-1.45884789	nan	1.010735804	-2.104214885	-1.0797092640000001	-1.476320478	-0.12490371300000001	0.710144312	-1.332815661	1.006940168	-3.610139634	0.6076927910000001	-2.629435726	-0.032515374	-0.67458958	0.68765757	0.307067643	-0.146502667	-1.3928733530000001	1.662417385	nan	-0.88819872	-0.601726074	0.308673657	-1.112487446	0.370802865	-1.116623511	0.125432259	0.164067675	-3.0419557389999996	0.341675244	-1.200013361	-2.29082494	0.13170815800000002	-1.289260019	2.174314622	-0.007959968000000001	-2.269140145	0.594698508	0.935613977	1.0602527240000001	0.306661283	1.424590239	0.5728089120000001
0	TCGA-BH-A203	0.004253522	-0.09176654599999999	0.72874494	1.2899543359999999	1.8677436440000001	1.0090534820000001	1.7292170340000002	nan	0.82587882	nan	-0.515090327	-0.039386832000000004	-0.078492569	-0.037125973	0.079822567	0.036835468999999996	0.269244292	-0.199777703	0.008935156	-0.18126789199999999	0.003393232	-0.225714355	1.087712665	0.209477405	0.49501215	0.021961054	0.357188381	nan	-0.119769956	0.19238767899999998	-0.975564715	-0.112304695	nan	0.026216101000000002	0.116148915	0.464585285	nan	0.003013388	-0.46001766299999997	0.175849439	nan	-0.722758053	-0.159451739	-0.036816282	-0.482779749	0.09918469	-0.127332164	-0.091733569
0	TCGA-BH-A0H7	0.7645730540000001	0.610767179	-0.49369316799999996	0.258837151	-0.097806144	0.10087373699999999	-0.40373817100000003	-0.7541475440000001	-0.39385113200000005	-1.296095844	-0.907178385	0.179035815	0.171631421	0.34413047799999996	-0.617307067	-0.172163407	-0.46465481700000005	0.267837705	0.149919238	nan	0.8979943770000001	-0.073536815	-0.005979868	nan	-0.674290128	-0.12962737800000002	-1.2261139620000001	0.910430915	-0.611768404	-0.559084668	-0.18144144199999998	nan	0.0018320429999999998	-0.59592543	1.1050324679999999	-0.071703161	-0.986357218	0.321261615	-1.441041309	0.25166847600000003	0.742065778	2.5577345240000002	0.999086955	0.242512397	0.424419964	-0.121727302	0.17458204800000002	0.650553822
0	TCGA-E9-A247	-0.37234614899999996	0.02215519	0.01468585	-0.187791425	0.139263849	nan	-0.21751057199999999	0.294552266	0.495827133	0.288545367	1.334923688	-0.264613613	-0.59459049	-0.008888857	0.021513465	-0.425293105	-0.04771707	0.056647481	-0.411787395	0.131876221	-0.249068359	0.33982869	1.9462442480000002	-0.101378775	nan	0.050740137000000005	-0.101236169	0.02083047	0.5963792410000001	-0.075329221	1.156047343	0.150620424	0.35361841200000005	0.558609491	-0.29405590800000003	1.4524179869999998	1.524889596	0.11552895699999999	0.555230484	-0.497821678	-0.089276265	-1.050552909	-0.347602708	-0.25712341699999997	0.35067882100000003	0.500335467	0.081619074	0.410178155
0	TCGA-D8-A1JC	-0.055311857	-0.10916245599999999	0.20505351600000002	0.15754403	0.18878088399999998	nan	0.555631016	0.436934085	1.468034157	1.53422822	-0.48895600100000003	-0.037095817	1.90974229	1.8718417580000002	0.124037569	-0.17880138399999998	-0.138932828	0.18543986	-0.102948546	0.241075574	-0.15303941599999998	0.06290293200000001	-1.042925251	-0.5607207470000001	nan	0.008552611	0.246239782	-0.26751512	0.021740056	0.06847785099999999	-0.46364235200000004	0.099210097	0.214863339	0.145533535	-0.303070972	-0.018301096	0.880501133	-0.036690701	-0.10420323699999999	1.208076639	-0.34549291200000004	-1.150918814	-0.332698197	-0.280777738	0.765465535	0.495955879	0.38793647600000003	0.27135531399999996
0	TCGA-AC-A2QJ	-0.081585674	-0.150936918	0.068191818	0.103528581	0.5520871270000001	0.049047438	0.048871236	nan	-0.213816742	nan	0.261566701	0.10016749400000001	1.585815919	1.327602191	-0.133997114	-0.097835714	-0.279043864	-0.27452680100000004	0.49626311700000003	-0.021113839	-0.073853445	0.012157693	-1.182056349	0.180032682	0.7593340279999999	-0.225321088	0.279131562	nan	-0.089751015	-0.27790833	-1.036294222	-0.263292857	nan	-0.450729447	0.019215266	-0.855322212	nan	-0.266049617	-0.373392344	-0.21744834100000002	nan	1.3114940290000001	-0.21193992	0.097730385	-0.113624277	0.079782775	-0.154093612	0.15482253099999999
0	TCGA-EW-A6S9	0.100107103	-0.16520628	0.568444108	-0.074976649	-0.07073347599999999	-0.02042002	0.34438697799999995	nan	0.043100719	nan	nan	-0.151175474	-0.240284015	-0.041150337	0.1779427	-0.41378452600000004	0.039629014	0.310140126	-0.110797676	-0.182337885	-0.295340589	nan	0.471211609	0.066153539	-0.016567758999999998	nan	0.359518767	-0.29783302	0.380725574	0.417148946	0.066389892	0.076934997	nan	0.594240064	-0.15766793699999998	0.11891095	nan	-0.06538595700000001	nan	-0.083736035	nan	0.128919744	-0.096278888	-0.278050687	-0.305117625	nan	0.002903592	-0.088658445
0	TCGA-A2-A1G0	-0.21377263	-0.097662877	-0.06902167099999999	-0.250481026	-0.541941578	nan	-0.07970502	0.409923569	0.7049146270000001	0.574277777	1.864975946	-0.234208463	-0.19908001399999997	-0.17647286199999998	0.093637283	0.491772085	0.926429115	-0.079862026	-0.17917778399999998	-0.216980993	-0.154355826	0.451110768	0.099924333	-0.436865235	nan	-0.135736824	0.154401389	-0.09694603	-0.152532075	0.11196506	1.04125914	0.269120778	0.11986680699999999	-0.150328771	-0.06778333	0.448808162	1.0412966940000001	-0.397357189	0.529248586	-0.6633410270000001	-0.10239587	-0.413066895	0.018659561	0.013095861	-0.5600626439999999	-0.246114645	-0.337069809	0.026937824
0	TCGA-AC-A2FF	0.163012223	0.08329575	-0.433162617	-0.15845294199999999	0.26922288	-0.16497730800000002	-0.36704710799999996	nan	-0.343662532	nan	-0.018428247	0.112321241	0.803142244	0.865237233	-0.147540647	0.090662195	-0.37014815799999995	0.052814457	0.423625352	0.023014162	0.199110956	0.041443638	0.551477398	0.04483133	0.197766159	0.305367075	-0.141196014	nan	-0.411477696	-0.275622176	0.34638986200000005	-0.20598597899999999	nan	-0.856415959	0.147843552	-0.326162006	nan	-0.08714078800000001	-0.207980903	-0.11106284400000001	nan	1.4416816080000001	-0.075976659	0.061810117000000005	0.011956336000000001	-0.07072531	0.059511212	-0.077200329
0	TCGA-C8-A12Q	0.005560458000000001	-0.024413194	-0.078666638	0.34498603	0.101063625	0.35422025	0.27331323399999996	0.440748255	1.082898827	1.03986028	-0.44761199799999996	0.08586645400000001	0.42494338	0.260998826	0.014026213000000001	0.131078188	0.313326827	0.277359549	0.46858344799999996	nan	0.14159883199999998	-0.106614957	0.69147846	nan	0.043394459	0.159787178	-0.35486732200000004	0.077145298	0.056376745	0.196493413	-0.416584054	nan	-0.18713299	-0.20765631	-0.103644297	0.32229287	-0.24833303199999998	-0.152032379	0.06321336400000001	-0.14876657	0.094894874	0.992298756	0.103441782	-0.329291782	-0.29411418100000003	-0.34772616799999995	-0.07590282400000001	-0.287632936
0	TCGA-A7-A2KD	-0.16826142800000002	-0.18053389	0.077083549	-0.455191048	-1.852512491	-0.34066689	-0.695290414	nan	0.397472151	nan	2.163812973	-0.215401975	-1.0979013020000001	-0.920636252	0.335315705	0.42045168899999996	1.128112106	0.14570456099999998	0.34612039299999997	-0.147629629	-0.326440429	0.16726077	0.233400191	-0.439771755	1.9430275019999999	0.886963941	-0.1078943	nan	0.637389884	-0.248528885	1.27014857	-0.249016335	nan	-0.7410630579999999	-0.459418641	1.2191660979999999	nan	0.340015612	1.29995649	-0.081738933	nan	0.7101859840000001	0.02586195	0.032341512999999995	-0.05552755	-0.324072307	-0.266987188	-0.184259123
0	TCGA-BH-A1FG	0.335191895	0.144529503	1.667220177	0.255682184	1.027528232	nan	1.1821380540000002	-1.235336857	-0.206506605	0.666231547	-1.6958851419999998	0.388904284	-1.091469708	0.09125988800000001	-2.372018541	-0.401424257	-1.242656719	0.606727138	-0.24599008	0.16188559	0.209617766	-0.624086331	0.177938514	-0.631116424	nan	-0.898193728	0.279931785	0.062134918	-0.368862928	0.33151135600000003	1.358269675	0.421495688	-0.36184179	-0.88591945	-0.005892507	0.325966414	0.490840052	0.21259415899999998	-0.795144637	1.12247526	-0.077484596	0.875864786	0.186212509	0.246740108	0.379832725	-0.35913713799999997	-0.087926688	-0.027898964
0	TCGA-AN-A0XO	0.072973272	-0.036505496	-0.270393333	-0.150725936	-0.95316348	-0.191121915	0.708651067	0.6699378229999999	-0.353907175	-0.323096243	1.066809482	0.010596226	-0.209167126	-0.002476847	0.33310633300000003	0.155264631	0.49202864799999996	-0.106713129	0.188649911	nan	0.060767582	0.247958078	0.71438864	nan	-0.114250336	0.154368159	-0.40875575799999997	-0.011507053	0.10720719199999999	-0.071957563	1.210717235	nan	-0.08568994199999999	0.586109717	-0.044968862000000005	0.8262111040000001	0.183370275	0.10292014199999999	0.14135779099999998	-0.10320991	-0.146254744	0.002476847	-0.054716136	0.011218303999999998	0.2208871	0.194245348	-0.114556417	-0.049150205
0	TCGA-BH-A1EV	-0.9726040490000001	-0.37199126899999996	-0.213822156	0.31683577	-0.091083783	nan	1.2915108370000001	0.999659634	-0.621113128	-0.951888318	0.6098868270000001	-0.5666611429999999	0.150878225	0.061545934000000004	0.977597512	0.544724366	-1.55290902	-0.193262508	-0.23873856	0.7587367859999999	-0.679596113	-0.130250375	-1.566940576	-0.352037117	nan	-0.491116248	0.48294106200000003	-0.16624040699999998	-0.342615374	0.39358018	-2.9072697869999997	0.533380069	0.13261367599999999	0.400579006	-0.00988684	-1.55130863	-0.160749904	-0.333843073	-0.039713535	-1.4055755680000002	-0.223072343	-1.20006385	-0.038536228	-0.595537022	0.047890555999999994	0.104980092	0.03120294	0.494338691
0	TCGA-E2-A14Z	-0.080967887	0.042317266	0.625312702	0.103588409	0.145477637	-0.036851551	-0.230055843	0.246865412	-1.167102004	-0.7536965440000001	-0.75016166	0.125241187	1.3917489	1.282479728	-0.853614267	-0.511937083	-1.180963865	0.008295867	-0.346740978	nan	0.022975388	0.078534535	0.328861004	nan	-0.178141004	-0.04636377	0.937594998	-0.187108086	-0.162180636	0.561087085	-0.229709962	nan	-0.15357193800000002	0.126461304	-0.083055932	-0.306290932	-0.114581056	-0.008243466	0.368803182	1.154284363	-0.307053198	-0.137948102	-0.349383561	-0.214622275	-0.43940405299999996	0.341664166	0.161446425	-0.14997279
0	TCGA-AR-A0TZ	0.489089609	0.286181968	-0.262161004	-0.062480409	-0.13065773	0.082807899	-0.284477953	-0.22775067	-0.10752623900000001	-0.057711208	-1.4823768999999998	0.39290582	0.18552539999999998	0.24676884899999998	-0.61782103	-0.064039761	-0.033392235	0.286491564	0.48899761399999997	nan	0.45934666799999996	-0.26844179	0.6864614590000001	nan	-0.45859952	0.005404669	0.032645787	0.7706373540000001	-0.27517820000000004	0.500558098	1.229845977	nan	-0.288899447	-0.873863715	1.138263557	0.354949694	-0.723619145	0.23005906	-0.870373741	0.469216645	0.143753453	2.3692476890000003	0.345937182	-0.124489871	0.062062495999999995	-0.251701098	0.38598499700000005	0.33723257100000004
0	TCGA-AC-A5XS	-0.06947510400000001	-0.17060826899999998	0.096825994	-0.137545746	0.42137510100000003	-0.011721511	-0.062454697999999996	nan	-0.10587262900000001	nan	nan	-0.09170305699999999	0.6707076989999999	0.43726466	0.402101389	0.196955397	0.539688611	0.268916302	0.029876806000000002	0.42734975	-0.321706879	nan	0.881155632	-0.300156888	0.050486193	nan	-0.12140177	nan	nan	0.031030541000000002	0.05419479	0.005416071999999999	nan	-0.8066299020000001	-0.073420738	0.20249134	nan	-0.132549	nan	-0.11935297199999999	nan	-0.164452404	-0.237392028	-0.11991991800000001	0.573288182	nan	-0.17275377100000003	0.039214272
0	TCGA-A2-A1FV	0.138443676	0.049283448	0.390430744	-0.056384323	0.9135390999999999	-0.012089271	0.6613800710000001	nan	1.061788191	nan	0.39593361200000005	-0.116797749	0.06883447200000001	-0.020879613999999998	-0.38741120799999995	-0.24250559100000002	0.40007805799999996	0.11173070800000001	0.382811778	-0.064866593	0.09677894199999999	-0.13345722699999998	-0.475477906	0.046043720999999996	-0.629958343	-0.220389892	0.071760916	nan	-0.002521153	-0.094757215	1.14436276	0.06940029	nan	-1.476369782	0.473327576	1.6391160919999999	nan	0.090917855	0.037822634	-0.321340275	nan	1.051763487	0.162385345	0.504886659	-0.182673804	-0.5044835010000001	-0.45647103899999997	-0.382750098
0	TCGA-B6-A0RG	0.03921669	0.033595196	0.085946406	-0.106002505	-0.305797722	0.082255606	-0.250837678	nan	0.587636328	nan	-0.7844786420000001	0.208298184	-0.42310194100000004	-0.114148329	-0.174267155	-0.071994935	-0.512639239	0.050481258	0.340464451	-0.12794144699999999	0.128740007	0.046851332999999995	0.068883394	-0.185363781	-0.1990719	-0.028625629	0.188262487	nan	-0.194721118	-0.078913665	0.48142710899999996	-0.159489512	nan	-0.18070295600000003	0.21189215	-0.35639912100000004	nan	-0.09617254300000001	-0.245189698	-0.152619704	nan	-0.786576712	-0.169257314	0.033596631	0.424250455	0.15782880900000001	-0.079835161	-0.09578489300000001
0	TCGA-C8-A12K	0.10789845099999999	-0.012048368	0.115299678	0.030349435	-0.14406457	0.126823839	0.108863629	-0.406710785	-0.341725255	-0.42138562700000004	1.1444867029999999	0.059362202999999995	-0.305419241	-0.33690155299999996	-0.01619649	-0.066769927	0.494312983	0.111721254	0.485258591	nan	-0.026667059	0.09513738599999999	-1.161025976	nan	0.721976866	0.21304080399999997	0.017639667	-0.0017455939999999998	0.30492246300000003	0.122649122	-0.46863032600000004	nan	-0.083879909	0.356986046	0.0014853689999999998	0.507455421	-0.26566861	-0.09002052099999999	0.46155286799999995	1.0079521059999998	0.035915491	-0.28527348	0.295582465	0.10535198800000001	-0.021508992999999997	0.08631554400000001	0.054973435	0.18959412399999998
0	TCGA-B6-A0IB	-0.075132546	0.24456922600000003	-0.08897569	0.144175951	0.49976578899999996	0.216244424	-0.139817262	0.981632533	0.39766218299999995	0.149719517	0.08610627	-0.193102928	2.8255544610000003	2.582980567	0.153108015	-0.043471469000000006	-0.227846959	0.048948865	-0.706171106	nan	-0.127296262	-0.06540859	0.707861955	nan	-0.709067698	-0.556922595	0.449058146	-0.15325928	0.053408337	0.283835791	2.826359785	nan	-0.025589041	0.97612501	0.016431618000000002	0.349316064	0.338612449	-0.119817795	-0.537452388	-0.38550261	-0.17085303100000002	-0.5608785829999999	-0.207085801	-0.020471039	0.381899476	-0.116496007	-0.237843867	-0.074402929
0	TCGA-A8-A09A	-0.091091194	0.142312461	0.328972699	0.205729219	0.776876103	0.123322567	0.36432103299999996	-0.337878933	0.44877046299999995	0.42895435299999995	-0.364319065	0.041874931000000004	0.5557320060000001	0.023944677	0.016295119	0.033145003	-0.16148950199999998	-0.010169845	-0.011128286000000001	nan	-0.071039214	-0.19035608	-0.5924554670000001	nan	-0.002464307	0.327251008	0.41086987700000005	-0.092165737	0.11315284099999999	-0.02188447	-0.766795543	nan	-0.063993319	-0.07483142599999999	-0.06055110599999999	0.076269633	-0.08310980000000001	-0.14165034599999998	-0.728689479	-0.09949849599999999	-0.14095213199999998	-1.292903985	-0.083546411	-0.15146644199999998	0.232053855	-0.18225286899999998	-0.24954635600000002	-0.069119903
0	TCGA-AR-A0TT	-0.257275438	-0.02378207	-0.069366448	0.565004991	0.290855656	-0.08259488599999999	0.041265433	0.48063524799999996	1.173670261	1.518912413	-1.12688728	-0.277162373	-0.548029451	-0.391273256	-0.7446433570000001	-0.677955705	-0.6956412340000001	-0.15783572699999998	-0.33558741200000003	nan	-0.22138443100000002	0.136648767	-0.155951919	nan	0.45629797	-0.011570125	0.17701844600000002	0.037418475	0.305968458	0.074725229	-0.307989272	nan	-0.053239913	0.256096416	0.029706732000000003	-0.164185317	0.29255555899999997	-0.11768606300000001	-0.15761039699999999	0.256857601	-0.191169703	-1.3177282540000002	-0.031331316	0.064764837	0.10766489800000001	-0.15208211800000002	0.15476040800000002	-0.091530078
0	TCGA-A1-A0SQ	-0.036234616000000004	-0.16684533099999999	-0.15109459	-0.053964347999999995	-0.483419657	-0.172875555	-0.06021458	nan	1.471187365	nan	1.18022297	-0.153097525	-0.5142231620000001	-0.424891849	0.178859663	0.706363623	0.929206603	0.016279528	-0.759785002	-0.192707033	0.194079005	-0.12325134900000001	-0.013269248	-0.033068546000000004	-0.15433702	-0.40035491799999995	0.26544695	nan	0.0	-0.622562903	1.287319847	0.146956341	nan	0.941100259	0.22481873100000002	1.415451216	nan	-0.028570152999999997	-0.46356980600000003	-0.37476552399999996	nan	-0.42387316399999997	0.045609988	-0.069942485	-0.39785769200000004	-0.143807257	-0.420640805	-0.040411299
0	TCGA-C8-A1HK	-0.033401014	-0.0028861140000000004	0.025834762	0.518341653	-0.15451849199999998	nan	0.105766166	0.246244397	0.20868577300000002	-0.09271031699999999	0.568475329	-0.2678919	0.40920142200000004	0.11575828099999999	0.15718943900000001	0.5256369479999999	0.76375609	0.17131896600000002	-1.488419657	0.7232674929999999	-0.206486585	0.40181797	1.218611708	0.483269235	nan	-0.278890639	-0.127600391	-0.150010248	0.240700207	-0.313593125	-1.84137793	0.090327676	-0.261374873	-0.223531733	-0.12669745400000001	-0.348357395	0.347111395	0.43163030399999996	-0.227094977	0.49543385700000003	-0.304206713	-1.309986502	-0.25625856199999997	-0.24655475100000002	-0.406237891	0.637617168	0.336728265	0.15945721300000001
0	TCGA-D8-A27L	-0.147444096	-0.089609945	-0.075363707	-0.280185736	0.222618788	-0.13776169800000002	-0.522244125	nan	-0.163753241	nan	0.858771403	-0.134754569	2.7180805410000004	2.477861293	0.250310704	0.287075083	0.425229149	0.012265591000000001	0.21857580199999999	-0.026965404	-0.108385695	-0.059656345	0.53305974	-0.260185071	0.14421801199999998	0.024388668999999998	0.005004369	nan	-0.20561880100000002	0.048130297999999995	0.580069854	0.20651677899999998	nan	1.042059467	-0.048271367999999995	0.106997668	nan	-0.254956439	0.067109404	0.163787401	nan	0.40051045	-0.24610893	-0.167204388	0.42674914700000005	-0.302552294	-0.069795542	0.198256428
0	TCGA-C8-A138	-0.023795774	0.017854757	0.093924119	0.117701051	0.020129213	0.114554264	-0.37385643700000004	0.323239573	0.548534434	0.264713025	-0.330276836	-0.144941929	0.154436417	0.34384130700000004	1.022372751	0.37018988700000005	0.5660676020000001	0.177771039	0.170985815	nan	-0.143141322	-0.12649533	0.359455972	nan	0.43117777799999996	-0.039647907999999996	0.160513411	0.133620037	0.061004217	-0.214229511	-1.337093375	nan	-0.044265334	0.507726941	0.001499273	0.263545739	-0.11340563099999999	-0.089035603	-0.152218957	1.6168357009999998	-0.176949585	-0.23538189699999998	-0.227941132	-0.087489205	-0.080328485	-0.07556267900000001	-0.12818295300000002	-0.001022622
0	TCGA-AO-A1KS	-0.24471348199999998	-0.10708330699999999	0.33736821899999997	-0.09077664199999999	-0.231343453	nan	0.041558789	0.48730240700000005	0.540207756	1.172753241	-0.31803626100000004	-0.226956735	-0.073064835	-0.09716983400000001	-0.071062899	-0.38009880700000004	-0.095427131	-0.183208973	-0.450884295	0.7294632529999999	-0.156258441	-0.070314631	1.20451222	0.336944009	nan	-0.131606458	-0.024766322	-0.033030591	0.179339425	0.20964661399999998	0.854844552	0.198367887	0.067221027	-1.388442276	-0.05824512	1.6102332119999998	0.54052987	0.14065359300000002	0.33885359299999995	0.213690133	-0.105761939	-0.582997894	0.081450151	-0.272978221	0.599135459	-0.017930305	-0.130975539	0.036298708
0	TCGA-B6-A0RU	-0.165633848	-0.101895524	0.060671429000000006	0.159993715	0.625491042	-0.167984434	0.038309922999999996	0.325271496	0.386633577	0.076893103	0.7235093640000001	-0.350442598	2.559319767	1.183469429	0.236468488	-0.305815645	-0.291871676	-0.326093444	-0.8365181279999999	nan	-0.335700545	-0.471374784	-1.29271746	nan	-0.29749506600000003	-0.293522451	-0.011530674	-0.017171684	0.386527285	0.7414724840000001	1.208296928	nan	-0.217676963	0.540136455	0.053021556	-0.029519364	-0.318564857	-0.160383498	0.440770276	0.25347073	-0.127208336	0.290364326	-0.075483345	-0.283929011	0.019195113	0.284779373	0.447912706	-0.018077298999999998
0	TCGA-LQ-A4E4	-0.136229184	-0.01938369	-0.212851942	0.577092803	1.24964031	0.205968445	0.175340781	nan	-0.156656991	nan	nan	-0.031688385	1.952375194	1.265640664	0.349309251	0.370589085	0.459375445	0.207014266	-0.340732007	0.106115099	0.215857553	nan	1.206998014	-0.24336476899999998	-0.361676345	nan	-0.361132661	nan	nan	-0.17499764399999998	0.264377346	0.016058156	nan	-0.982883697	-0.09570114800000001	0.302675786	nan	-0.18742104899999998	nan	-0.20137392199999998	nan	0.020873225	0.000126844	-0.046408109	-0.025327112000000002	nan	0.035834721	-0.162438156
0	TCGA-A2-A0EU	0.276436954	0.6371676820000001	0.35264762	-0.228045912	0.604619426	-0.10098130300000001	-0.411800744	-0.46765852799999996	-0.5215008879999999	-0.423322054	-1.970671056	0.24289919899999998	1.00729734	0.300053163	-0.732417656	-0.339848754	-0.574090086	0.423413205	0.881798385	nan	0.76295519	-0.306486823	0.642880301	nan	-0.577301682	-0.54060348	0.43843720799999997	0.6323579429999999	-0.640641119	0.559570157	0.41360651200000004	nan	-0.438414487	-0.511094535	0.13726571	0.0414309	-0.35847666899999997	0.071396621	-0.42161473200000005	-0.237899567	0.716647158	2.3701420730000002	0.627084462	-0.8556286209999999	0.341814821	-0.305012291	-0.152093673	-0.33601964700000003
0	TCGA-A8-A095	1.237098978	0.45099344799999996	-1.386933987	-0.099646916	0.211370473	-0.240966933	-1.4508968830000002	-1.5175957580000001	-2.282073624	-2.361678691	-4.130832177	0.014496161	1.5302694940000001	0.683085396	-1.680084796	-0.7021010870000001	-1.206395328	0.064393977	0.191323558	nan	1.0031090459999998	0.219644038	-0.09657262400000001	nan	-0.8828506209999999	-0.7997821690000001	-0.750835768	2.418835246	-0.6877001220000001	0.39686953	-0.024589437000000002	nan	0.8230864240000001	-2.1789400309999998	1.382527117	0.160249068	-1.426806026	0.32281905	-2.812277655	0.388380292	0.69051275	2.537869503	2.02067345	0.890123137	1.005061209	-0.352575597	0.119298494	1.245469041
0	TCGA-D8-A1JI	-0.23088871600000002	0.093297919	0.018594761	0.328054787	-0.119515615	nan	0.0017586370000000002	1.102432332	1.339655101	1.059997251	-0.844360291	-0.15607069199999998	1.509462735	1.6903474440000001	0.053941555999999995	0.097399927	-0.38946179200000003	0.051039543	-1.147492851	0.076833574	-0.18627988	-0.013673525	0.086235472	-0.8036939759999999	nan	-0.246045163	0.114112524	-0.348549974	0.242775375	-0.044213678	0.07781421200000001	0.088451658	0.066485819	0.078945015	-0.286911725	-0.6349937529999999	1.71305314	0.021371447000000002	0.247205645	-0.755661503	0.20063357899999998	-0.352332043	-0.23881048600000002	-0.254666149	-0.51300208	0.159850599	-0.25679337	-0.04185628
0	TCGA-A8-A09X	0.08946010300000001	-0.185316645	-0.257548893	0.7037386459999999	1.551186713	0.60374523	0.873284785	-0.528242932	1.531050286	1.492403762	-1.16405437	0.460866693	2.2440240190000003	1.529191073	0.38496226100000003	-0.047032705	-0.236926356	0.247072028	0.087384176	nan	0.295222153	-0.30979173600000004	1.792958829	nan	0.22464884699999998	0.26013703899999996	-0.08800118900000001	-0.14751963	-0.436547924	-0.29278980600000004	-0.9168690620000001	nan	-0.048917492	-1.223537915	-0.233349735	-0.6173810470000001	-0.690746485	-0.245438546	-0.36780996299999996	-0.10861933900000001	-0.026974092999999998	-0.69791626	0.163511142	0.0071431409999999996	-0.255136388	0.200007679	0.068973903	-0.02022908
0	TCGA-C8-A130	-0.037587331	-0.028161473	0.10398649	0.10956792300000001	0.035562796	0.36561689399999997	0.09000429199999999	-0.541795797	2.410236399	3.297023818	0.939928436	-0.253130914	-1.523781125	-0.6707842070000001	-0.374312317	-0.19831846399999997	0.345878995	0.768424856	-0.329638363	nan	-0.244349595	0.09008743300000001	3.534427537	nan	-0.949219342	0.072608054	-0.740206725	0.5274030829999999	-0.33905048299999996	0.779828425	1.02679492	nan	0.37777357100000003	-0.786794526	0.17100546	1.298963879	-0.973577033	0.593495453	0.8068020459999999	0.668374063	-0.14318698900000001	-1.7787621180000002	-0.110317735	0.162290354	-0.392943276	0.8519557459999999	0.409576489	0.39516726799999996
0	TCGA-E9-A22G	0.455405215	0.46073387299999996	1.013487726	-0.040719977000000004	-0.00673867	0.545435931	1.541649821	nan	-0.95523385	nan	1.86529081	0.061651942	-0.107054921	3.379955985	-0.8774163779999999	0.41675146399999996	0.208687245	-0.524970988	-1.675398776	-0.135080852	-0.133746822	0.991443139	-2.8526663080000003	5.032424278	-1.5886343509999998	-0.775293902	0.376754039	nan	0.427543787	-0.486630302	1.665194627	0.030945998	nan	0.324944165	0.096816026	0.286563693	nan	0.944727155	1.342247697	-0.13016495	nan	-4.642553695	-0.083915479	-0.272798324	-0.429018405	0.282912798	-0.001926283	0.406882942
0	TCGA-LL-A5YO	-0.508013568	-0.7180368890000001	0.7347306859999999	1.8842767059999999	2.566436537	0.279555502	0.8027475890000001	nan	-0.290541481	nan	nan	-0.698769786	4.194588043	3.4553356560000004	0.7500511809999999	-0.780044388	-0.583657026	-0.353632546	0.033057266	0.33423900300000003	-0.050486422999999996	nan	0.7635116740000001	0.41638137	2.1030270580000003	nan	0.661704915	nan	nan	-0.302615239	-0.42466629999999994	-0.264605952	nan	1.4180042480000001	-0.643224955	-0.456938086	nan	-0.7104108090000001	nan	0.548768829	nan	-1.208573692	0.10998099900000001	-0.174732865	-0.306475139	nan	0.000698677	0.634119433
0	TCGA-D8-A1JA	-0.494577969	-0.174416089	-0.44012065	1.014309069	1.270113214	0.853941431	1.389042755	nan	1.199304106	nan	-0.154502522	-0.09340696	1.826096019	1.275101731	-0.109451538	0.835784486	0.608535745	0.093667658	-0.143506734	0.237061892	-0.49962784	-0.23014179699999998	1.2233347159999999	1.125219062	-0.712464047	0.153190154	-0.329438387	nan	-0.45157810299999995	-0.19911493	-2.7290696469999998	0.18611501600000002	nan	1.744385951	-0.030321382	-1.020419349	nan	-0.005503913	-0.591963125	-0.6910332640000001	nan	-2.889719575	-0.09003269300000001	-0.8508049679999999	-1.092637213	-0.078011908	0.289710335	0.318920986
0	TCGA-OL-A5RU	0.731354315	-0.197504412	-0.13402419599999998	-0.490217457	-0.042846564000000004	0.448797313	-0.180477098	nan	1.115573733	nan	nan	0.536884134	0.559338201	0.465857696	-0.32882722	0.03400749	0.137769591	-0.48747413700000003	1.224160083	-0.272305756	-0.313044473	nan	-0.620611001	0.223505863	-0.111594654	nan	-0.054767174	nan	nan	-0.342754124	0.331598203	-0.034194734	nan	0.21589688699999998	0.696743042	-0.341588774	nan	0.46243365200000003	nan	0.25678054899999997	nan	1.623648218	0.229504367	-0.154401389	-0.493856561	nan	0.24533231600000002	-0.38128214200000005
0	TCGA-AR-A24K	-0.19210683	-0.039341729	0.089752295	-0.300794597	-0.023092194	nan	-0.19808078899999998	1.120209347	0.648506269	1.22652251	-0.00186256	-0.11343597300000001	-0.203757233	-0.613449654	0.447777364	-0.750541445	-0.5798470729999999	0.007146847	-0.856371525	0.001065011	-0.013756454	0.65375338	0.42246853799999995	0.274094031	nan	-0.095960491	0.078689923	-0.312144975	0.198010173	-0.22665787	0.8481978240000001	0.044107452000000005	0.024076287000000002	0.652349657	-0.24213853899999999	1.614502855	0.792160855	-0.004343037	0.706779673	0.32033202899999996	-0.32947304899999996	-0.478874419	-0.14312054400000002	-0.505108982	-0.268344857	0.31707694	-0.165310373	-0.150978856
0	TCGA-AR-A2LE	0.955404774	0.612341491	-0.8862222359999999	0.11537993099999999	-0.161813053	-0.008083517	-0.870335337	nan	-0.510604927	nan	-2.503636621	0.862488677	0.6776340340000001	0.78963699	-1.224083649	-0.294682232	-1.792432847	-0.256890253	0.335473368	0.049225404	0.7730485909999999	0.159314992	-0.183873426	0.25606075899999997	-1.323456428	-0.74581354	-0.078104858	nan	-0.570074113	-0.083729681	-0.158354161	0.25947804399999996	nan	-1.7401247830000002	1.170178353	-0.7043865509999999	nan	-0.09166842300000001	-2.687776846	0.541448236	nan	1.473641407	0.446755147	0.392367061	0.0975473	-0.508751624	1.246780079	0.047300879000000004
0	TCGA-D8-A1XW	0.321766854	0.11410074099999999	-0.291361098	0.320390306	-0.190094202	nan	-0.08676486300000001	-0.863270999	0.026341452	-0.537940691	0.20410761800000002	0.46042801200000005	-0.136585886	0.34342468299999995	-0.690370807	0.218501165	-0.540145224	-0.12985417900000001	0.23811680300000002	1.0327808109999999	0.263072941	-0.395115955	-2.327289686	-0.037614495	nan	0.582714202	0.153566209	-2.6899999999999997e-05	-0.107227252	-0.10562779300000001	0.029705581	0.137146818	0.091090986	1.16556507	-0.18305825899999997	-0.8248764190000001	0.551134212	0.006144028	-0.036635037999999995	-0.369212624	0.010678318999999999	-0.9393832529999999	-0.066767722	-0.041392833	0.58266747	0.250872056	-0.048729858	0.150910533
0	TCGA-AR-A0TR	-0.453970739	0.116536067	-1.0505288720000001	-0.076417743	1.5238273359999999	-0.150125804	-0.65951645	1.8231591930000002	1.387805545	0.779654478	1.31568205	-0.156455788	0.525607223	-0.356201589	-0.358429241	0.026363453999999998	0.887391237	-0.26077922800000003	-2.648389925	nan	-0.136623137	0.523540797	2.057662575	nan	0.66231021	-0.577467276	0.570439843	-0.47334763700000004	1.040814475	-0.119449593	2.635584988	nan	-0.832397319	2.22231189	-0.47428973799999996	1.134172785	3.017662983	-0.321312655	0.05149292	-1.767193695	-0.335822757	-3.407337446	-0.365594939	-0.544481984	0.9919317059999999	0.61277751	-0.459910511	-0.278453716
0	TCGA-C8-A1HJ	-0.42871662200000005	0.047461548	0.039815948	0.23941522399999998	0.29961989699999997	nan	0.939056123	-0.216102066	0.12058799	0.134937759	1.259902213	-0.42265368299999995	-1.011256619	0.19282909	0.11699672	0.007031725	-0.457488154	-0.498067462	0.808622958	-0.13899309	-0.42054836100000004	0.139240224	-2.205052195	1.7019943180000001	nan	-0.654757381	0.193954656	-0.12397507699999999	0.046907874	0.22538899999999998	-1.181792874	0.061898344	0.001678501	0.598073133	0.058736033	0.031545859	-0.100261115	0.744999428	0.7130146070000001	-0.494861341	-0.370787779	-0.705324211	-0.111902087	-0.29115045100000003	0.486910729	0.475676115	0.591002096	0.38220313200000006
0	TCGA-C8-A1HO	-0.071418144	0.013759805	-0.165140554	0.072536428	-0.070868951	nan	1.382602317	0.617410922	-0.3146091	-0.370995225	-0.845415331	0.009623201	-0.377145344	0.020483995	0.428974201	-0.04197590599999999	-0.547025338	-0.289772027	-0.872549274	0.160777043	-0.005214015	0.349942186	-1.5448058	0.149254441	nan	-0.359540142	-0.238761677	0.000657308	0.165103836	-0.010508185	1.633966281	0.11554952199999999	-0.007443905	-0.10075961	0.12367392099999999	0.644869935	1.708275114	0.345004775	0.155951305	-0.15532193	0.037437578	-0.710137598	0.199450827	0.005430592	-0.453399954	-0.000657308	0.17009790800000002	0.15456358
0	TCGA-EW-A2FV	0.302908529	-0.404109892	1.441047143	0.012447235	0.238452902	0.519636963	-1.176406144	nan	-0.7148283440000001	nan	nan	-0.558965255	-0.089727018	-0.08794403699999999	0.903693854	-0.003834563	0.149515135	-1.039358529	-0.773063281	-0.447560236	-0.41960693	nan	-1.713109899	0.441559817	-0.762635683	nan	-0.4081721	nan	nan	-0.22395071600000002	-0.445377345	1.240236135	nan	2.808223921	0.262419874	-0.583462779	nan	0.558408534	nan	0.588335278	nan	3.741724263	0.544878516	0.523869864	-0.12150384800000001	nan	-0.315768018	0.5686193979999999
0	TCGA-AR-A1AT	-0.113404356	-0.214063229	0.11085928699999999	0.162523319	-0.476941275	-0.13934965900000001	-0.293673254	0.417101179	0.205240791	0.593448584	-0.382329666	-0.1438865	-0.422673869	-0.499613965	0.10723001900000001	0.428924611	0.51416659	-0.177431792	-0.930976583	nan	-0.13138731	0.00016423599999999998	0.9582042140000001	nan	0.266553295	0.079429788	-0.177174848	0.070543445	0.127687339	0.046554653	-0.6882674609999999	nan	0.114440968	-1.310821831	-0.200461317	-0.613848497	0.016232223	0.024927175	0.284782412	1.424650912	0.019480728	-0.9247752	-0.06941326	-0.016344377	0.134395853	-0.120538508	-0.228831726	-0.020539362
0	TCGA-EW-A1PG	-0.180089728	0.290849609	-0.06413982	-0.08240428	-0.37168103	nan	-0.398042502	-0.43753497	-0.208223087	-0.38554126899999996	-0.40245204799999995	0.080642781	0.091445723	0.267330437	-0.297060783	0.694882698	0.5569561439999999	0.254169023	0.636184019	-0.252431862	-0.076584336	0.11524983	0.323758366	-0.20779341399999998	nan	-0.000915511	-0.008206933000000001	-0.039262711	-0.285098609	-0.27001429	0.6805636359999999	-0.20276475300000002	-0.028982107000000003	-0.135422983	-0.06253943599999999	-0.159051973	-0.730400127	0.163978922	0.018638272	-0.11866857900000001	-0.066541606	2.017363559	0.170214492	0.316852471	0.5570361629999999	0.123224789	0.518572651	-0.082582395
0	TCGA-D8-A13Y	0.034225623999999996	-0.17927985100000002	-0.522621419	0.588818513	1.899547956	0.46341956799999995	1.180611173	0.322668062	-0.476162345	-0.700369114	1.78133076	-0.175975222	-0.412950883	-0.355259781	0.323627663	0.012714103000000001	0.530630711	-0.087453318	-1.1228543359999998	nan	-0.145452611	0.086132087	-0.071390274	nan	-0.23459337600000002	-0.46269935	-0.185872344	-0.068396648	0.924101983	-0.36616356200000005	2.157184994	nan	-0.016612787	0.668106212	-0.001132079	0.366607465	0.8250003090000001	0.299632768	0.36486329799999995	-0.571887614	-0.37038740299999995	-0.49220740799999996	-0.14152916599999998	-0.117611609	0.262102507	0.405638551	0.41837027200000004	0.033383438
0	TCGA-A7-A6VV	-0.7779276620000001	-0.150332661	0.8557530740000001	-0.16564448199999998	1.321273016	-0.058304561	1.071627702	nan	-0.723725043	nan	nan	-0.314515273	0.623567524	1.224929421	0.8495080770000001	-1.120607649	0.17246454	0.16902218300000002	0.068399086	-0.153205609	-0.393371831	nan	-1.5870303319999999	0.893613164	1.164095418	nan	0.611258847	-1.055370286	-0.09907780599999999	1.3487076740000001	-0.575453651	0.11014702300000001	nan	0.957731715	-0.602447059	-0.637444916	nan	-0.814611179	nan	-0.420474489	nan	-0.8422848479999999	-0.316414173	-0.047130927999999996	0.02810995	nan	-0.908796981	1.210241692
0	TCGA-C8-A12U	0.063237237	0.017843174	0.46326998	0.139538202	-0.129745869	0.257019913	-0.100552579	-0.850459986	-0.043596532	0.363536274	-0.9455050740000001	0.008342621	0.062133930999999996	0.536502192	-0.256313793	-0.419122765	-0.248873862	0.072758725	0.08820848699999999	nan	-0.024693347999999997	0.10322841099999999	0.103000799	nan	0.170206213	-0.298062141	-0.17239009800000002	-0.135168153	-0.176355939	0.532724526	1.0099981279999999	nan	-0.09910800199999999	-0.512567222	0.053090171	0.18746265	0.719057756	0.140770125	-0.266160693	1.253011299	-0.021611965	-0.46406237899999997	-0.09333164599999999	0.27800205100000003	-0.112428776	0.334558183	0.155169284	0.18924712300000002
0	TCGA-AO-A0J3	-0.166041887	-0.034789675	0.553877042	0.247919623	1.072977728	0.9156190329999999	2.636520116	1.821747724	-0.128132156	0.362528632	-0.76759069	-0.368742895	-0.8464218509999999	-0.444473991	0.5459525479999999	0.150961109	0.29161693699999996	0.073615579	-1.1824838340000001	nan	-0.325383293	0.45142774399999996	0.811509585	nan	-2.270214636	-0.537037584	-0.18334813	-0.134160627	0.476522916	0.560609856	2.415070262	nan	-0.040344317000000005	0.820072115	0.23208672800000002	2.199468801	1.460041105	-0.07769003	0.417469625	-0.401696299	-0.3886392	0.105913855	-0.276375102	-0.022972892	-0.06706287	-0.151527673	0.190239935	0.127954875
0	TCGA-C8-A273	-0.320335329	0.363867259	0.07823329	-0.168035872	0.28559988399999997	nan	0.267102552	-0.23404590100000003	-0.051215489	-0.048704338	-1.089621954	-0.291973078	0.384475825	0.19888118899999999	0.232679778	-0.182924958	-0.16537786599999998	0.010506316000000002	-0.037786234	0.417432953	-0.369691822	0.141905641	-0.7312842070000001	0.010923734	nan	0.078194238	0.212228766	-0.261089367	-0.157049846	0.380280478	-0.49096005299999995	0.363546569	-0.045718105999999994	0.402390057	0.023455126	-0.021834468	-0.17122512199999998	0.000873559	-0.362162446	-0.323392489	0.050050338	0.5248668360000001	-0.215644428	0.089093336	0.9681335879999999	-0.053001803	-0.016721017	-0.002280668
0	TCGA-A2-A04V	-0.020933754	-0.057787205999999994	0.38452513899999996	-0.346169249	-1.0222562290000001	-0.08636234300000001	-0.061809387	nan	-0.32794490600000004	nan	0.233833593	-0.127472762	-0.734352844	-0.437957861	0.346944301	0.327893021	0.5139346810000001	0.074686393	0.34739878700000004	0.09807811599999999	-0.046878323	0.329521178	0.721156004	-0.7190425020000001	-0.114101886	0.175381873	0.14615081900000002	nan	0.25501831	-0.032972627000000004	1.296993635	-0.27813289399999996	nan	0.21878808800000002	-0.26166903199999997	1.082596284	nan	0.13278674	0.57214232	-0.122181521	nan	0.367797709	-0.034956072000000005	0.099884369	-0.299592318	-0.519290054	-0.344610515	-0.191525793
0	TCGA-E9-A226	0.081271111	-0.09067465	-0.514861688	0.135096871	-1.2387010920000001	nan	-0.12304485300000001	-0.120611379	0.129509489	0.452750982	-0.872074861	-0.029340724	1.040052708	0.096238524	-0.047381821	0.510727142	-0.013974183000000001	-0.055231277	0.10544921300000001	-0.137922744	0.078772015	-0.243727871	0.59552262	0.26689950100000004	nan	0.582838819	-0.081116655	0.22769661600000002	-0.083779816	0.262525442	0.630972361	0.140680953	-0.081314943	0.050353655	0.061017394	0.06996730400000001	-0.567978293	0.322845609	-0.148223212	0.0070393	0.20178153	0.513388207	-0.09424769	-0.003654863	0.540818656	-0.17648493	-0.15077000699999998	-0.10528861699999999
0	TCGA-D8-A1XM	-0.402847945	-0.34478037899999997	-0.122703301	0.045872384	0.502310861	-0.050216599	-0.023339758	nan	0.405866955	nan	-0.057754684	-0.345008728	0.731448597	0.533308828	0.29533604399999996	0.23114954100000001	0.376163171	-0.149695774	0.24878768899999998	-0.314637277	0.124756974	-0.0037512590000000003	0.364502851	-0.544265265	0.924632598	0.7490750629999999	0.22014602600000002	nan	-0.189606104	0.07934134799999999	-0.200579801	-0.11987846199999999	nan	0.42680135399999997	-0.106586263	-0.627714161	nan	-0.119483657	0.059366667000000005	0.062764221	nan	0.766513883	0.036820759	-0.16388678199999998	-0.237724288	-0.558117065	-0.182229585	-0.110404855
0	TCGA-D8-A1XY	-0.239186433	-0.129234189	-0.27630456800000003	-0.680799355	-0.303377479	nan	0.166513957	-0.7418633029999999	1.428593473	0.629327701	2.192836865	0.053110637999999995	0.065646573	0.9615206940000001	0.70549215	0.876420438	0.181328603	-0.08239371200000001	1.334114939	0.62022692	-0.232435505	-0.557931751	-2.53141045	-0.180391887	nan	0.639289611	0.798407242	0.26311925399999997	-0.274143386	0.33102632600000004	0.22860762199999998	-0.163714398	0.147556874	-0.5838612870000001	-0.40519753399999997	1.365988543	0.063188005	-0.710901453	-1.000663149	-1.03734948	0.182858782	0.316856081	-0.16120816400000001	-0.295276556	-0.723917727	-0.41724392899999996	0.306477316	-0.180419432
0	TCGA-A8-A08T	-0.221482034	-0.19810731399999998	0.821086865	-0.8117591679999999	0.537620969	-0.396448329	0.26543579100000003	0.55000697	-0.650697392	-0.917016937	0.007877975	0.825252345	0.399269552	-0.495867118	0.528151362	0.066010455	0.183469196	0.272473415	-0.380684562	nan	0.554228948	0.390962534	0.032695756	nan	-0.073075331	0.46737844100000003	-0.268487346	-0.125292546	0.130657994	-0.711613718	1.6199916330000002	nan	-0.5239184720000001	1.273328105	-0.478209995	0.5613630820000001	0.300230828	-0.626325326	1.612802123	-1.0732719	-0.505389702	0.9141755890000001	0.405488676	-1.839864851	-0.15054166300000002	-1.494205885	-1.15637713	-0.739622165
0	TCGA-E9-A1NA	-0.428811296	-0.09655163	-0.09683768400000001	-0.166677359	0.8626653390000001	nan	-0.051625461	-0.223146805	-0.49744762200000003	-0.675328156	-1.1082880179999999	-0.401352625	-0.062306073	0.034089081	0.042385158	0.491546455	-0.286747459	-0.224682464	-0.396504836	0.32309715699999997	-0.449850595	0.185954896	0.420165722	0.5197905820000001	nan	-0.074860766	0.553650442	-0.26877325399999996	0.23445013899999997	-0.00039207099999999997	0.7633715940000001	0.263496225	-0.131781133	0.055668762000000004	-0.296776248	0.236729303	-0.368628461	0.390370276	1.130779485	-0.519404645	0.161115701	-1.174199686	-0.14913384	-0.275255527	0.868440398	0.475779633	0.262499101	0.15139872099999999
0	TCGA-AO-A12H	0.229978293	0.087600369	-0.329977504	-0.100713694	-0.42287507700000004	-0.132399178	-0.253330106	nan	0.630586244	nan	-0.137913468	0.115525565	0.969078243	1.1230505259999999	0.183765877	0.307668098	-0.11075028	0.02615037	-0.277481321	-0.105462473	0.049307808	0.18677799899999997	0.35957825600000004	0.85781191	0.783194862	-0.284589824	0.293832999	nan	0.245967653	-0.22778566	1.453461429	0.048085473	nan	1.256686629	-0.000941662	0.41777382	nan	0.237156653	-0.086751613	-0.153895905	nan	-0.960763495	-0.020268249	-0.09421888	-0.103752846	-0.035666749	-0.414375692	-0.024355738
0	TCGA-AN-A0AJ	0.04919265	0.100374684	0.994877317	-0.37559817	-2.591867917	0.088988612	-0.436792454	nan	-1.732266349	nan	0.356989371	-0.061786145	-1.814681554	-1.266243532	-0.6284083429999999	-0.634725939	-0.44098383799999996	-0.484260801	0.331429987	-0.11952684699999999	-0.121486223	0.50511307	2.2921016830000003	0.541749861	0.070298832	-0.099040221	-0.86247273	nan	0.6191575739999999	0.063042695	-0.8543156120000001	0.092705019	nan	0.77558038	-0.315765413	1.72719888	nan	0.332845114	1.272407206	1.6500710790000002	nan	-0.75268391	-0.05494821	-0.261445475	-0.653459434	-0.422002185	0.167518274	-0.603928809
0	TCGA-BH-A0W4	0.0047400079999999995	0.00502974	-0.281995068	-0.254151527	-0.222730063	-0.12166076199999999	-0.329462311	0.465750524	-0.173423517	-0.290639868	0.050456294000000006	0.052066822	2.112266132	1.296513485	-0.291991298	0.254901145	0.60576949	0.09463747	0.253471399	nan	-0.0062110559999999995	0.186570243	1.086028204	nan	0.363744024	0.145741007	0.170459837	-0.159768987	0.034903843999999996	0.085378148	1.485999274	nan	0.040147587	0.718092693	-0.148724101	0.129427102	0.091504214	0.056261769	-0.085585767	-0.497231324	-0.0023378170000000003	0.6828611379999999	-0.146753425	-0.163444968	0.19216014	-0.009437648	-0.350548355	-0.065631147
0	TCGA-C8-A26X	-0.04373128	0.038100733	-0.46169972	0.030608705	0.26236006	nan	0.05156981	0.100659996	0.285952268	-0.226636379	-0.784268188	0.056898156	0.921911965	0.592714844	-0.481442549	-0.05431499099999999	-0.16069409099999998	-0.128373089	0.20814510100000003	0.179097091	-0.139820996	-0.146513127	0.618187587	0.181775569	nan	0.107515858	0.140566691	0.194407794	-0.206706177	-0.356909821	-1.279435892	-0.174354173	0.026498248999999998	-0.6885552890000001	0.030033074	-0.501589425	-0.544562627	-0.327472042	-0.26723016	1.36631089	0.092094057	-0.826541357	-0.065260691	0.38981565	-0.228945567	0.021794256	0.177939226	0.015387745
0	TCGA-A2-A25E	0.038324896000000004	-0.021271036	0.638655402	0.195075422	0.34272376600000004	nan	-0.11382211800000001	-0.93710426	0.8109422620000001	1.407494697	-0.900638425	0.086852143	-0.20165509	-0.554128535	-1.264906092	-0.011097366000000001	0.097817029	-0.127900464	0.17233754	-0.041194478	0.022209585	-0.20341486	-0.770358964	-0.021534712	nan	-0.19695945399999998	-0.15370763099999998	0.010269871	-0.171100328	0.10555668800000001	1.412154455	0.15093684300000001	-0.022193407999999998	-0.062289513	0.12035530900000001	0.49348205799999995	0.0059553819999999995	-0.06648351799999999	-0.07103918599999999	0.206234055	-0.0006700419999999999	1.792617886	0.064675421	0.408118245	0.08811882900000001	0.298966232	0.006375786	0.05423465
0	TCGA-AR-A2LL	-0.067605972	0.099287189	0.088400854	-0.132253889	0.7373932870000001	-0.045284887999999995	-0.412417924	nan	0.728198345	nan	-0.218741026	-0.027928327000000003	0.137897781	0.09209214800000001	-0.15674029999999997	0.193572671	-0.347494294	0.03590447	0.154070879	0.38013049200000004	0.027493674	0.048248874000000004	0.616825156	-0.31611809999999996	-0.337483022	-0.26450045699999997	0.33968954100000004	nan	0.036891123	-0.095126368	-0.048091808	-0.166678351	nan	-1.3133693770000001	-0.18028455699999998	-0.10143556199999999	nan	0.007590708000000001	-0.194598592	-0.201239726	nan	0.680919968	-0.116628274	-0.07256348900000001	0.311484834	-0.09956832199999999	0.225929479	-0.142941597
0	TCGA-AO-A12C	0.054860714000000005	0.524045824	0.175792245	-0.358820116	-0.6588265320000001	-0.47453562899999996	-0.103188111	0.237129851	0.231102313	0.20809386	-0.254827028	0.297477506	-0.062180148	0.346192085	0.609248225	0.290921989	0.008222024	0.279579603	0.391105707	nan	0.631140453	-0.053756042999999996	0.787350025	nan	0.05168178599999999	0.054276294	-0.254046554	0.37735384899999996	0.15726627	-0.286742592	0.082385372	nan	0.09591997199999999	-0.206901318	0.073251894	0.180631013	-0.37756247200000004	-0.10918032400000001	-0.36619076899999997	-0.417804068	0.178601541	1.147035841	0.389135402	-0.940918969	-0.41394404799999995	-1.122072575	-0.37595014299999996	-0.617716201
0	TCGA-BH-A0BC	0.006834216	0.272778184	-0.179036382	-0.518920781	-0.439875136	-0.363235539	0.07199425799999999	0.218657527	-0.92579738	-1.295052473	-0.386912831	-0.067055828	0.015876055	0.15555614199999998	0.368161026	0.12169837	0.076833464	0.229005629	0.499933312	nan	0.136378153	0.0035980120000000003	0.737686717	nan	0.208062363	0.55743021	0.223545245	0.355184622	-0.11929029599999999	0.17802869	0.787262096	nan	-0.330533246	-0.362391532	0.15666724199999998	-0.06802221900000001	-0.7085734359999999	-0.05538016900000001	0.15866181599999998	0.039877281	0.378891204	1.157797482	0.38939653399999996	-0.731647662	0.06294409	-0.396686881	-0.278421868	-0.249861855
0	TCGA-BH-A0AU	0.162760472	0.231216439	0.47117072	-0.37801381	-0.19514705699999998	0.290809446	0.118601939	0.1269971	1.1420042959999999	1.355371156	0.613627913	0.30289415	-0.196698825	-0.112533225	-0.44484271299999995	0.24040830300000002	-0.145916823	0.178329235	0.00719377	nan	0.220346171	-0.050732179	0.769821557	nan	-0.308992988	-0.234980345	0.332888773	0.187515293	-0.009005889	0.16746673199999998	-0.367877997	nan	-0.48476126	-0.671327965	0.137238422	0.23235724600000002	-0.8750444270000001	-0.129739125	-0.08073441	0.316375811	0.166279407	1.334471205	0.11863595199999999	-0.79002274	-0.22056364399999998	-0.24644603699999998	-0.09186446300000001	-0.21459541399999998
0	TCGA-BH-A42U	0.307601303	-0.131861099	-0.246143549	-0.09554739999999999	0.43571326299999996	0.40124375700000003	0.025595011	nan	0.247001553	nan	nan	0.14558622300000001	0.381650592	0.46938935	-0.037794493	-0.27818050699999997	-0.13593282199999998	-0.034475198	0.386095322	-0.0018014429999999998	0.119275936	nan	0.28270276899999996	0.340652335	0.46738904	nan	0.0	nan	nan	-0.11509686699999999	0.017610469	-0.16848056100000003	nan	-0.053340636	0.232999392	-0.20724842699999999	nan	0.326492722	nan	0.10579627900000001	nan	1.2519015709999999	0.046629538	-0.26058506800000003	-0.237547166	nan	-0.055596775	-0.18366566399999998
0	TCGA-A7-A26F	-0.160489412	-0.27543249399999997	0.057100233	0.071717783	0.441581006	nan	0.5402891679999999	-0.20804219100000002	0.177967617	-0.029261167999999997	0.242343878	0.154843864	2.61788759	2.112891909	-0.589789023	0.02464656	-0.306149131	-0.481332255	1.154606706	0.651745686	-0.247185099	-0.503684994	-0.9269780190000001	0.32434257	nan	-0.111402061	0.157751286	0.062418602000000004	-0.278400968	-0.17053409100000003	-1.79947067	0.108757465	-0.069342746	0.614249299	0.169373768	-1.129147286	0.039326221	-0.162397383	-0.201219998	0.554766978	-0.266045822	-1.1316189209999998	-0.11823720199999999	-0.368836182	-0.425179685	0.067869993	0.005352951	0.101559021
0	TCGA-AC-A2FB	0.464901426	0.295695377	-0.578919008	-0.05393416400000001	-0.020373195	-0.207590915	-0.839028102	nan	-0.8608860709999999	nan	-0.26964843	0.430285646	0.790739124	0.8877151190000001	-0.7357210479999999	-0.328510183	-0.954000964	-0.070983468	0.602002998	0.07979715799999999	0.620445111	-0.026915084	-0.066554792	0.04503287	-0.188701516	0.222374082	-0.213514504	nan	-0.7237794390000001	-0.145158815	0.027649469	-0.005782978	nan	-0.613127475	0.709188989	-0.32369967	nan	-0.187269519	-1.067499191	0.212595765	nan	2.533169891	0.208849037	0.44110251	0.037410521	0.154035805	0.144793494	-0.19242382100000002
0	TCGA-E2-A15I	0.193537404	0.332474057	-0.478308709	0.00418481	-0.111043164	nan	-0.138927969	-0.190215813	0.2850821	0.061310591	-0.416811349	0.18430453100000002	1.1873530159999999	0.981972394	-0.351651121	0.0006822789999999999	0.141796466	0.04454339	-0.030034701	-0.08207385099999999	0.098025369	0.108261035	0.69696982	-0.6430298729999999	nan	-0.090169075	-0.10210706300000001	0.00610137	-0.107205059	0.339577697	0.544678419	-0.19463253600000002	-0.090799006	-0.16935485	0.260887658	0.7217159890000001	-0.25538100399999997	0.30981584	-0.246991712	-0.346643682	0.29278874	0.776370482	0.325347	0.18938134399999998	-0.04470524	-0.099692688	0.062398074000000005	0.07390142799999999
0	TCGA-BH-A204	-0.035703142	0.129927776	0.39361989799999997	-0.24859493	-0.17850671899999998	0.052114907	2.086145029	nan	-0.697451444	nan	1.163191558	-0.118211148	-1.251911941	-0.8814756990000001	-0.163024909	-0.449213769	-0.408496452	0.007393516	-0.293479531	-0.139635906	-0.12821003	-0.04613600599999999	-0.035403406	0.7564756690000001	0.23976379399999997	-0.299642411	-0.5109470220000001	nan	0.332638472	0.09559429	-0.016559561	0.345372521	nan	0.8822307629999999	-0.000836983	0.7363290140000001	nan	-0.038814972999999996	0.388649142	-0.297410216	nan	-0.117580521	0.062011033	0.018882219	-0.009675463	-0.211530115	0.08388695300000001	-0.04741292
0	TCGA-D8-A1JB	-0.17425812	0.0048432020000000004	-0.191590161	-0.19378136699999998	0.039447194	nan	-0.432946426	-0.373980451	0.202116808	-0.18369369600000002	-0.655158724	-0.132431603	1.183319357	0.8533544479999999	0.198272263	0.066593949	-0.47562509799999997	0.197231477	0.011688036	0.041658403999999996	-0.19190607399999998	0.067148515	0.21681519	-0.081511585	nan	0.0018242629999999998	0.302425898	0.031465923	-0.279052302	-0.08415226	0.375174901	-0.144639275	0.127538218	-0.46398472700000004	0.02158618	-0.0018242629999999998	0.6802750540000001	-0.52495365	-0.738687345	0.473601935	0.389390895	-0.073293191	-0.0077437190000000005	0.104996263	-0.067364455	-0.338527951	-0.07301249	0.077555212
0	TCGA-S3-AA17	-0.413345361	0.208301386	0.214339098	-0.083592655	0.538543765	-0.250542809	0.891407272	nan	0.923027685	nan	nan	-0.36198841299999995	-0.915639381	-0.511271279	0.17852939899999998	-0.614466547	0.02074206	0.17673957199999998	-0.547755538	-0.07886014400000001	-0.23764333699999998	nan	0.307350319	0.7446527559999999	0.68178207	nan	0.007448559	-0.489833365	0.76063056	0.213454361	1.204020292	-0.226484341	nan	-1.046265894	-0.723554185	0.912830169	nan	-0.270983236	nan	0.338617399	nan	-1.751431983	-0.102995716	0.0	0.193086758	nan	-0.47404330299999997	0.367282638
0	TCGA-A2-A0CW	-0.054710383	-0.009316165	0.053196346	0.07706254400000001	0.13706337	0.47441985799999997	-0.077422885	0.621918124	0.828004155	0.485152721	0.107213078	-0.07564781	-0.370822539	-0.298435389	0.327245415	-0.274825358	0.076040882	-0.036470604	-0.303985359	nan	-0.102244078	-0.099561416	0.20181033199999998	nan	0.159705326	0.031122192000000003	0.317730668	0.006886237	0.280190661	-0.029056605	1.34931676	nan	-0.034605045	0.148741704	-0.091150521	0.666948734	0.34094198200000003	-0.07592889400000001	-0.156636857	-0.10575271800000001	0.053315769000000006	-1.173040076	-0.10802189400000001	-0.07251925099999999	0.676817735	-0.056258830999999995	0.017240141	0.053476757
0	TCGA-D8-A1XZ	-0.193054523	-0.045934493	0.322202101	0.004637415	-0.256413905	nan	0.265951187	0.9102424000000001	-0.006127565	0.200110011	0.17170482899999998	-0.16866447899999998	-0.386172126	-0.365172318	0.11810724	-0.008681259	0.301225965	0.630792036	-0.018930251000000002	-0.314603164	-0.253756951	-0.035274323999999996	0.142890931	0.725210921	nan	-0.041754643	-0.017019656	-0.168286296	0.406532447	-0.347919463	1.544986212	-0.038849929	-0.09390107199999999	1.05972237	-0.074881858	1.100086127	1.754057042	0.345866225	0.80648047	0.292105008	-0.30401738300000003	-0.005089242	0.006942034000000001	0.024280764	-0.102873391	-0.19528842100000002	-0.048838438	0.0142569
0	TCGA-A8-A099	-0.007767779	0.133087275	-0.131740004	0.11718058599999999	0.016072225	-0.016566561	0.189894242	nan	0.911417853	nan	-0.552545898	-0.078872894	1.02270265	0.695169013	-0.48988142	0.320827621	0.6397222260000001	0.326578135	-0.5917235129999999	0.397185068	0.038415487000000005	0.038214367	1.361059915	-0.8195970920000001	-0.827871191	-0.023395304	-0.050496429	nan	0.075594785	-0.19755782100000002	0.8492760220000001	-0.027148787999999997	nan	0.997928625	-0.26574266399999996	0.445559021	nan	0.08486855199999999	0.016474679	-0.572023	nan	-1.295815843	-0.11458825199999999	-0.107932007	0.244911518	0.100525364	-0.28173225	-0.037373567999999996
0	TCGA-C8-A27A	-0.179155116	-0.076519598	0.8842325870000001	1.693082459	2.2334396780000003	nan	2.647102298	0.94623112	0.225103385	-0.204129372	1.293592995	-0.312413952	-0.65987693	0.19194235699999998	0.327133487	-0.05462754	0.020660448999999997	-0.5978771860000001	-1.5161197530000001	-0.10900383699999999	-0.19783397	0.218403061	-2.136525372	1.1286560970000001	nan	-0.267168406	0.277880884	-0.251114391	0.580812503	-0.39112288799999995	0.401471332	0.25940109899999997	0.095776137	-1.129242562	-0.098279232	-0.22642135800000002	1.021239102	0.38310692799999996	0.167303071	-0.01329212	-0.293727743	-1.751871936	-0.239276572	-0.242956575	-0.123179383	0.525606246	0.43199281	0.858001518
0	TCGA-BH-A0BO	0.07849952	0.46047623200000004	0.279094199	-0.33477957399999997	-0.398087339	-0.19393516	-0.26376762	0.279770034	0.8880905920000001	0.288500366	-0.242527313	0.6716522490000001	0.178394457	0.022313901	0.103266419	0.44712194200000005	0.789360843	0.271767055	0.615568365	nan	0.824697467	-0.23708278	0.9109368990000001	nan	-0.064230975	0.43763346	-0.637470044	0.230975597	-0.43392066700000004	-0.030994216	1.09441996	nan	-0.803469505	0.299540908	0.23971212	-0.09639869999999999	-0.6417213829999999	-0.5060448000000001	-0.03884604	-1.1361668459999998	0.392843779	3.761381573	0.33528699300000003	-1.7860661269999998	-0.369280285	-1.548888742	-0.639369783	-0.706841345
0	TCGA-A2-A25D	-0.048670375999999994	0.07595652	1.314811142	-0.287415365	-0.286913307	nan	0.523973343	-0.206530763	0.49121503	1.837361705	-1.2875564940000002	0.042749774000000004	-0.841490815	-0.864585553	-0.569006804	-0.300517749	-0.266334552	-0.38321782600000004	-0.10563300699999999	0.37983907899999997	-0.004700209	0.269194722	1.28421214	0.160259878	nan	-0.141876801	-0.173467118	-0.074309912	-0.016287595	0.798719537	0.043330963	0.160396411	-0.043044821	-1.876643803	0.060419561	-0.14820419199999998	0.14105748099999998	0.120983787	0.172228028	1.8931229509999998	0.145478128	0.9044283679999999	-0.001624785	0.10367291599999999	-0.511667496	0.202116624	-0.097299069	-0.0070109759999999995
0	TCGA-E9-A1NF	-0.135883297	0.029734731	-0.444688505	-0.18808383	-0.65879349	nan	-0.38548540600000003	-0.051502383	1.316772635	1.143790834	-0.834831763	-0.007641683000000001	0.68411908	1.094153487	0.64392994	0.075822977	-0.929204606	-0.030243443999999998	-0.022787512000000003	-0.042448265	-0.06855202	0.156148974	1.3028087259999999	0.416968822	nan	-0.075848779	0.042078035	-0.023451985	-0.260661774	-0.287994193	-1.081446305	0.007536612	0.090105912	-0.43953336200000004	0.087921785	0.255386483	-0.168077803	-0.28104261199999997	0.09788239300000001	-0.09109715199999999	0.35750516299999996	-0.6398329070000001	0.09369677400000001	0.149363661	-0.14374293900000001	-0.004737352	0.157998741	0.17724992899999997
0	TCGA-A8-A06Y	-0.046900810999999994	-0.054256896	0.678892595	-0.161920008	0.8326663740000001	0.09639755	-0.294091825	-0.096874955	0.222225645	-0.036540725	-0.327563103	0.06553366	0.636260302	0.174365441	0.082144371	0.266068572	0.945456524	-0.001620457	-1.0090848940000001	nan	0.033585716	-0.06705291099999999	-0.339161294	nan	0.163381428	-0.352512634	0.34618883100000003	-0.229042021	0.258130274	-0.19658820100000002	-0.60091696	nan	-0.013435532	0.818089965	-0.164745823	-0.178279665	1.599964723	-0.323270795	0.048000707000000004	-0.418309934	0.12242866599999999	-0.172504619	-0.073095823	-0.185344322	0.6976358090000001	-0.278925697	-0.139647751	0.030076776
0	TCGA-BH-A42V	-0.056776184	-0.009680934	-0.046455935	-0.094290211	-0.245233203	-0.103361229	0.214393981	nan	0.093140214	nan	nan	-0.193924525	0.06693752	-0.121709073	0.36459468100000003	0.12156281199999999	0.469644895	0.024813792	0.040894152	-0.046771657	-0.030483912999999998	nan	0.8612124729999999	-0.233643563	0.714403428	nan	0.268655028	nan	nan	0.000961315	0.623799874	0.06806831599999999	nan	0.898598742	-0.047586290999999996	0.5071840329999999	nan	-0.155629095	nan	-0.3087873	nan	0.7350170640000001	0.0	0.019316269	-0.103725169	nan	-0.071712601	-0.12974771400000001
0	TCGA-D8-A1XD	0.26571337	-0.015839024	0.082544176	0.117314325	0.778538925	nan	0.624896401	0.7927121640000001	-0.08346136400000001	-0.359683863	0.08865734900000001	0.098159261	-0.719771217	-0.057206951	-0.09674248	-0.08831421099999999	0.383682604	0.15247067	-0.143179614	-0.09414920800000001	0.127219726	0.43954313100000003	0.7944297459999999	-0.216164136	nan	0.12045712	0.124274698	-0.031934806	0.383223644	-0.26343171600000004	1.0271781770000001	-0.137669626	-0.300162734	0.858183046	-0.28571699	0.48508209399999996	0.420634743	0.38302477	0.475942741	-0.59329669	-0.530586019	0.5414499629999999	-0.10913656	-0.453930427	0.413479418	0.038740582999999995	0.036118327	-0.009795375
0	TCGA-BH-A0AY	0.307684811	0.577610793	1.313935985	-0.126859592	-0.46258278	0.125306824	1.12460706	-0.22966237399999997	-1.5908624040000001	-0.05873343	-0.429162709	0.54574854	-0.921670152	-0.48234127200000004	-0.7029165740000001	-0.225644121	0.08763447	0.717662879	1.243282464	nan	0.781459085	-0.073000354	0.518899066	nan	-1.370983435	0.059497605999999995	-0.09722362300000001	0.258941575	-0.004117215	0.8475607959999999	0.587097486	nan	-0.517740958	-0.599377701	0.34416606899999996	0.7486445890000001	-0.326251554	0.38048299	-0.534246532	0.482329435	0.07524556	1.4788151000000003	0.349541259	-0.42137335600000003	0.09947117	-0.19090572	-0.32979286399999996	-0.24620929100000002
0	TCGA-A7-A13E	-0.097869039	-0.144172025	0.193816817	0.224721922	1.096055501	-0.07515708900000001	0.5410284989999999	-0.0050887120000000004	-0.126458323	-0.656881754	0.7002231259999999	-0.0022825239999999998	0.238217752	0.013291465	-0.8197378059999999	-0.339423519	-0.21316668	-0.177667043	0.228523211	nan	0.004789601	0.275391677	-1.684665874	nan	-0.339723304	0.07005492099999999	0.025652800000000003	0.047120922	0.5294067579999999	-0.269652555	-0.225016372	nan	-0.10544327099999999	-0.287370887	-0.36261685	-0.50643912	0.079067871	0.20100643199999998	0.84608997	-0.5064433970000001	-0.328052756	-1.3742710530000002	-0.17818771100000003	-0.199878697	-0.433841959	0.156866136	0.36768429799999996	-0.18632258699999998
0	TCGA-A7-A4SE	0.379151005	0.18297959800000002	-0.6758633829999999	0.23589814399999998	0.240261268	0.5353638629999999	-0.23800899399999997	nan	-1.3507718999999998	nan	nan	0.53554533	-0.647274736	0.17233710300000002	-0.872789376	-0.545721738	-1.3567051959999998	-0.542937918	0.05006076	-0.056922195	0.326397586	nan	-0.7998042670000001	0.797711834	-0.268775039	nan	-0.244590235	nan	nan	-0.13110350099999998	-1.190450477	-0.271881467	nan	-0.798357542	0.683806589	-1.4982467659999998	nan	0.62454968	nan	0.648106571	nan	-0.9508287470000001	0.534873674	0.44697476399999997	0.056689632000000004	nan	0.27977615100000003	-0.025327876000000003
0	TCGA-B6-A0RN	0.370538466	0.187644463	-0.041909082	0.171661266	0.343295881	-0.27683009	-0.75842514	nan	-0.051954057000000005	nan	-0.9724796999999998	0.109096519	0.87298596	0.654687321	-0.239400753	-0.14445048800000002	-0.004618494	0.043458554	0.31464403	-0.089670464	0.334541136	-0.12542368	0.084944097	-0.376115039	-0.154507225	0.11091236800000001	-0.14192358	nan	-0.347752173	0.017270057	0.604792985	-0.054249524	nan	-0.55287863	0.380040505	0.38355905100000004	nan	0.09733882699999999	-0.661593096	0.075546403	nan	1.0292749559999999	0.140724139	0.443599686	-0.17546884399999998	-0.021370575	0.0	-0.37979747
0	TCGA-A2-A0T2	-0.11938596300000001	-0.09835464699999999	0.021955693	0.141615446	0.158191294	-0.061032645999999996	0.603325141	0.21952615600000003	0.596909251	0.18099821300000002	0.088155157	-0.17410885199999998	1.208906248	1.488901106	-0.431757391	-0.215890008	-0.200440115	-0.018006206	0.21702747	nan	-0.26191507	-0.0009777380000000001	-1.32711183	nan	-0.08071024	0.031861209	0.24293175399999997	-0.046666384000000005	0.09209198099999999	0.055360567	-1.10338442	nan	-0.360665995	0.166665784	-0.19151890100000002	-0.5276321829999999	0.382918761	-0.236270681	0.143728376	0.000730008	-0.19832823100000002	-0.663286838	-0.12968337	-0.114145005	-0.207576311	-0.14691785599999999	0.10288085	0.004827276
0	TCGA-AC-A2B8	0.028874996	0.053304585	0.292796035	-0.0906166	0.41630374700000006	-0.525600422	0.216171257	nan	-0.11868831199999999	nan	0.298623311	-0.171631232	0.650198585	0.538420172	0.20636769	-0.010149349	0.112713545	0.104511105	0.673966058	-0.256490827	0.04985647	-0.5705309470000001	0.653642001	-0.66009653	-0.030096132	0.21799243399999998	0.155054393	nan	-0.304286232	0.169641213	0.41770681	-0.34467301	nan	-0.526264766	0.045868102	0.273136274	nan	0.040381872	-0.440343384	-0.522041537	nan	2.2832919080000003	-0.040518455	-0.055198428	0.024824412999999997	-0.8456314890000001	-0.11429096	-0.443541688
0	TCGA-OL-A66P	0.048921306	-0.08811000000000001	-0.132936028	0.23712278399999998	0.140934794	0.337553759	0.091467495	nan	1.430317654	nan	nan	0.328253421	0.478075149	1.079139609	-0.314935284	-0.277297698	-0.8062737040000001	-0.482779481	-0.311156532	-0.10525208800000001	0.063826783	nan	0.339172924	0.6089674629999999	-0.09602338699999999	nan	-0.20144913399999997	nan	nan	0.532139504	-1.4180593069999998	-0.101089137	nan	0.269578527	0.052292544	-0.6294621189999999	nan	0.36391161299999997	nan	0.900736887	nan	-0.295722167	-0.040538731	0.250709836	-0.24385665399999998	nan	0.095187942	-0.313656203
0	TCGA-BH-A1EU	-0.227518626	0.110983002	0.226334537	-0.352676156	0.307404384	nan	0.167069099	0.313613696	-0.581764269	-0.442362585	-1.531334354	-0.192268401	1.6387295119999998	1.3594101790000002	0.053110057999999995	0.13988341199999998	0.423634778	0.002845523	0.272253665	0.205558052	-0.277970646	0.135024392	1.28409964	-0.433201299	nan	0.048236361	0.442545584	-0.002845523	0.047419984000000005	0.34180338200000004	1.759033239	-0.1140117	0.06927078099999999	0.48269937	-0.21776947	0.264711923	0.441360805	0.004812966	0.11744837300000001	-0.6139677179999999	0.210404272	-0.517627666	-0.099131955	-0.135809137	0.008483958	0.163852708	-0.281950413	-0.158930165
0	TCGA-A7-A0DB	-0.041408621	0.035717106	-0.39942889	-0.23280006600000003	0.153730935	-0.223392393	-0.39568389200000004	0.5080738920000001	0.087516994	-0.194273077	0.48303169700000004	0.032473901	2.238876992	2.0331923219999997	0.349193762	0.35135560899999996	0.877276864	0.07965683700000001	0.08643843300000001	nan	-0.002452592	0.047070823	0.826017473	nan	0.211288743	0.050012044000000005	-0.00019197599999999998	-0.24676751800000002	-0.065832445	0.12805728800000002	0.552565048	nan	-0.038544128999999996	0.34434169	-0.128194575	-0.120384295	0.386893827	0.005137883	-0.219595526	-0.927477257	0.105277952	1.07828257	-0.051341291	-0.026925599999999997	0.260043597	-0.032232348	-0.351669093	-0.112858366
0	TCGA-EW-A1J5	0.031608221	-0.000276269	0.96571087	-0.633880193	-1.38144418	nan	-0.492101202	0.09572305699999999	1.336699809	2.261911978	0.390689626	0.036113568	-1.33923793	-0.497570147	-0.151446771	0.136122482	-0.444544007	-0.170218758	-0.7360907720000001	0.592045385	-0.011426769	0.374069227	0.7183491359999999	0.189219713	nan	-0.652734666	-0.546741068	-0.12993337800000002	0.051944553	0.33391190600000004	1.355347245	0.520950357	0.272073984	-2.207394586	-0.168139192	1.741822143	1.473429394	0.133837763	0.5171028289999999	0.7818360990000001	0.454403495	-0.409509246	-0.08531569900000001	-0.009573083000000001	0.349826329	0.00186808	0.088648954	-0.13443126800000002
0	TCGA-A2-A0D2	-0.042359609000000006	0.045767864000000005	-0.42158569799999995	-0.10181179900000001	-0.7850727559999999	-0.262837484	0.643937757	-0.49676421600000004	-0.40798745799999997	-0.58555555	1.394462646	-0.18383845	-0.33661348700000004	-0.263545417	-0.47287501	0.033766397999999996	0.305388356	-0.255200653	0.455814176	nan	-0.018750272	-0.270721875	-0.901573552	nan	-0.076423329	-0.022479421	-0.551123949	0.137568902	-0.08586801599999999	0.104211267	-0.850683208	nan	0.010894237	0.215055233	0.40241382700000006	-0.587928833	0.5915445229999999	0.216377028	0.391998265	1.193891324	-0.076889496	-0.215339313	0.007532596	0.206497932	0.004504463	0.309257942	0.412524651	0.302423428
0	TCGA-A2-A0CU	0.041938387	0.020395542	0.513810365	-0.11688937	0.08969452800000001	0.06176548900000001	0.187914584	0.729196297	0.7477164479999999	0.42573523399999996	0.800865871	0.079377875	-0.553966704	-0.05300936	-0.457736685	0.616031061	0.7086585459999999	-0.184279164	-0.606859432	nan	0.107843349	-0.423065394	0.950978619	nan	-0.843767087	-0.3514329	0.57373433	-0.149480947	0.060374958	-0.07080845200000001	1.233297163	nan	-0.21484679399999998	0.585741236	-0.027180011	-0.19080601600000002	0.8284409540000001	-0.09395383	0.313339175	-1.111675227	-0.25858246100000004	1.5411012640000001	-0.07263871599999999	-0.556701786	-0.24456510199999998	-0.404365178	-0.24718536800000002	-0.172100554
0	TCGA-C8-A12Z	-0.000453538	-0.014608386999999999	-0.17783252300000002	0.10420650699999999	-0.14603938	-0.046335734	0.153578551	0.691601165	0.638075127	0.644501395	0.150180321	0.149599927	-0.042275155	-0.465967842	0.349502665	-0.11529801199999999	0.44621478299999995	-0.10329162900000001	-0.615082684	nan	0.152555876	-0.165358906	-0.605194515	nan	0.19357493	-0.09681271400000001	-0.535970178	0.041391952999999995	-0.018812256	-0.608145617	-1.619897828	nan	0.09673220199999999	-0.398524007	-0.08790944699999999	0.292729685	0.21937006399999998	-0.06331026599999999	0.380071019	-0.336825452	0.08965400300000001	-0.915671122	0.158806633	0.10338845199999999	-0.06714864200000001	0.10054308699999999	0.11729372199999999	-0.129444127
0	TCGA-LL-A441	-0.149298444	-0.179729552	0.20053443199999998	0.510048105	0.83532648	0.112528222	0.655517791	nan	-0.068497034	nan	nan	-0.264993808	-0.10050340199999999	-0.273448637	-0.320678523	-0.285256552	-0.067517386	-0.295829227	0.131067285	0.591485946	0.060407492	nan	-0.601881442	0.8147940570000001	1.129064358	nan	0.583484474	nan	nan	-0.416526876	-0.31827537	0.076781451	nan	1.684729563	-0.44242937	-0.425695575	nan	-0.29466370399999997	nan	-0.295689005	nan	-1.3236769720000001	0.41626075799999995	-0.22241220000000003	-0.223699447	nan	0.106594038	0.273538538
0	TCGA-E2-A15P	-0.066352007	0.098416776	-0.085344794	-0.218505654	0.143757142	-0.03163379	-0.089592135	0.666073059	0.545532139	0.466128285	-0.131466471	0.130499154	0.637492429	0.128277648	0.452312282	-0.158198536	-0.358308311	-0.08838805400000001	0.329221427	nan	0.044502997	0.35856213200000003	0.33552774	nan	-0.185373331	0.288346379	1.016222737	0.141402779	0.420168086	0.044123011	1.553286393	nan	-0.106969513	0.303170222	-0.037150938	0.20272548899999998	-0.402393455	-0.097218914	0.14524362300000002	-0.15640881199999998	0.095171069	2.08482679	-0.038822907000000004	-0.44469694	-0.137590022	-0.466047035	-0.637267485	-0.36945057600000003
0	TCGA-D8-A1JD	-0.234369363	-0.155273047	0.294416028	0.323578176	-0.635566214	nan	-0.25607253	0.09916501400000001	0.85733907	1.158695727	0.610829655	-0.097479936	0.35108938799999995	-0.000513886	0.544548954	0.167681047	0.129809135	-0.192362053	0.39189871200000004	-0.069130473	-0.232560317	-0.09720564599999999	1.70648129	-0.184498671	nan	0.14264590300000002	-0.065061761	-0.03616279	-0.077327516	0.154401918	-0.327748217	0.36964779	0.000513886	0.028661687999999998	-0.122252085	0.13010276199999998	0.55059613	-0.106753744	0.013370338	-0.446037876	-0.251543537	0.598542492	-0.102685712	-0.307183875	-0.286053787	0.031326035	0.066715827	0.072681647
0	TCGA-AC-A4ZE	-0.374910563	0.17384675600000002	0.140299227	-0.32946618	-0.36191641700000005	-0.576054621	0.48454191	nan	0.134027888	nan	nan	-0.330223414	-0.584509818	-0.400442521	0.01786877	-0.22334965199999998	0.48255106799999997	0.322853438	-0.452284101	-0.033122167	0.311169447	nan	0.0	-0.474951613	-0.642393436	nan	0.268278014	-0.363013494	0.606144012	0.015168595	0.498489608	-0.137158434	nan	-1.264374335	-0.780233583	-0.158783753	nan	-0.158445928	nan	-0.517587716	nan	-0.9724922559999999	-0.193077282	0.081211731	-0.311536175	nan	-0.306275684	0.53095942
0	TCGA-BH-A0BV	-0.074772596	0.091564735	-0.0876818	-0.08940181	-0.879918647	0.083937253	-0.19379085899999998	1.109426056	-0.6316284679999999	0.60530052	0.47359659299999995	-0.187097819	-1.011993842	-0.548287255	0.77152303	-0.10364220800000001	0.097034916	-0.082997874	0.166327951	nan	-0.16609432300000002	0.005480006999999999	0.788557669	nan	0.6009419770000001	0.266908572	-0.10443284	0.038949084	0.37602591399999996	0.7099815620000001	0.954505443	nan	0.026064918	0.348474522	-0.07753697400000001	0.540095302	0.49271047	-0.22072192899999998	0.6805919509999999	-0.50114591	-0.08696551	-0.969561531	-0.111897505	-0.04555064599999999	-0.188332937	-0.312837567	-0.363312177	-0.175882294
0	TCGA-A2-A3XZ	0.166523974	-0.03141922	-0.33865864799999995	0.109024816	-0.34842018700000005	-0.155752576	-0.17136969800000001	nan	0.148717787	nan	-0.985866735	0.28182750100000004	0.083263405	0.23833211199999998	-0.363364147	0.043171925	0.37464690799999995	-0.165182238	0.37415390200000004	-0.049573645	0.193227129	-0.055169802999999996	-0.34240501100000004	1.1208371209999999	0.617513485	-0.013395747	0.052088749000000004	nan	0.031893216	0.154656386	-0.247328117	0.0030472290000000003	nan	-0.67386144	0.595526171	0.023373527999999998	nan	-0.002580202	-0.8294099629999999	0.883104412	nan	0.6673094079999999	0.074974995	-0.017464087	-0.12796736	0.235456298	0.31783064899999997	-0.08414972
0	TCGA-EW-A6SC	0.24918264199999998	-0.23539898899999998	-0.367798083	-0.033770218	0.25922632100000004	0.216086074	-0.12530671300000001	nan	-1.118696437	nan	nan	0.24385878	-0.20483703600000003	0.129312772	-0.416747054	0.22273400699999998	-0.22548379600000001	0.193918111	-0.125522834	0.087227505	0.214602321	nan	0.103160261	-0.014533041000000002	-0.330053688	nan	0.093708165	0.095917641	-0.644091451	0.147659406	0.474634035	0.039611267	nan	-0.299603474	0.21832771	-0.013690121000000001	nan	0.164207923	nan	0.260358535	nan	0.71395292	-0.04176593	0.167979667	-0.22471214399999997	nan	0.301284457	-0.417456321
0	TCGA-AC-A3W5	-0.075369555	-0.11681740300000001	-0.21419264100000002	0.057995187000000004	0.149115868	-0.024930685	-0.041964047000000004	nan	0.139894571	nan	-0.527595555	-0.029451178999999997	0.581409076	0.405301505	0.17466483100000002	0.100313931	-0.076958448	0.06908144	0.40777476799999995	0.08367547	-0.066724513	-0.151326777	-0.145952668	-0.132912482	0.17897339	0.130824925	0.309927202	nan	-0.257313855	-0.020322316	0.34904371700000003	-0.158951736	nan	-0.905473289	0.027778621	-0.38610552	nan	-0.058192207999999995	-0.137943704	-0.09914144400000001	nan	-0.14312124699999998	-0.057169542000000004	-0.209167446	0.007004646999999999	-0.162350904	-0.09720683199999999	0.000747928
0	TCGA-A8-A09K	0.12888163	-0.12508434699999998	-0.126424697	0.082301464	0.484271303	-0.01481165	-0.334434048	-0.076578208	-0.551529436	-0.47639106299999995	-1.3765685159999999	-0.042969963	0.16822508600000002	0.18002271	-0.38697659999999995	-0.212258191	-0.604802002	-0.224168075	0.347517594	nan	-0.028723653999999998	0.11689331	-0.314588989	nan	-0.177566097	-0.139976429	-0.44368611	0.207462545	-0.246889658	-0.20703199600000002	0.6875703679999999	nan	0.329326822	-0.308900564	0.087625139	0.23928035399999997	0.829459823	-0.13835282	-0.49081307399999996	0.40288158399999996	-0.010969101	2.0437347569999997	0.042004614	0.286792222	0.177266265	0.049014790999999995	-0.09031242199999999	0.062391660999999994
0	TCGA-E9-A1R0	1.147896743	0.074165512	0.547024336	-0.26646498	-0.470154484	nan	-0.400066729	-1.50247765	0.35801465	-0.518314277	0.852370339	1.4028217790000002	1.08819889	0.9871844940000001	-0.11523231	0.011432863	0.197874508	0.7510193620000001	1.965095122	-0.068140865	1.236008185	-0.668291638	-1.3858902469999999	-1.023649337	nan	0.9370950159999999	0.004137711	-0.048797085999999996	-0.308809544	-0.8543528859999999	1.440976113	0.42088820200000004	-0.568001925	-0.469955124	0.125856935	-1.139053809	-0.839136752	-0.28503892399999997	-1.528251512	-0.156717674	0.261547467	3.246859666	0.602223458	0.49224963299999996	-0.8129018840000001	-1.3728417380000002	0.507731375	-0.252413796
0	TCGA-OL-A6VO	-0.433913815	0.30062226	0.45375922799999996	0.080358216	0.780902918	-0.115173982	0.972824342	nan	0.369681301	nan	nan	-0.554112384	-0.599605826	-0.279541506	0.27118550399999997	-0.499569647	-0.000594043	0.14793081800000002	-0.169398678	-0.159916117	-0.34239138	nan	-0.959381815	1.427333049	0.222206978	nan	0.266139885	-0.42328228700000003	0.753141774	0.169378185	-0.198306442	0.133635314	nan	0.482941687	-0.6466542510000001	-0.389323596	nan	-0.336589827	nan	-0.400291825	nan	-1.640163803	0.09430705199999999	-0.18883508100000002	-0.453092634	nan	-0.579700622	0.5532295110000001
0	TCGA-A7-A0CE	-0.16883741300000002	-0.011579908	-0.311205427	0.37965880799999996	0.386887494	0.09035768400000001	-0.08779740300000001	0.632333867	0.3410763	0.141250008	1.372757669	0.052299965	0.667548791	0.49173721	-0.227507108	-0.059854647000000004	-1.071445633	-0.26014327600000003	-0.38857404	nan	-0.045192925999999994	-0.234632168	-1.481165879	nan	0.25540438	-0.4730558	0.389479663	-0.126657506	0.062172799	-0.38088663	-0.96610262	nan	-0.133679461	0.629518942	-0.309355679	-0.252359028	0.653269826	-0.275655078	0.8473617790000001	-0.309204771	-0.21636991	0.44202937299999995	-0.08692311400000001	-0.146974553	0.913489436	0.2953087	0.27550999600000003	-0.143470558
0	TCGA-A2-A0T7	-0.013130531	0.09226864	0.6729343190000001	-0.160639502	-0.600593397	-0.069478807	0.15516169	-0.106755277	-0.402371863	0.39305450299999994	0.32271505899999997	-0.09487336199999999	0.194315197	-0.382558694	0.11361278400000001	-0.00440553	0.29984514	0.45214238	0.44786124299999996	nan	0.140697988	-0.21577926100000003	-0.186751597	nan	-0.471165622	0.120868233	-0.5807963039999999	0.218337124	0.341104841	0.5342248270000001	-0.013558406	nan	-0.39160608799999996	0.219609793	0.19535454800000002	0.432881287	-0.489898316	-0.180211887	-0.746994158	-0.14019304	-0.045759294000000006	1.750223122	0.11569646300000001	-0.648064189	0.239715402	-0.847868243	-0.39498830100000004	-0.317821108
0	TCGA-E9-A245	0.19616289399999998	0.552093905	-0.40320707	0.469671567	0.334784494	nan	0.27703246	-0.127656818	0.11729997800000001	0.17538935	-1.4432065530000002	-0.032920339	1.363029545	0.33564034200000004	-0.5917575660000001	0.084345055	-0.004603635	0.022947792999999998	0.372984022	-0.185024717	0.125925393	-0.13182133699999998	-0.375091474	-0.466738284	nan	-0.505569515	-0.184321705	0.400407612	-0.402756251	0.6739767529999999	1.5223600069999998	-0.02735116	-0.395844025	-0.306666438	0.531335066	0.338502663	-0.677561159	-0.088550407	-1.242340424	-0.774049265	0.582385551	1.8830088230000002	0.267252237	0.25498998	-0.286255402	-0.493501552	0.009764977	-0.155610716
0	TCGA-A8-A08L	-0.17198606600000002	-0.30565096	-0.289145388	0.45970688299999996	0.877459526	0.19849350899999998	-0.058136243	-0.19312422699999998	0.528038885	0.155870741	0.389053395	-0.23887402	2.146466883	1.499655236	0.599302613	-0.045006251	0.282121618	-0.288684276	0.22144518	nan	-0.353980436	-0.175568909	-0.8087791120000001	nan	0.586618859	0.23163856600000002	0.224556427	0.050169622000000004	-0.099225009	0.12991869	0.113289011	nan	-0.146376689	-0.16877844	-0.183985714	-0.376694971	0.081691135	-0.294896148	0.23692935	0.302380139	-0.174952136	-0.538531642	-0.338526314	-0.102353416	-0.142428954	0.063951113	0.057394451	0.020758213
0	TCGA-BH-A0DD	-0.058429114000000004	-0.07256274900000001	-0.074470587	-0.16941185399999997	-0.7651780229999999	-0.131149249	0.19272337399999998	0.625126571	1.8126592819999998	1.833332561	0.316476296	-0.10157772699999999	-0.8584931570000001	-0.65864709	0.063964046	0.327324672	0.948858271	-0.051273032999999996	-0.040831933	nan	-0.024478736	-0.049750113	1.129479951	nan	-0.481288874	0.009896646	-0.503812511	-0.252780377	0.304369653	0.09586832	2.0975814930000003	nan	0.15132125400000002	0.233493032	-0.06079775900000001	1.2028311170000001	0.80772437	-0.006138318	0.801535773	0.44974022399999997	0.030511088	-0.062401715	-0.09672084800000001	0.034317888	0.340732063	0.267979835	0.181362269	-0.055902848
0	TCGA-E2-A572	0.079173263	0.25835753100000003	-0.43352471200000003	-0.169699866	-0.47362793200000003	0.113777671	-0.023767407	nan	-0.039574295	nan	nan	0.313570143	-0.242572263	0.35033965	-0.315945341	0.055951292	-0.71169691	0.038621548	0.294618778	-0.095101084	0.35269377399999996	nan	-0.055156782	0.12258032699999999	-0.5219943229999999	nan	0.135249607	nan	nan	0.010191201	0.6496039720000001	-0.088084646	nan	0.17137130399999997	0.163101265	0.40495382399999996	nan	0.124555881	nan	0.143072137	nan	0.023509552000000003	0.028685651	0.07769733599999999	-0.1043972	nan	0.002316675	-0.154243681
0	TCGA-A2-A0ER	0.44315539299999995	0.44736331700000004	-0.423435795	0.081519888	0.52025981	0.007088621999999999	-0.570169327	-0.639880561	-0.83130846	-0.934183778	-1.810528965	0.145325005	1.0901040770000001	0.49052858899999996	-0.636268276	-0.190507686	-0.434049247	0.132654479	1.018945618	nan	0.397036071	-0.20373453600000002	-0.12190845	nan	-0.520681341	-0.073307623	-0.090992636	0.547427961	-0.458069889	-0.6216590479999999	0.407815339	nan	-0.003764772	-0.279843327	0.45720809100000004	-0.333845777	-0.641906521	0.036227785	-0.9649436459999999	0.023705242	0.46910952100000003	2.814860297	0.562779618	0.003764772	0.40222482600000004	-0.226910361	-0.19437215600000002	0.197537635
0	TCGA-E9-A5UP	0.107933007	0.07683835900000001	1.102440392	-0.139723622	0.34352077	-0.033976796000000004	0.189955326	nan	0.155897511	nan	nan	0.487376604	-0.768765756	-0.39665652700000004	-0.949128318	-0.27898786600000003	-0.742686379	0.234479153	-0.41942761799999995	0.295964189	-0.071890717	nan	-0.41564102299999994	-0.097574915	-0.525888366	nan	-0.225049052	nan	nan	-0.326659688	0.089419877	0.274298212	nan	0.074930624	-0.038838656	0.5171032720000001	nan	0.278444126	nan	0.480499325	nan	-2.205179026	-0.353552191	0.373265495	0.39608813	nan	0.585008801	-0.052459965
0	TCGA-D8-A1XB	-0.18175687100000001	0.023897164	-0.341294486	0.070486989	-0.24263687	nan	-0.056048926	0.10997378099999999	-0.194952495	-0.990130134	0.7320041159999999	-0.098817631	1.87890938	1.484260385	-0.059681755999999996	0.146406059	0.02441811	0.138211508	0.504931152	0.286649885	-0.248695485	0.002181185	0.21235538399999998	-0.18676876899999997	nan	0.13553199400000002	0.308040214	-0.057383910999999996	-0.086210624	-0.063608832	0.11815882	-0.131179013	0.063527572	0.331087548	-0.241090273	-0.6640668829999999	0.099065004	-0.12456878099999999	-0.46437188700000004	-0.880081145	0.15052034	0.42453763299999997	-0.054362204000000004	-0.352611766	0.945902763	-0.10759390699999999	0.033745568	0.027771712
0	TCGA-A8-A06R	-0.0022891229999999997	-0.09782878	0.40666188299999995	0.211168295	0.911454535	-0.086081956	0.020233816	-0.06931882	-0.29153373	-0.23492903699999998	0.20700180399999998	0.44535124600000003	1.3640194730000001	0.44944407399999997	0.6740877190000001	-0.192611317	-0.49376102200000005	0.21872196	0.34915265700000003	nan	0.271955502	0.087308086	0.549950145	nan	0.259504479	0.498198509	0.435326785	-0.130861611	0.289292826	-0.20328372	-0.840901832	nan	-0.767708895	-0.205529133	-0.320614933	-0.551676474	-0.314998169	-0.292068049	1.074461017	0.47558803299999997	0.234475292	0.5913581760000001	0.06414218599999999	-1.376106777	-0.005491536	0.07573756799999999	0.101408463	-0.303938851
0	TCGA-OL-A5RY	0.5641663889999999	0.23765377199999999	0.471139955	-0.5245890520000001	-0.12970025300000002	0.410685542	-0.197665989	nan	1.4537506080000002	nan	nan	0.8940367090000001	0.47118229799999994	0.7755382559999999	0.17254238	0.677549592	0.17902250100000003	-0.236769783	2.391557117	0.462098147	-0.424356812	nan	-0.005939618000000001	0.29709588800000003	-0.211594623	nan	-0.142046575	nan	nan	-0.09950104	-0.6631239210000001	-0.510778293	nan	0.428033689	0.994900503	-0.7559888490000001	nan	-0.006987291	nan	0.337744384	nan	3.160357438	0.08503876	-0.784871137	-0.7793323190000001	nan	0.853035566	-0.31736548600000003
0	TCGA-E2-A15R	0.058859934	0.136692611	0.8016640740000001	0.340849161	1.10788575	0.6367782470000001	1.407546525	1.1688664579999999	0.011634657	0.415455312	-1.29911557	0.636646712	-0.201242667	-0.286186533	-0.12228857	-0.191555805	-0.355008328	0.34127929799999995	-0.35848834799999996	nan	0.476623625	0.323157792	0.304103567	nan	-0.387982194	-0.182635656	0.049195107	0.012880751000000001	0.465358227	0.398921975	0.658017426	nan	-0.18782791399999998	0.698712071	-0.146854857	0.782523883	2.011866139	0.380879908	0.609915346	-0.46611163200000005	-0.36232756	1.212871933	-0.08976547800000001	-0.25583276899999996	-0.423264893	0.348079588	-0.12085115099999999	-0.317247071
0	TCGA-AR-A24T	-0.070678617	0.18950265100000002	-0.161683715	0.164309807	-0.18569507600000001	nan	-0.263286405	-0.5269436439999999	0.966863258	1.432255155	-1.002481811	0.10680664699999999	-0.19284954699999998	0.083553271	-1.707744951	0.134729289	0.528154694	-0.199279935	-0.524359913	0.10992737400000001	0.123266534	-0.166926136	0.8330196409999999	-0.30354687399999997	nan	-0.519521866	-0.32738122399999997	0.1809231	-0.435347465	0.722030051	0.688151808	0.06573331	0.0007563339999999999	-1.2525370040000001	0.25767355399999997	0.49729841799999996	-0.265467865	-0.09573245699999999	-0.973523035	-0.24271952	0.272045897	1.430225667	0.36277360200000003	0.37350955399999997	0.168370933	-0.023334737999999997	0.019542218	0.074517745
0	TCGA-A8-A09R	-0.183953142	-0.110847645	0.018299126000000002	0.23768815100000001	0.899212371	0.319330257	0.5125497999999999	0.508376741	1.585035165	1.305989192	-0.8346793579999999	-0.250608186	0.834889623	0.17482805699999998	-0.18133882	0.0977881	0.460426427	-0.399718289	-0.06012490400000001	nan	-0.214107417	-0.028210093999999998	0.247204683	nan	0.115299725	0.10797029699999999	0.326614765	-0.13147357699999998	0.191508839	-0.120737756	-0.01590292	nan	-0.020439059	-0.150653683	-0.412178606	-1.1865364729999999	0.615162936	-0.39610062700000004	0.035963623	-0.58287382	-0.027899637999999997	-0.8842718390000001	-0.25890682600000003	-0.22561006600000003	-0.148669992	-0.19437379800000001	-0.240048276	-0.263848464
0	TCGA-BH-A1FD	-0.10835502300000001	-0.18626542899999998	-0.744862415	-0.08974986900000001	0.7597932409999999	nan	0.9342223009999999	0.343652511	-0.062779209	0.11702457599999999	0.131751735	-0.10120057199999999	-0.625850864	-0.661280112	-0.311280496	-0.23531914899999998	-0.16811559199999998	-0.098409484	-0.151101786	0.144203301	-0.026804348999999998	0.26073611	0.639480397	0.9313390909999999	nan	0.068754362	0.232271595	-0.104283683	0.066942221	-0.136398007	-0.5423610520000001	0.280346358	0.049156846	-0.171545096	-0.134684285	0.033343423999999997	0.162651133	-0.027234862999999998	0.35666017	-0.377874156	0.020213749	-0.45338234200000005	-0.08989229300000001	-0.14057233800000002	0.001376888	0.41746155799999995	-0.007609431	-0.040597573
0	TCGA-BH-A0E7	-0.044374787	0.21745341699999998	-0.186222428	-0.083195911	-0.07713497799999999	-0.129250261	-0.809998271	0.49835039299999995	0.267222749	-0.241420064	0.518744109	0.360695125	-0.565152793	-0.328768783	-0.395871222	0.330680191	0.709674811	-0.09323199	-0.6980209620000001	nan	0.164021589	-0.377915789	0.702535648	nan	-0.123829186	-0.401325635	0.291204297	-0.46592807299999994	-0.091709456	-0.26097007699999997	1.6170185190000002	nan	-0.09734819	0.614303256	-0.267879335	0.265968583	0.994899675	-0.135358442	-0.26021455600000004	-0.6850554240000001	-0.244642584	-0.530625413	-0.242571845	0.022739403999999998	-0.377582326	0.281527117	-0.38760903700000005	-0.050125435999999995
0	TCGA-AN-A0XS	-0.133570998	0.082864857	0.294132192	-0.42741846	-0.502432588	-0.347391424	-0.633617763	-0.041421281000000004	-0.672012596	-1.075434854	0.338818451	0.45486168299999996	-0.48093357	-0.279054101	-0.102956613	0.215793863	0.698260434	0.005727266	0.09094068699999999	nan	0.43945567399999996	0.042147360999999994	0.7479024590000001	nan	0.080787104	0.385772341	-0.369226771	0.120296708	-0.06631758900000001	0.037747855	0.566651695	nan	-0.012330721000000001	0.230310013	-0.08722264	0.395609958	0.272481083	-0.20273630899999998	0.40489188200000004	-0.38520414299999994	-0.00472117	0.042384784	0.342175581	-0.348301542	-0.16813104199999998	-0.495484008	-0.648928913	-0.312431454
0	TCGA-D8-A27F	-0.250984096	0.5206513389999999	0.579634167	0.451771404	0.500733816	nan	0.360130547	-1.465372989	-0.609766398	-0.693909021	-0.10990943800000001	0.046951699000000006	-0.910317982	-0.251235137	-1.39957633	-0.213796641	-0.5795216879999999	-0.250134301	0.09653276699999999	1.418373364	-0.249322039	-0.044947519000000005	-1.969609546	0.9370527559999999	nan	-0.744338101	-0.13809001199999998	0.004844335	-0.350175487	0.257350016	-1.291755777	0.062442893	-0.18871371	0.048013676	0.151468228	-0.39632255899999996	-0.5403181579999999	0.4881811	0.423697735	-0.42496687299999997	0.24785729	-0.88827989	-0.11812089099999999	0.037719908999999996	1.4747727990000001	0.984716618	0.67149241	0.208506274
0	TCGA-EW-A1OX	-0.052105276	0.248733222	-0.483862449	-0.195969745	-0.593618933	nan	0.12722428300000002	0.23143778	-0.223416728	-0.005234038	-0.012747071	-0.24971265899999998	-1.00667708	-0.39322027299999995	0.29243125600000003	0.013626756	0.418182847	0.053145925999999996	-0.7576552609999999	-0.23585626699999998	0.282416412	-0.597217532	0.051852052	0.11132404	nan	-0.210278561	-0.27278640600000004	0.18961344600000002	0.0016201310000000001	-0.071465359	0.878977743	-0.0509412	-0.21929872399999997	0.400732834	0.279361652	-0.0015032079999999998	-0.057022632000000004	0.051639834	-0.355848486	-0.37708347600000003	0.326434469	-0.074531615	0.198389654	-0.28349028800000003	-0.279011356	-0.073449489	0.034564566	0.11902517800000001
0	TCGA-E9-A1RH	1.190621393	0.08459618599999999	0.285952985	-0.334333256	-0.117896095	nan	-0.249862595	-1.398071679	1.370733907	1.517260047	-0.543527235	1.3026675559999998	1.6609095719999998	0.566372152	-0.499928431	-0.322082814	-0.512111538	0.366961405	0.9983103729999999	0.355470555	1.163920365	-0.379643204	-1.108550691	-0.339897448	nan	0.7535054170000001	0.000982285	0.334441661	-0.184189164	-0.412285126	0.665066855	0.23400901100000002	-0.205971462	-1.038961417	0.40196984700000005	-0.581070422	-0.6563199789999999	-0.24134878699999998	-0.8081928909999999	0.188613046	0.086896214	1.4808621690000001	0.665189817	0.38945033	-0.748519077	0.11972979	0.305226343	0.219429498
0	TCGA-AC-A3YJ	-0.033407183	0.08061702400000001	-0.227053067	0.0	0.02644456	-0.042948346	0.237368335	nan	0.872373043	nan	-0.023121925	-0.059414915	0.16804512300000002	0.39459964299999994	0.23740233300000002	0.267750045	0.415117931	0.031888445	-0.47135362799999997	0.077670426	0.080479202	0.049968346	1.466349099	0.287128183	0.603665141	0.20102268199999998	0.034988322	nan	0.195251763	-0.309806686	0.99397418	-0.09974008599999999	nan	0.710836777	-0.198247493	-0.451494495	nan	0.088189476	-0.254949857	-0.49812443700000003	nan	0.938057427	-0.06629460000000001	0.037009879	0.39164755799999995	-0.002432642	-0.330496165	0.19241006
0	TCGA-BH-A1EY	-0.069824199	-0.034793915	-0.157967918	0.071313083	-0.21327293	nan	-0.18898774	0.243238719	-0.556754481	-1.110232878	-0.285029135	-0.01759977	0.7955721029999999	0.494788368	0.177858667	0.319384541	0.062231775999999996	-0.295015911	0.383676745	0.050485793	0.222897843	-0.23681022899999998	-0.416327771	-0.6053391929999999	nan	-0.042206371	0.130847464	0.352432181	-0.536400605	0.0924592	-0.29848376	0.081520367	0.095080546	0.089527947	0.43397054799999996	-1.030407844	0.037779819	-0.377065417	-0.865703785	-0.642628283	0.420616394	0.81231459	0.262568329	0.14498245	-0.380047518	-0.239092043	-0.041383436	-0.036252634
0	TCGA-LD-A7W5	-0.169668507	0.11951197699999999	0.182315027	-0.032145134	0.596013963	0.02853646	0.264926088	nan	-0.895095897	nan	nan	-0.136936487	-0.7665852740000001	0.31676297	0.067417699	-0.589588962	-1.44834571	0.54964007	-0.8052707590000001	-0.067849214	-0.18058373	nan	0.646543165	0.42406309600000003	-0.9502698409999999	nan	0.552345246	-0.246915295	0.625994456	0.656608805	1.13819516	0.181300475	nan	0.32627526100000004	-0.285436574	0.637931317	nan	-0.173603498	nan	0.050618971	nan	-1.176143102	-0.0034902440000000004	0.071330333	-0.204562073	nan	-0.263075208	0.267352314
0	TCGA-BH-A18G	-0.201926519	-0.10696635300000001	-0.46201519	0.90526886	0.99802492	0.240653175	0.41634466600000003	0.086712372	-0.20045029	-0.7214318120000001	0.770785279	-0.062017478	-0.260881604	-0.33461416899999996	-0.467427506	0.20981703300000001	0.986773613	0.088273891	1.816085181	nan	-0.150347659	-0.001173362	-1.3767999519999998	nan	-0.11150423300000001	0.243548703	0.292743312	-0.09762413800000001	0.40015647299999996	0.049314189	-0.823883172	nan	-0.076829593	0.844309285	-0.07108100099999999	-0.872020755	0.051288885	-0.133266084	0.284592717	-0.25407326	-0.270543672	-1.203028964	-0.146141956	-0.102092966	0.10874173300000001	0.36209702200000005	0.001173362	0.218452637
0	TCGA-C8-A9FZ	-0.5096663060000001	0.160731424	0.031991274	-0.36368797700000005	-0.15142823	-0.265277896	1.294770015	nan	-0.020208233	nan	nan	-0.44540612399999996	-0.539982772	-0.53179901	-0.150002984	-0.747523396	0.081882708	0.11110789300000001	-0.617120284	-0.056507017	0.223620705	nan	-0.7089609020000001	0.149523455	-0.6792220040000001	nan	-0.33147165100000003	-0.468695591	0.839679507	0.0352408	1.062901983	-0.194776472	nan	0.9374876440000001	-0.935659507	0.679874942	nan	-0.174260272	nan	-0.19476567	nan	-2.378362201	-0.21668414800000002	0.168208745	0.0	nan	-0.661130235	0.405775658
0	TCGA-D8-A1JS	0.039412582	0.20175500100000002	-0.342021223	0.679689825	0.326244395	nan	0.041411076	0.8136209459999999	0.533972187	0.319664013	-1.11484184	0.11113879300000001	1.5885701330000002	0.74491485	0.654727076	0.618192353	0.603072014	0.45113143	-1.888721796	-0.121147406	0.015220155	0.23512844	0.951724577	-0.22612048699999998	nan	-0.76613088	-0.41455652299999995	-0.363763141	0.044481455	-0.46635970600000004	0.179158887	0.020848293	0.0025195720000000003	0.823834692	-0.119141507	-0.391986655	0.080869304	0.508697349	0.063779487	-0.622257012	0.11593202400000001	-0.846719201	-0.298700733	-0.261304761	-0.943879032	0.10339081300000001	-0.260951416	0.078562675
0	TCGA-OL-A5RX	-0.188484132	-0.072658322	-0.288556598	-0.066336341	-0.622143696	-0.183678112	0.184916175	nan	-0.10577624199999999	nan	nan	-0.13357821	-0.121107657	-0.278989572	0.357159069	0.115028534	0.94245131	0.097582704	-0.11505093699999999	-0.045476120999999994	0.23706043300000001	nan	0.167439483	-0.134200731	0.515426911	nan	-0.14143371300000002	nan	nan	-0.184242579	0.42101347100000003	-0.08047602	nan	1.06680795	-0.154674009	0.508597595	nan	-0.039771489	nan	-0.132495696	nan	0.22192236	0.080642621	-0.191534896	0.25638473	nan	0.044988434	-0.21282469399999998
0	TCGA-GM-A2DK	0.06639382099999999	0.034310084	0.308338806	-0.440383597	-0.36545368200000006	-0.020616211000000002	-0.44895979	nan	0.293274614	nan	-2.110689432	-0.05321182	-0.964084919	-0.6392136110000001	0.262581137	0.635996931	0.24641364	0.229253213	0.188866543	-0.060258607	0.292455668	-0.46664296899999996	-1.214551277	0.22685811399999997	1.110604784	0.091561899	0.14868573699999998	nan	-0.268909672	0.187292563	0.477928329	-0.08809286	nan	-0.54089659	0.036156878999999996	-0.523800412	nan	0.300388742	-1.047293447	0.401032355	nan	0.843516545	0.155609246	0.34055664799999996	0.08035731	-0.245151232	0.9009157040000001	-0.329763073
0	TCGA-AC-A6IW	-0.10363070099999999	0.052271433	0.13767958	-0.006704776	0.5573756879999999	0.07051199400000001	0.591944964	nan	-0.226801222	nan	nan	-0.174182974	-0.541005529	0.051294955999999996	0.194546754	-0.377158111	-0.361989072	0.21194390100000002	-0.021311801000000002	-0.173420377	-0.33582126799999995	nan	-0.593986563	0.7063180379999999	0.817150705	nan	0.40658389799999994	-0.301437573	0.525639278	0.530799089	0.231705565	-0.26546747800000003	nan	-0.390730775	-0.316573915	0.025531502999999997	nan	-0.268395622	nan	0.082980853	nan	-1.000444132	0.059335212000000005	0.001428525	-0.343980278	nan	-0.090579329	0.6854908820000001
0	TCGA-A8-A08A	-0.24286322899999999	-0.281989604	-0.434272318	-0.083118884	0.326536062	-0.163293099	-0.28296866800000003	0.71418065	1.113115332	0.656563354	1.19886234	-0.18112645300000002	1.739574509	1.292954677	0.303187587	0.537798806	0.5442377939999999	-0.015672138000000002	0.025657819	nan	-0.219111185	0.102978704	1.787502568	nan	0.3421244	0.323830771	-0.090283965	-0.217312827	-0.046111669	-0.11763553300000001	0.675147162	nan	-0.033425298	0.793122709	-0.44116989	-0.8270703629999999	-0.058856043	-0.411391988	-0.042270838	-1.00087299	0.009531993	-0.087949116	-0.291907939	-0.266094507	-0.06775302799999999	-0.135378718	-0.23275075	-0.181101832
0	TCGA-AQ-A1H2	0.42625918799999996	-0.09639213099999999	0.772719478	-0.544485896	-0.56153519	nan	-0.36627312799999995	-0.12859438199999998	-0.561114683	0.008442964	0.6428264539999999	0.6347331039999999	-0.473965477	-0.480817327	0.006979376	-0.717466319	-0.394874801	0.530896435	-0.38387770299999996	-0.017559535	0.390491256	-0.18139210100000003	0.86937496	-0.18583904899999998	nan	0.756368594	0.186735421	-0.18134752899999998	0.16544235599999998	0.271490728	-0.131313884	0.344319735	-0.069691905	1.395947841	-0.20975604	0.791612799	-0.628756281	0.26759106	0.5207249829999999	0.5041576210000001	-0.36161198	0.2350426	-0.131383259	-0.10902229	0.018006992	-0.03963953	-0.470692001	-0.098392954
0	TCGA-BH-A1EO	0.0119286	0.38820119200000003	1.3532663759999999	0.26434551	1.353978795	nan	0.74563705	-0.9551153609999999	-1.261499584	-1.5667607940000001	0.106705063	0.25321061	1.0826341590000002	0.47680943600000003	-0.689581862	-0.29216944699999997	-0.971746628	-0.160053243	0.701344491	0.118507752	-0.046868142	-0.138812347	-0.9681162759999999	-0.036301992000000005	nan	-0.12030438800000001	0.635605411	0.42437036200000006	-0.5648315070000001	1.1044784779999999	-0.096055655	-0.00831766	0.08742913199999999	0.16247301	-0.18267083	-0.46283206299999996	-0.143193515	-0.604422137	-0.715163239	0.051370583	-0.066729296	-0.8001473929999999	-0.186457784	0.129840213	-0.24242515899999997	0.219850913	0.00831766	-0.149473945
0	TCGA-HN-A2NL	0.156160599	0.04197073900000001	0.22076430100000002	-0.144555677	0.5999744779999999	-0.363563	-0.199962941	nan	0.663446466	nan	0.39300826899999997	0.412200981	0.687791334	0.7821744620000001	-0.18568734	-0.05555187	-0.460256899	-0.054760902	1.632739856	-0.20486295399999999	-0.44629325200000003	-0.5645097410000001	-0.45544047600000004	0.68863619	-0.095237155	-0.08702686400000001	0.10506474199999999	nan	-0.44135408299999995	0.09910589199999999	0.0	0.184664208	nan	-0.7359185159999999	0.584408913	-0.54487198	nan	-0.270780239	-1.64892637	-0.05089869599999999	nan	2.3546539380000002	0.257025833	0.27135588899999996	-0.26000886100000004	-0.881803213	0.7361486140000001	-0.34585224
0	TCGA-AR-A0TX	0.183345856	0.08112228	-0.002808728	0.25270431600000004	0.235372485	0.001449464	-0.533970756	-0.9137309709999999	-0.707702397	-0.321174674	-0.277897289	0.08999218699999999	0.31912738399999996	0.202854073	-0.538847595	-0.29341038399999997	-0.77034238	0.2647663	0.32191586	nan	0.072701201	-0.09632401	0.258434245	nan	-0.8260944640000001	-0.21499969	0.18783417800000002	0.046770985	-0.081088628	0.017841618	-0.564643123	nan	-0.26800359	-0.332615211	0.269643783	0.767916403	-0.79898672	-0.006216497	-0.7272712579999999	0.474833381	0.164162602	-0.53932704	0.07827746299999999	0.036408561	0.277639289	0.006909009	-0.20300183100000002	0.11361299400000001
0	TCGA-AO-A0JL	0.034078151	-0.23457420399999998	0.36518984600000004	-0.054360103	-0.114760104	-0.269664982	-0.73874151	-0.121809684	-0.033294238	-0.269766108	0.64989103	0.09567845300000001	0.188063877	-0.27106242399999997	-0.23239203100000003	0.002256794	0.201381697	-0.087583704	0.425169843	nan	-0.06608926700000001	0.05266709	-1.141689811	nan	0.080676544	0.021049062	0.11470047800000001	0.033131631	0.051291185999999996	0.047560525	-0.8069265109999999	nan	-0.16710640300000001	0.22514907899999997	-0.146483277	-0.44630568	0.195078588	-0.143020833	0.243312688	-0.176020531	-0.290093885	0.743411998	-0.10103549699999999	-0.033868476	-0.011629358999999999	0.191812708	-0.166761674	-0.159135991
0	TCGA-E2-A1LB	0.29203971100000004	0.280680627	-0.42012754	0.49726950700000006	0.22856571	nan	0.373687051	-1.090137701	1.1734174929999999	1.114946097	-0.17214686399999998	0.39663484200000004	-0.267387735	-0.411465221	0.24870885	0.384372524	0.5293430610000001	-0.24064794899999997	-0.231480685	0.44749587799999996	0.486176774	-0.22653041699999998	1.061139654	0.643795606	nan	-0.033495801	-0.165802799	0.221238883	-0.388572634	-0.34165307899999997	-1.147720221	0.10557572800000001	0.12032290300000001	-0.297929522	0.457495585	-1.36662906	-1.296124684	-0.10507892099999999	-1.01527807	-0.254755875	0.250699997	-0.675310008	0.25672692399999997	0.17462159300000002	0.204659085	0.18701667100000002	-0.12168987	0.035864627999999996
0	TCGA-C8-A12O	-0.091760627	-0.098221849	0.077780844	0.230938445	1.31977205	0.713041363	1.287141961	0.26967139100000004	1.587122984	1.876156835	-0.11411969300000001	-0.09765490199999999	-0.274762548	-0.298594729	-0.150057042	-0.10235383199999999	0.18161088399999997	-0.11344906099999999	0.236794924	nan	-0.212242335	-0.06294902200000001	0.46879035	nan	0.662205996	0.176771795	-0.207108068	-0.158356262	0.055803596	0.183903905	-0.26366416600000003	nan	-0.03471273	0.616438567	-0.15713261	-0.105015255	0.033726427	-0.01284649	-0.061944729000000004	-0.001970169	-0.038351897999999995	-1.1700675440000001	-0.280984186	-0.085382449	-0.081183844	0.072850417	-0.085315494	-0.068048663
0	TCGA-A8-A09G	0.041675778999999996	-0.15514270800000002	-0.32527587	0.30842606	0.789256066	0.269820635	0.097384385	-0.125911711	1.34544912	1.233935194	-0.5277109560000001	-0.031987252	1.5588307030000002	1.0762293509999998	0.36760219200000005	0.325932347	-0.214596509	-0.195193786	-0.430146349	nan	-0.195222284	-0.047258676	1.1435935959999999	nan	0.257308029	0.09402525099999999	-0.317310157	0.01927828	-0.287248938	0.001380045	-0.9942489320000001	nan	0.014073657	-1.077004338	0.21848261800000002	-0.15079089199999998	-0.33957816399999996	-0.16299699199999998	-0.694829626	0.18730548800000002	0.14185213300000002	-0.296545255	-0.18675802	0.020392243	-0.251640533	0.22116569600000002	0.282627949	-0.031971521
0	TCGA-A8-A081	0.0	-0.044930372999999996	-0.396239193	0.532345304	1.251558415	0.370328572	0.752948692	nan	1.3990068519999999	nan	-1.1813924	-0.16289917	0.416360904	0.207732793	0.09979078699999999	0.19061117	0.569230214	0.140525218	-0.67031184	0.08602259699999999	0.046418090999999995	0.00020511900000000003	0.129789046	0.070040815	0.38516490700000006	-0.41055178600000003	-0.21427744699999998	nan	0.23026975	-0.38579184200000005	-0.253395588	-0.077490933	nan	0.255904536	-0.398505217	0.043099297	nan	0.054507445999999994	0.17510014	1.126937848	nan	-0.7734878559999999	-0.148583411	0.455994089	-0.000540709	0.797198746	-0.19566987600000002	0.096236429
0	TCGA-A2-A0EX	0.20289522699999998	0.1756981	0.08753530000000001	-0.380247919	0.10648335	-0.177476863	0.151678087	-0.383833132	-0.06688432799999999	-0.27437352600000003	-1.941326816	0.074879033	0.004122604	-0.369524694	-0.079749985	0.05467207	0.597045498	0.121241275	0.8205475170000001	nan	0.21596483600000002	-0.140590952	0.20397690899999998	nan	0.571378076	0.011530371999999999	0.025138032	0.26703221899999996	-0.35403977200000003	0.085438376	0.053646346	nan	-0.009637899	-0.912289322	-0.080712159	-0.02347697	-0.36398231299999995	-0.274827129	-0.063792	-0.25078648600000003	0.23448393	1.365528081	0.40124814200000003	-0.031997786	0.13158049300000002	-0.350821153	-0.486375936	-0.052588089000000005
0	TCGA-D8-A1XF	-0.05920291900000001	0.078997628	0.6124818679999999	1.092166998	2.360674457	nan	1.6718036440000001	-0.014602126000000002	-0.35948362799999994	0.38920226700000005	0.6827915990000001	-0.20608268300000002	0.34549653	0.522228318	-1.104225611	-0.20730413	-1.1068250720000001	-0.246059599	-0.48058876	-0.22447642199999998	-0.293414353	0.165632146	-0.7940133359999999	1.369382396	nan	-0.255544862	-0.282902346	-0.000678448	0.31446394	0.389038602	1.0811929359999999	-0.104828981	-0.07724911599999999	0.39687727	-0.017222556	0.486995929	0.576600027	0.493473592	0.073979923	0.218567715	-0.068892697	0.620621829	0.035638072	0.023770762	0.43514251	0.9881117359999999	0.660369899	0.025823801
0	TCGA-BH-A0B4	0.237109003	0.242889335	0.7040257320000001	-0.271141814	-0.314959178	0.065569759	-0.202245244	-0.327064154	0.624465155	0.998082516	0.891917325	0.04152999	-0.6712474759999999	-0.431811105	-0.461702045	-0.041246574	0.33572413	0.194779886	0.124935029	nan	0.161568465	-0.111988741	0.433712734	nan	-0.430223374	0.344115685	0.032671333999999996	0.238460924	0.00370817	0.111344796	-0.099353081	nan	0.071896972	-0.69792014	0.080935721	0.23133230899999999	-0.18330559300000002	-0.010409026	-0.5988812	-0.077998805	0.102827559	1.49001597	0.291413702	0.07767771799999999	0.160294449	-0.140553021	-0.029721067	0.034368812
0	TCGA-E2-A3DX	0.307170475	0.107465034	-0.19947952300000002	-0.110223746	-0.198727016	-0.284287865	-0.57202989	nan	0.9545433090000001	nan	-0.7468150929999999	0.22733405	0.44179824799999995	0.681828785	-0.397698221	-0.157934966	0.163187428	0.007655969	0.11542905199999999	-0.017677798	0.48532672	-0.203021675	0.007588425	0.260364366	0.825670386	0.385430568	-0.050659723	nan	-0.31401335	-0.145387882	-0.019264436	-0.025885332	nan	-0.982207396	0.270673434	-0.486456654	nan	-0.052101247999999996	-0.699933065	0.331929865	nan	2.076148386	0.21786441399999998	0.452762634	-0.19119709699999998	0.100618662	-0.10332060300000001	-0.05958673
0	TCGA-A2-A0T1	-0.199527444	-0.222243529	0.6943357109999999	0.529851974	0.32959451	0.00291101	-0.187788386	0.038363255	1.74034835	1.318329549	0.7751537009999999	-0.155750487	-0.226480349	-0.290308279	0.9478141040000001	-0.142428801	-0.047485004000000004	-0.163953577	0.587320179	nan	-0.156226854	-0.099260658	-0.39700797200000004	nan	0.250380548	0.204524455	0.146658003	-0.02430731	0.155107032	-0.076094544	-0.993282975	nan	-0.145036086	0.500006345	-0.024071355	-0.851101459	0.040795883	0.045142130999999995	-0.187733985	0.241037759	-0.061940975	-0.5923325770000001	-0.11915410800000001	-0.084892422	-0.330812273	-0.017818595	-0.20799157899999998	-0.095798665
0	TCGA-BH-A0H9	-0.187002487	0.001329242	-0.204987365	-0.032634424	0.052315435	0.100131651	0.246102724	0.6894321090000001	1.029607069	0.67019725	1.00452873	-0.07123457799999999	-0.108335284	0.491035389	0.674984302	0.102154812	0.589567258	-0.033019107	-0.107850435	nan	0.031724625	-0.0068572780000000005	-0.034710532	nan	0.386253564	-0.135137396	0.021077037000000003	0.13491905099999998	0.207070022	0.42832035799999996	-0.016218739	nan	-0.34998723200000004	0.803529061	-0.088076271	-0.19233628	0.110672326	-0.229134845	0.153353825	-0.268107235	0.04832596	0.565759581	-0.001329242	-0.625457134	-0.023902182999999997	-0.498892299	-0.064425957	-0.18683134699999998
0	TCGA-EW-A6SB	0.10904409	0.386846695	0.511874421	-0.086690025	-0.5322010970000001	-0.00696382	0.5694564129999999	nan	-0.552674358	nan	nan	0.031938344	-0.82818703	-0.209635264	-0.10365609	-0.6237403220000001	-0.282606529	0.38236921	-0.240294218	0.129603634	0.307839458	nan	-0.5128130120000001	1.870373198	0.394384567	nan	-0.070754089	-0.144230224	0.554541515	0.543749502	0.169636658	-0.094088033	nan	0.036343896	-0.44373717700000004	0.487222748	nan	0.08690498699999999	nan	0.41793724200000004	nan	-2.522051269	-0.10576827400000001	0.50912688	-0.061608533	nan	-0.298082144	0.396947284
0	TCGA-A8-A07E	0.428525444	0.354035599	-0.402995475	-0.155782914	0.16800477800000002	-0.357289759	-0.750286577	nan	-0.25979027	nan	-1.970490479	0.29798070600000004	1.149930469	0.72242998	-1.110520187	-0.598713073	-0.981708699	0.077017058	0.894898511	-0.019295631	0.10764105300000001	0.260804456	-0.148286533	-0.33943058	-1.9182124369999998	-0.100089922	-0.352621433	nan	-0.814833888	-0.16533477	0.339780918	0.945991982	nan	-1.533494031	0.265997469	-0.310847413	nan	-0.185919102	-1.942480456	0.127537528	nan	1.217400031	0.76493695	0.65373037	-0.140352169	-0.157832341	0.052313074	-0.364856395
0	TCGA-A2-A0YF	0.8039159	0.57039535	-0.7490147770000001	-0.024705563	-0.603681228	0.067369998	-0.845265055	-0.9543722840000001	-1.098792166	-1.609931777	-0.8597099690000001	0.376717167	0.047247665999999994	0.62134963	-1.284460172	-0.15765796199999998	-0.8602497570000001	-0.005746017	0.776452668	nan	0.8734344759999999	-0.044968037999999995	0.122351708	nan	-0.35639782200000003	-0.162749736	-1.2003185170000001	0.945344518	-0.936380943	-0.224584019	0.57742211	nan	0.477748964	-0.507069573	0.872432416	0.011328828	-0.7836147940000001	0.341643979	-1.2605579340000002	0.291573999	0.35585226600000003	2.8921407460000004	0.701455277	0.7160198790000001	0.420856479	-0.659147697	0.398344573	0.47579432299999996
0	TCGA-BH-A0EA	0.104058828	0.29508543800000003	-0.260844962	-0.021295968	-0.49778819399999996	-0.232559711	-0.51224313	0.31663204	0.19755509300000001	-0.120857155	0.7991884159999999	0.492225731	0.439075149	0.439780725	-0.222196435	0.190965062	0.425383224	0.135975094	0.586231572	nan	0.631662061	-0.22477271100000001	-0.063131957	nan	-0.055547565	0.094275014	-0.672799503	0.16950763100000002	-0.37268947799999996	0.110983477	1.048476547	nan	-0.155525794	0.298805269	0.231515605	0.432989915	-0.273934857	-0.14674452300000002	-0.278722989	-0.388843878	0.38015372	1.785302605	0.354876649	-0.611755339	-0.11959261300000001	-0.7041334509999999	-0.147933346	-0.330478751
0	TCGA-AN-A0G0	-0.17038134	-0.027998431	-0.13621565900000002	0.896129293	1.40504033	0.270731573	0.899461188	0.521895985	0.830680047	0.416023354	1.412725091	-0.230231908	1.678834149	0.842283442	-0.06254621099999999	0.072593296	0.716080614	-1.100408284	1.5965860459999999	nan	-0.168460575	0.23203211899999998	-1.073042981	nan	0.7757092520000001	-0.486347811	-0.00019423200000000002	-0.06511128299999999	0.33931316	-0.042753325	-1.76706592	nan	-0.072117687	0.78661668	0.07859226799999999	-1.2400260920000001	0.22974338	-0.06683433	0.202519072	-0.022916908	-0.156220532	-2.019967737	-0.046942455999999994	-0.224621643	0.23077103300000001	-0.013971638	0.17540531399999998	0.00019423200000000002
0	TCGA-AR-A24M	-0.267269333	-0.013906007	-0.37764102299999996	-0.166568206	0.18047444899999998	nan	-0.180107798	0.11601918	-0.426631375	-0.9639954829999999	-0.286289728	-0.17936947600000003	-0.091057863	-0.38260836200000004	0.436902086	0.423764525	0.4458751	-0.248669096	0.217222155	0.19996733	-0.130094278	0.11260155300000001	0.7042269990000001	-0.479480949	nan	0.190949573	0.279517597	0.195115447	-0.10564842599999999	0.028914192000000002	0.590716489	-0.15598373599999998	0.036388547	0.512899176	-0.026560728	0.090101305	-0.162111211	-0.31857456100000003	-0.33191739600000003	-0.808262996	0.271113067	0.59410072	0.090824695	-0.05481424	-0.533646915	0.066145103	-0.10815809300000001	0.083088984
0	TCGA-A2-A0T0	-0.290881232	-0.203052549	-0.051186064	0.346806089	0.532580441	-0.08829808199999999	-0.136405275	-0.46704825299999997	0.79121758	0.37103061299999995	-0.017822723999999998	-0.378268634	1.148567306	1.634383723	0.743730307	-0.15279453699999998	-0.31589864100000004	-0.41488384	0.8834322609999999	nan	-0.337997459	-0.554613487	-1.018381373	nan	0.290049972	0.08429955199999999	0.14103692	-0.317230365	0.291658996	0.260040912	-1.393532276	nan	-0.08218939	0.42554747299999995	-0.085238188	-0.749296719	0.12687589400000002	-0.006489274000000001	0.43285581799999995	0.26803812	-0.19250817899999997	-1.139458032	-0.271258889	-0.28221977	-0.302066542	0.011770206	-0.144851136	-0.06908332
0	TCGA-AN-A0FF	-0.11615346	-0.003560442	-0.471381999	-0.126499674	-0.024347036000000002	0.16090021599999998	0.110763568	0.92122772	0.074317947	0.297721236	0.160411833	-0.090596892	-0.115570761	-0.20045738899999999	0.439937376	0.188022487	0.59696955	-0.10369077199999999	-0.304329061	nan	-0.118602735	0.321615724	1.098401509	nan	1.133085343	0.026587178	0.228344755	-0.41670738799999996	0.481283065	0.47737863399999997	1.083740264	nan	-0.125432726	0.759631135	-0.033628596000000004	0.154727915	0.029453356	0.057998522999999996	0.36517512399999996	-0.188696643	-0.10496918599999999	-0.31142100699999997	-0.158471319	-0.126712805	0.136373553	-0.214486015	-0.278595934	-0.11624212199999999
0	TCGA-GM-A2DI	0.201657526	0.0	-0.081618695	-0.054534657	0.405832927	-0.333407882	-0.302540983	nan	0.005553074	nan	-0.407378644	-0.020278556	0.147018611	0.298409613	0.068080241	-0.17500857	-0.11938537099999999	-0.086968395	0.5023956860000001	-0.054873017999999996	0.262247063	-0.328940035	0.277716301	-0.289902334	1.222052326	0.103461846	0.06827942	nan	-0.059646045999999994	-0.24438152600000002	0.40329473299999996	-0.055347982999999996	nan	-0.340152808	0.095812202	-0.224331348	nan	-0.109759082	-0.5540130360000001	1.30169056	nan	1.8765589580000002	0.144207282	0.36891264799999995	0.025579979	-0.057920510999999994	-0.21843984	-0.212994195
0	TCGA-A7-A3J1	-0.068259914	0.096381044	0.18819786300000002	-0.18743300699999998	0.416569898	-0.39358620299999997	-0.436061056	nan	-0.156761053	nan	-0.852319048	-0.167658421	0.849168191	0.790101622	-0.012298179	-0.5015684539999999	-0.7024664559999999	0.18105795100000002	0.5804337270000001	-0.140027892	0.097910298	-0.18023713100000002	1.097689228	-0.5054928	-0.272447985	0.20991055399999997	0.271402863	nan	-0.166318109	-0.042606724000000006	0.405387038	-0.12478178699999999	nan	-1.416359472	0.130073449	0.575449632	nan	0.152695226	0.154551838	0.132485093	nan	2.0250842980000003	-0.093932523	0.020111695	-0.13912028099999998	-0.5775798089999999	0.20847690800000002	-0.292476646
0	TCGA-E9-A249	-0.19273511100000001	0.05084478	-0.543623518	-0.285712357	0.807156449	nan	-0.252815036	0.040865752000000005	-0.635041977	-0.728754205	1.10285232	-0.36384352200000003	1.455723624	0.442968916	0.409793343	0.094225429	0.003527552	-0.18656816399999998	0.27675902199999997	-0.23444283600000002	-0.151544015	0.18469733	0.049041071	0.034983901	nan	0.270437561	-0.267863162	-0.173912543	-0.035535307	0.338802182	0.120419176	-0.07252983	0.059192624000000006	-0.29425744600000003	-0.12125535900000001	0.252435328	-0.37041473799999997	0.270273534	0.078245968	-0.592955659	0.148393732	-0.427482235	-0.246671917	-0.041803522	-0.0042640329999999995	0.138664237	0.25361681199999997	-0.39328745600000004
0	TCGA-E2-A155	-0.058874317	-0.212467383	0.111168445	0.053495613	-0.10043586800000001	0.16736688	0.284841689	0.145290805	0.49715545	0.838051345	0.070501116	0.012363858	-0.44692812	0.173789781	0.41910011	0.660404474	1.484542196	0.079195548	-1.0047953109999999	nan	-0.11259682800000001	0.6194349020000001	-0.33060427800000003	nan	-0.263017199	-0.297551377	0.221264903	-6.61e-05	0.294762585	-0.349581239	1.5036143519999998	nan	-0.130710833	1.194259542	-0.190987963	0.8234432290000001	1.475807663	0.267913073	0.371220245	-0.271078215	-0.314967615	-2.221840293	-0.333445907	-0.20060778399999998	-0.017053486	0.36300114899999997	0.11377137400000001	-0.062053464
0	TCGA-AR-A0TY	0.05704721	-0.021949182	0.645562203	-0.09100867800000001	0.589049672	0.05202949900000001	0.376344099	-0.7082094990000001	-0.07249538400000001	0.064493966	-0.459402686	-0.039374284	-0.15906066900000002	-0.074382659	0.11226154099999999	0.001056812	0.048293978	0.007885965	-0.378572649	nan	0.031340511	-0.274262061	0.467351804	nan	0.12570915	-0.285957483	0.110364246	-0.076475506	-0.24842689699999998	0.150220508	1.045646723	nan	-0.033898223	-0.17340546899999998	0.17219234100000003	-0.23767895	-0.8703867209999999	0.157341504	-0.736163345	0.072831767	0.05810896	-0.146643966	0.178757645	0.105298059	0.256267096	0.257464601	0.426516544	-0.001036231
0	TCGA-A7-A6VX	-0.48821084299999995	0.136315471	0.09954467199999999	-0.20797279300000002	0.854420243	-0.263176082	0.412864474	nan	-0.071465492	nan	nan	-0.39524016700000003	0.645262079	0.24030881899999998	0.267102911	-0.643574799	-0.531008075	0.19802673399999998	-0.423343199	-0.00668366	0.002936254	nan	0.364062664	0.335835689	0.036340626	nan	0.182505981	-0.388440503	0.578595312	0.125328888	0.280253889	0.062069384000000005	nan	0.5786722670000001	-0.49032669799999995	0.409127585	nan	-0.279793222	nan	-0.408241896	nan	-1.13627675	-0.176259777	-0.031917648	-0.25109799	nan	-0.344636834	0.343275139
0	TCGA-BH-A6R9	-0.275132798	-0.174802183	-0.05227462	-0.048618882999999995	0.307337911	0.024009838	0.365994004	nan	-0.487279475	nan	nan	-0.144278141	0.31461543	0.223089065	0.21172892699999998	-0.545296121	0.100375083	0.130617905	0.126030203	-0.132445667	-0.13324746199999998	nan	-0.381414318	0.063462849	-0.054560675999999995	nan	0.36239877	-0.06967749200000001	-0.243531451	0.651317685	-0.265827928	0.25389764600000003	nan	0.074558503	-0.06400547	-0.40655797	nan	-0.245693793	nan	0.193587962	nan	-0.37916554	-0.005507621999999999	0.002200791	0.267005368	nan	-0.442765875	0.005675978000000001
0	TCGA-A7-A0D9	0.278088878	0.41290364799999996	0.24392163	0.5095856329999999	1.725478017	0.540611218	1.0306985229999999	-0.523996232	-0.439299383	-0.7923296890000001	-0.30389671	0.15917821699999998	0.363273494	0.149991177	-0.29250328600000003	-0.038794949	0.17633697199999998	0.182679719	0.147155617	nan	0.53444239	0.08535042	-0.753506138	nan	-0.35621003700000003	-0.69141379	-0.932803371	0.487370145	0.009933015	0.305175574	1.557419114	nan	0.010910848999999999	-0.08719299400000001	0.460814688	0.507194169	0.255518412	-0.017569813	-0.625802074	-0.651466691	0.10363842599999999	1.7032156580000002	0.536678213	-0.568287251	0.007390536999999999	-1.090662335	-0.399617025	-0.148420419
0	TCGA-D8-A1JM	0.11263478	0.299652922	0.141164036	0.18377257800000002	0.6706997170000001	0.123234162	0.290345605	nan	-0.150121386	nan	-0.064097582	0.029042787999999996	0.285241097	0.030555282000000003	-0.48668836200000004	-0.08323879	-0.8802990479999999	0.074450902	-0.773320241	0.516115494	0.41404032700000004	-0.372841342	-1.5011582780000001	1.582578976	-0.460455141	-0.425080722	0.022743599	nan	0.13944974300000001	-0.886747195	0.073900115	-0.19012386899999997	nan	0.49775865399999997	-0.38215019899999997	0.217948593	nan	0.102324365	-0.092856231	1.1787424309999999	nan	-1.458531946	-0.081994388	0.022596157999999998	-0.194767458	0.92221096	0.09519603800000001	0.20814452100000003
0	TCGA-E2-A1BC	0.019254165	0.137371419	-0.119185289	-0.084616618	0.161891444	0.020342768	-0.207433628	0.023606838999999998	1.258523574	0.565284876	-0.830400067	0.977470924	0.885076158	0.696378908	0.252500047	0.352459587	0.550363905	0.437129705	0.178254369	nan	0.78245292	-0.062077737	1.130453384	nan	-0.159985335	0.366636024	-0.708759598	0.136348755	-0.002188428	-0.093271899	0.997937753	nan	-0.609410175	0.5531259079999999	0.095840245	-0.039136463999999996	-0.989216726	-0.10580082800000001	-0.665275273	-0.145183127	-0.167472743	2.23047452	0.058491918	-1.3186690559999998	-0.6232752429999999	-0.692161373	-0.47616959299999995	-0.7927258429999999
0	TCGA-A1-A0SK	0.025614207000000003	0.206930635	0.652412703	0.46810404299999997	1.268646545	0.8137462879999999	2.337216649	-0.006304586	-0.793632366	-0.862458171	1.183418762	-0.094750927	-0.590392719	-0.12463739300000001	-0.227091929	-0.114119968	0.050411936	-0.404091136	2.457402534	nan	0.02410936	0.6078179770000001	-1.236093012	nan	-0.051741300999999996	-0.456341531	-0.717128454	0.143629228	0.40381619700000004	-0.05019703	2.500625161	nan	-0.053745377999999996	-0.379283349	0.137019695	0.8704338840000001	-0.166756693	0.249419329	1.101234062	-0.40830869299999994	-0.371028714	-2.075989368	-0.10290998800000001	-0.0007077860000000001	-0.20474896899999998	0.33483719	0.212614385	0.117968875
0	TCGA-A2-A0ES	0.213618484	0.31934495399999996	-0.39721704	0.156387997	1.013197839	0.36456946	0.765856078	-0.191846071	0.205628079	-0.074387448	0.967595926	0.008618351	-0.32166018	0.14880492	-0.14237598699999998	0.119713377	0.47312002	0.12904929199999998	0.609270498	nan	0.175375645	-0.058014091	0.306010826	nan	-0.23824325699999999	-0.00665134	-0.242926439	0.361607911	-0.317817704	-0.30435123399999997	0.22346452	nan	0.100647584	-0.268286852	0.254224035	0.016649617	-0.249717561	-0.118192257	-0.544977649	-0.32215908600000004	0.49042010700000005	1.171334345	0.454719727	0.168076065	0.317191727	-0.40381522200000003	0.08067594	0.02207129
0	TCGA-E9-A24A	-0.163432049	-0.026278091	-0.428209877	0.318929525	0.586819713	nan	-0.16960584199999998	0.629577651	-0.165423791	-0.557480793	-0.328827698	-0.006010733000000001	0.8751823209999999	0.526400237	0.488272504	0.581698861	0.107755425	0.432765215	-0.074787829	-0.44940235100000003	-0.059839795	0.282636994	0.743890429	-0.48176325200000003	nan	0.7481831999999999	0.032976692	-0.209492641	0.180101707	0.074746097	0.644790524	-0.171807995	-0.082433815	-0.031184317000000003	-0.14419905800000002	-0.467671639	-0.38005031200000006	0.275627848	-0.13702924800000002	-0.42614794100000003	0.09291301699999999	0.163489663	-0.20357172899999998	-0.14109441	-0.254629379	-0.136508181	0.023241105	-0.129108801
0	TCGA-BH-A1EN	0.602265374	-0.019150228999999998	0.09938687800000001	0.676268022	1.501874568	nan	1.2956356359999999	-1.103334315	0.5418396679999999	0.63311411	-0.14258305	0.6443540529999999	0.985091261	0.146167949	0.775229368	0.251174897	0.49833643299999997	0.29898908399999996	0.40268362799999996	-0.041796158	0.740520517	-0.39018645799999996	-0.519011632	-0.358975256	nan	0.066566242	0.024022956	0.269817939	-0.061001611	-0.39054159899999996	-0.586296953	0.099253102	-0.269987743	-0.93541764	0.21544170399999998	-0.728462803	-0.760579786	-0.437939755	-0.614729162	-0.324519524	-0.06750819799999999	0.970966216	0.24878461699999999	0.09121209	-0.799298005	0.295626808	0.007525223	-0.039357003
0	TCGA-C8-A12N	0.438822252	0.500608825	1.383170517	-0.165519674	-0.082120107	-0.284522819	0.822783624	-0.864688858	-0.9147440170000001	-1.060430854	1.286442045	-0.156340475	0.482661167	0.400422435	0.7997826990000001	-0.165326849	0.175120324	1.9485542790000001	1.73080451	nan	0.10976001099999999	-0.8023887140000001	-0.804221557	nan	-1.03201524	-0.24985301699999998	1.050004808	1.87650007	-0.084977266	2.020949115	2.61475617	nan	-0.6973538509999999	-0.5713038739999999	-0.312946087	0.347421204	0.452903505	-0.83204515	-1.86602286	0.040650427	0.875406349	-0.598736912	0.6266179620000001	-0.8792150670000001	-0.010082923	-0.49434416299999995	-0.32423017600000004	-0.777383108
0	TCGA-D8-A1X5	0.224672359	-0.032118703	-0.782185557	0.28374589699999997	-0.303882293	nan	0.746773295	-0.946356306	-0.051869378	-1.7589962119999998	-1.446273741	0.454294065	0.704931834	0.45017330299999997	-1.218580854	-0.0748623	-0.95187291	0.128947982	-0.294516422	0.10915151	0.204708086	-0.104062217	-1.8644180469999998	0.001611918	nan	0.002839517	-0.16302492400000002	1.151110438	0.139095101	0.248295287	-0.39643021100000003	0.385324106	-0.299398108	-0.860112428	0.647312605	-0.38842605799999996	-0.24764488	-0.120153984	-1.0501720429999999	0.5508914189999999	0.083325383	-1.005477822	0.012607171	-0.391928186	0.408145651	0.410382295	0.56313676	1.101749556
0	TCGA-C8-A1HI	-0.182356923	-0.052552197	-0.23871735800000002	-0.216317449	-0.652629141	nan	-0.41568382200000004	0.592988184	0.5031635839999999	0.592452462	-0.635930279	-0.142647062	-0.39146792	-0.5216723320000001	0.787285647	0.358353928	0.806414025	-0.088408776	0.323464138	0.706230356	-0.164950239	-0.005345272	-0.657978489	0.029783234	nan	0.052837216	-0.272327805	0.131270752	-0.087979179	0.090035221	-0.197156988	0.12388510300000001	0.15592804400000002	-0.13437876199999998	-0.025229212999999997	-0.569556603	0.151505599	0.09088033699999999	-0.21469972	-0.34461066799999995	0.180586765	0.7547376170000001	-0.064645337	-0.171860121	0.83019708	-0.090372429	-0.071466268	-0.082240837
0	TCGA-E9-A1N8	-0.002177358	0.08777704300000001	-0.676143629	-0.29075823100000003	-0.325413199	nan	0.25719675399999997	0.372442096	-0.642687386	-1.301007332	0.15002812	-0.161280062	-1.177291765	-0.569820112	-0.288585014	-0.10048836	0.13839822599999999	-0.317958342	-0.759114442	0.529198497	-0.043715786	0.465853461	-2.164579363	0.070435028	nan	-0.14734867699999998	0.092110604	0.258496689	0.54976146	-0.11360980400000001	0.926540397	0.000899095	-0.08730764699999999	0.527401482	-0.036825893	0.7148998409999999	0.067267784	0.7950365079999999	1.2275315409999998	-0.641865538	-0.128433586	-2.18153122	0.101881422	-0.258982344	0.28954253399999996	0.30187243199999997	0.060401221	0.200384585
0	TCGA-E9-A1NE	0.20275135	0.09244631699999999	0.411540167	-0.14139090599999998	-0.734109696	nan	0.0009592110000000001	-0.530907971	0.02043937	-0.24846079199999999	-1.383795672	0.239680045	-0.428151856	0.184736445	-1.062434511	-0.496614735	-0.536294348	0.417847431	0.611465849	-0.48619864399999996	0.345662608	-0.016094525	-0.9560317420000001	-0.456080379	nan	0.064119253	0.324334095	0.114401247	0.044963618	0.588279061	1.183411774	-0.00016528799999999998	-0.079323327	-0.98723821	0.091641443	0.413024932	-0.450775676	0.147004408	0.025205802000000003	2.060504171	0.335909535	0.7960030990000001	0.21444707300000002	-0.23544036399999999	-0.01663927	-0.660506583	0.078681036	-0.037894099
0	TCGA-MS-A51U	-0.123164754	-0.066955474	-0.5089794639999999	-0.248801866	-0.305388398	-0.44837084299999996	0.030647677999999998	nan	-0.305016572	nan	nan	-0.21399183300000002	0.89264158	0.520149228	0.5389170520000001	-0.053650174	-0.17008081100000003	0.19373248899999998	0.24999805600000002	-0.031871279	-0.288093899	nan	0.242884925	-0.23008361	0.155492654	nan	0.207817585	nan	nan	0.103804113	-0.017157016	0.06789386	nan	0.067687359	-0.436414796	-0.580478876	nan	-0.433861166	nan	-0.5310835970000001	nan	0.098590132	-0.325237425	-0.296037747	0.030233213	nan	-0.310325402	0.074508637
0	TCGA-BH-A0E9	0.035309407	-0.357739625	-0.5988488679999999	-0.576967317	-0.619678136	-0.5694014000000001	-0.31187667	-0.013268643	-0.275363911	-0.680169848	0.23280635600000002	0.065891492	0.608267687	1.033316215	0.047948025	0.14058069	0.643456017	0.046266394	1.451469151	nan	-0.116718783	-0.5015769870000001	0.090466255	nan	-0.071719554	0.13371000800000002	-0.503440593	0.167599537	-0.510697965	0.18178292699999998	2.1778750959999997	nan	-0.557224449	-0.685378532	0.08829499199999999	-0.266874955	0.276809273	-0.37210840100000003	-0.130310748	-0.9008009690000001	0.443185215	3.244476016	-0.343316481	-0.8793050579999999	0.8141987140000001	-0.8004963820000001	-0.679216777	-0.35187587600000003
0	TCGA-A8-A08Z	-0.402212225	-0.021065035	-0.686348214	-0.268046205	0.993839736	-0.291845501	-0.188498935	nan	-0.093543234	nan	0.18373515199999998	-0.25591549199999997	1.848836235	1.3627702730000002	0.7014154979999999	0.026441022	-0.229265749	0.57852978	1.8524802180000002	-0.030115682	-0.170547068	0.333600161	0.254106796	-0.6434320960000001	0.415348909	0.8045092859999999	0.10548608699999999	nan	0.030487759	0.158748418	0.40653591299999997	-0.8924112559999999	nan	-1.054788413	-0.694251128	0.377085305	nan	0.12855482699999998	-0.20978318699999998	-1.11802993	nan	0.052385809000000005	-0.46441831100000003	-0.21519016600000002	-0.103754069	0.10014495400000001	0.290252627	-0.21281847
0	TCGA-AO-A12F	-0.140741069	0.307463797	0.47996502799999996	1.327330809	-0.11023260800000001	0.19584132199999998	0.6010189220000001	1.3029884790000001	0.782054771	0.951146748	3.279950882	-0.6287439539999999	-1.268044683	1.781754187	-0.350826695	0.31775388	-2.735378973	-0.76504809	1.019762433	nan	-0.5592317729999999	0.17657621899999998	0.013611897	nan	-2.221688912	-1.23472009	-1.470206645	0.23801082899999998	1.110693071	0.253645481	-3.074334242	nan	0.023961532999999997	-0.0008753060000000001	0.0008753060000000001	-0.8577225629999999	0.7869017209999999	0.589091171	1.367483556	-0.690273383	-0.179778987	-0.140417818	-0.116286269	-0.018112096	0.7003201040000001	0.29314896	0.120698413	-0.07771520400000001
0	TCGA-AR-A252	3.5600000000000005e-05	-0.010338188	-0.515603667	0.423597269	-0.011621254	nan	0.307210696	0.148263869	0.99474253	1.190793802	-1.966820489	0.386993029	0.16176331	0.16807745100000002	-0.0031251259999999998	-0.535692202	-0.146891435	-0.176671733	-0.332666123	-0.346856118	0.003181807	-0.33454137	-1.906475735	1.6023681969999999	nan	-0.6728973109999999	0.044876497	-0.040110888	-0.191354699	0.503408329	1.053763559	0.06437231	-0.595631868	-0.18128110600000003	0.271330996	-0.016617347	-1.043135029	0.020470885	-0.627436082	1.999692518	-0.000346568	0.48588950000000003	-0.016301883	0.26157116399999997	0.5166425170000001	-0.298503556	-0.51100155	-0.044198415
0	TCGA-A8-A09C	-0.155496886	-0.175507153	-0.12049797300000001	0.020684288999999998	0.476214132	-0.081832956	0.008923556	0.002283613	0.866499783	0.894116877	0.991893665	0.150734795	1.4570628959999998	1.093844298	0.32213813399999996	-0.34005829	-0.569372738	0.08703721099999999	-1.013974895	nan	0.12621417599999998	-0.002283613	1.6998496459999999	nan	0.360002055	0.042617777999999995	-0.414903322	-0.301827162	0.584877524	-0.6106281170000001	-0.326819081	nan	-0.073882917	1.1564834529999999	-0.118841402	0.474803807	0.050195769	-0.304776369	0.012770877	-0.786595327	-0.22564431	0.367303924	-0.262445832	-0.37830456799999995	-0.279179041	-0.016941801	-0.14832563699999998	-0.39370495299999997
0	TCGA-A2-A0CP	0.046014455	0.22808573899999998	0.37995363299999996	-0.232362564	-0.5626935270000001	-0.05437406	0.485118392	-0.516720686	-0.7795596909999999	-0.44151351899999997	-1.42557938	0.067512643	0.670430944	0.310543413	-0.093602028	0.056980982	-0.35446463100000003	0.08241896900000001	0.737436509	nan	-0.074524411	-0.35185159200000005	-0.656724631	nan	-0.35732209299999995	-0.10863635699999999	0.057506484000000004	0.192123778	-0.494196655	0.441097746	0.34133458899999997	nan	-0.11144846	0.12556099099999998	0.07066138599999999	-0.100336761	-0.005830235	0.009282299	-0.763275708	-0.20454818	-0.081456848	0.587406836	-0.10844891599999999	0.025354195	0.006403496	-0.114047718	-0.295749576	0.141573016
0	TCGA-BH-A18F	0.048007897	0.065570558	0.54633647	0.067666675	-0.616018199	-0.209361409	-0.15137641300000002	-0.29464945600000003	-0.169030953	-0.060508089	0.273170527	0.8307063240000001	0.14629116	-0.027834536	-0.022115904	0.614966035	0.9479971420000001	0.441110834	0.910017561	nan	0.9015995720000001	0.13232644400000002	0.6894393809999999	nan	-0.024913827000000003	0.032041479	-0.271749782	0.254610918	-0.051967959	0.6226645120000001	0.830208631	nan	-0.171087157	-0.579593141	-0.055956984	0.5327475389999999	-0.148173286	-0.452099724	0.20217973600000003	-0.513258174	0.125360568	1.97423846	0.295006228	-1.576534646	-0.11677752400000001	-1.052840536	-0.39610045899999996	-0.65946381
0	TCGA-A2-A3XT	0.132083524	0.019215408	0.079516789	0.268406459	0.659520119	0.129177607	0.779635587	nan	-0.202162943	nan	-0.208161958	0.167118712	-0.443901624	-0.29181367199999997	0.373103691	-0.37482739	0.08500082199999999	-0.067514038	-0.006791044	-0.112281707	-0.068797677	-0.042933625999999996	-1.4158672019999998	0.775011393	0.96524495	0.11856860400000001	0.201925293	nan	0.44986896600000004	-0.255670037	-0.467516069	-0.216262645	nan	-0.262013552	-0.08576597300000001	0.851488902	nan	0.105546333	0.035175569	0.319690602	nan	0.301547012	0.141077638	0.047300333	0.248400586	-0.079254685	-0.286740925	-0.038328359
0	TCGA-AR-A24N	-0.180021386	-0.270821886	0.30848331100000004	-0.48899455	-0.183401542	nan	-0.542717556	0.11111967699999999	-0.600088281	-0.637008914	0.255504985	0.026014185	-0.39291525	-0.76509685	-0.120656906	-0.322018867	0.11233218699999999	-0.171060761	-0.5134414660000001	-0.166161299	-0.06983574099999999	0.08063427299999999	0.49862333299999995	-0.0058614209999999995	nan	-0.32724908	0.037344333	-0.10202920800000001	-0.162890972	9.059999999999999e-05	0.647491564	0.23258633899999998	-0.220731293	0.297599722	-0.211753962	1.377253366	0.518237553	-0.36203123299999995	0.075993998	0.444415371	-0.22815713399999998	0.714732722	0.17529972100000002	0.07849853799999999	-0.27229499	-0.029554717	-0.234472154	-0.007500682
0	TCGA-EW-A6SD	0.046845207	-0.17792389	0.09464288800000001	-0.074203202	0.15425378	0.11658135900000001	0.6855644359999999	nan	1.32632175	nan	nan	0.008060682	-0.555314741	-0.21225762399999998	0.15444348	0.014260697	0.038484009	0.501708696	0.378564169	0.034432952999999995	-0.285705606	nan	-0.20637078600000003	0.254990227	0.19481473	nan	0.157311024	-0.19819947899999998	-0.160039391	0.36902391100000004	-0.006084778000000001	0.06562004099999999	nan	0.19242610699999999	-0.16302650400000002	0.065029454	nan	-0.095095051	nan	0.025519414	nan	0.665765182	-0.331340747	-0.453845932	-0.182235239	nan	0.150593591	-0.166506982
0	TCGA-B6-A0RH	0.157304839	0.064567792	-0.16895527800000001	0.122067582	-0.855534921	-0.06980242	-0.452583654	-1.4085864609999998	-0.559853625	-0.991557577	0.038612555	-0.016472121	-0.16201291199999998	0.16089103400000002	0.165207779	0.033044019	-0.171354377	-0.108434319	0.259276291	nan	0.098584323	-0.11825023800000001	0.113459195	nan	-0.856758602	0.01318988	-0.18379558199999999	0.27707587899999997	-0.816651406	0.276025539	-1.239460403	nan	0.170616214	-0.544146084	0.8054140240000001	-0.46195588	-0.377430799	0.230664741	-0.713423665	0.285168676	0.20826967899999999	-0.503054334	0.229948409	0.11625560800000001	0.308439783	-0.142746745	0.244273758	0.21036676899999998
0	TCGA-E9-A1RC	0.003999277	0.08045614200000001	0.260945986	-0.507387843	-0.577322863	nan	0.269430832	-1.018768356	-0.732425786	-1.318256549	1.405718688	-0.039295083	0.052630849	0.098510926	-0.22760365800000001	-0.151683978	-0.13147500199999998	0.026843564	-0.78264948	0.161381939	0.20505668	-0.058632635	0.257584912	-0.295902574	nan	-0.065608424	-0.24052819399999997	0.191424134	-0.007949002	-0.616149705	-0.612030621	0.013416033	-0.114081294	0.22809795800000002	0.20235059800000002	0.01583067	0.452646328	-0.025624498	-0.45812013799999995	-0.577906692	0.102852457	-0.5853718139999999	0.042298231	-0.11727688	0.668892669	-0.315753258	0.12775261599999999	0.16970006199999998
0	TCGA-AO-A03U	-0.206526299	0.015635279	-0.225744721	0.491985314	1.351706988	0.073772214	0.54072697	nan	-0.8655796990000001	nan	0.46127453399999996	0.56665064	-0.044288599000000005	0.276615614	0.052991195	0.261430124	-0.255431353	-0.48497583299999997	1.5645617859999998	-0.211213963	-0.358111908	-0.210484377	-1.824803779	-0.795644894	-0.856876209	0.0	0.502504124	nan	-0.151088305	0.17833824	-1.081543216	0.33480740800000003	nan	1.478661044	-0.002913105	-1.099680373	nan	-0.551718604	-0.389960818	0.619405385	nan	-1.676295408	0.144378401	-0.408115643	0.392135926	-0.509769596	-0.099669122	0.44366619700000004
0	TCGA-A8-A09I	-0.191885936	-0.407237356	-0.119376266	0.192941936	-0.016250993999999998	0.22692774	0.322953482	0.424940186	0.137000814	-0.185800697	-0.536305068	-0.297654923	-0.668330863	-0.5803334720000001	0.680370193	0.198524648	0.644044472	-0.20046794899999998	0.071336055	nan	-0.34193956200000003	-0.24554346100000002	0.844462877	nan	-0.263614615	0.003480495	-0.258019465	-0.09457546900000001	0.177710057	-0.293264568	-0.33412207	nan	-0.14846008800000002	-0.127436372	-0.20237417300000002	-0.319826017	-0.098266335	-0.343136792	0.27778205300000003	-0.34130405399999997	-0.15439455300000002	-1.0761639379999999	-0.29368161800000003	-0.152630174	0.261763967	-0.060718489	0.061889507	-0.23526456399999998
0	TCGA-AR-A24Z	-0.34179995799999996	-0.294644892	0.000665472	0.04152694	0.401422469	nan	-0.085552697	0.8096917859999999	-0.126733271	-0.03751221	0.36029297600000004	-0.238005995	-1.22671807	-0.846833828	0.19682346899999997	0.563531487	0.38615409799999995	-0.772830008	-0.995635198	-0.44012431799999996	-0.277881469	-0.09057133	1.249147497	-0.196069479	nan	0.256700833	0.24524014	-0.5136401979999999	0.214232192	0.33864374	0.47938684299999995	0.018919962	0.054477455999999994	0.7612807309999999	-0.209890795	-0.180937846	0.835145293	0.33472020399999997	0.831606871	-0.38933436	0.210880289	-1.6211356630000002	-0.35302608700000004	-0.526162667	-0.04596798	0.480305441	-0.37575307799999996	-0.19591761600000002
0	TCGA-B6-A0IQ	-0.175870382	0.166712907	0.09640654300000001	0.48199687	0.46729491	0.0031030109999999997	0.753996642	1.361010075	0.9752824859999999	0.680288075	0.884342737	-0.217260913	-0.088692331	0.136499999	-0.984320254	-0.27820703	-0.334662051	-0.559386879	-1.168023316	nan	-0.296642449	0.785466727	-0.165964177	nan	0.382515228	-0.901518335	0.27556811600000003	-0.050621915	0.49393884899999996	-0.122855101	-0.382137085	nan	-0.270257384	1.129648241	-0.058802158	0.605889185	1.4592300580000002	-0.100162833	1.4042772019999998	0.47400861	0.0037216190000000002	-1.967234884	-0.239188732	-0.143095321	0.007422398	0.11296989199999999	1.043579967	-0.000156684
0	TCGA-AR-A1AV	0.004060653	-0.033985428	-0.292141711	-0.34804447	-0.586130945	-0.226515402	-0.384684057	0.6199724560000001	0.859330988	0.796336732	0.5937761460000001	0.261978333	-0.697722809	-0.366807008	0.159163744	0.582924619	0.953023078	0.09659601300000001	0.043128583	nan	0.296486772	0.08020346099999999	1.336220175	nan	-0.091273275	0.404866109	0.023311564	-0.008005821	0.39335057100000004	-0.031153327999999997	1.048840547	nan	-0.11240268199999999	0.103797468	-0.267965828	0.63888003	0.12145446800000001	-0.143760477	0.063907937	-0.747020668	-0.083352427	0.648101899	0.162253268	-0.43177504299999997	-0.328333759	0.098376286	-0.402138327	-0.44704163700000005
0	TCGA-BH-A0BR	0.07491110299999999	0.266997744	-0.004610601	-0.7388441570000001	-1.0466496140000001	-0.147097551	-0.274107563	0.363555911	-0.290127067	0.36734262799999995	-1.845544039	0.638422929	-0.318936323	-0.069200166	0.738292605	0.190481657	0.947297031	0.577246435	1.002061249	nan	0.531698393	0.033631832	0.682441758	nan	0.201238064	0.266044867	-1.178165961	0.056846917000000004	0.19816400399999998	0.138704622	-0.128016668	nan	-0.7201598379999999	0.131328678	-0.202005705	0.486675776	-0.42023388	-0.332709036	0.181781627	0.308369461	0.318316945	1.7358848930000002	0.371728689	-1.176526045	-0.07221385400000001	-0.928528885	-0.264013662	-0.588612513
0	TCGA-A7-A4SA	0.169891454	-0.079069366	0.41138974700000003	-0.016234146	0.510604484	-0.079408479	-0.22223420600000002	nan	0.50947883	nan	nan	0.008178632	0.496908523	0.22857297699999998	0.517994883	0.04187825	-0.018391553	-0.236812472	0.036809132	-0.062734585	-0.205089938	nan	0.421482552	-0.051429729	0.07377281200000001	nan	0.336075326	nan	nan	-0.013905755	0.007086538000000001	-0.163981686	nan	-0.672866772	-0.078924218	0.061032527	nan	-0.108779625	nan	-0.185367809	nan	-0.363530287	-0.066568803	-0.563323892	-0.06265074799999999	nan	-0.243347194	0.217584933
0	TCGA-AN-A0XT	-0.044400985	-0.01303762	0.645313705	-0.17107518600000002	0.11649924199999999	-0.186572967	-0.10181930199999999	0.391305479	0.627245258	0.704641965	1.444922709	0.05402041	-0.568595202	-0.28874859199999997	0.709609095	0.152837508	0.752526239	0.075514492	-1.071417027	nan	0.018910635	0.002116102	1.9090707740000001	nan	-0.995726288	-0.268892902	-0.136112089	-0.241038702	0.343457177	-0.14026386300000002	2.934566682	nan	-0.011078157	1.776813084	-0.017436103999999997	1.161042512	1.410105311	0.106899702	0.702296818	-0.6585869679999999	-0.21769975	0.41607851700000004	-0.14656233400000002	0.032799656	0.912525205	0.27361090899999996	0.102716736	0.009022391999999999
0	TCGA-E9-A1R5	-0.215561356	0.046131955	-0.09424678199999999	1.1028663090000002	0.855293622	nan	-0.438137833	0.379815654	-0.188068299	0.077971227	-0.44800423100000003	-0.167868299	1.350130209	0.537306492	0.13344388599999998	0.006178294	-0.09935459599999999	-0.174035368	0.165626631	0.268025618	-0.159690362	-0.23530521699999998	-0.498127383	-0.269508134	nan	0.409980523	-0.323634252	0.395465558	-0.23765092699999998	-0.076468565	-1.003507615	0.011853262	0.181458278	0.15262648199999998	-0.33911851	-0.134237302	1.321060484	0.063747128	-0.163772491	-0.548810142	0.02822779	-0.36917356	-0.161180365	-0.37098675799999997	-0.52490625	-0.17493418100000002	-0.315123781	-0.138914604
0	TCGA-E9-A1R7	-0.048540565	-0.071609794	-0.044743977000000004	-0.04780323	0.315229439	nan	-0.343879228	0.45119101799999994	-0.12138493300000001	-0.198553361	-1.433100835	-0.001402894	1.31461548	0.133711204	0.688039559	-0.10497118400000001	-0.375001484	0.22199527800000002	-0.23488086	-0.2512026	-0.093668301	-0.10398127300000001	-0.7702420109999999	0.123450793	nan	-0.19077705600000003	0.04914306400000001	-0.163183106	-0.023291361	0.085450505	0.422545984	-0.14255585199999998	-0.006275834	-0.850652567	0.083451044	0.479748757	0.7659170999999999	0.026769067	-0.254548994	-0.8232207990000001	0.20839917600000002	0.598440193	0.133561428	-0.118677108	0.003882134	-0.38504253299999996	-0.026851398999999998	-0.088990269
0	TCGA-EW-A423	0.24932710000000002	-0.038212362	-0.474997135	-0.004852755	0.28323078	0.009428048	-0.391276963	nan	-0.802318677	nan	nan	0.329243357	0.7982226109999999	0.479749383	-0.390314757	-0.248385506	-1.355481474	-0.144185487	1.121163839	0.129161417	-0.073928881	nan	-0.033473284	-0.189210057	-0.5931758020000001	nan	-0.001737013	nan	nan	-0.25782422899999996	0.059838418	0.166926914	nan	0.259184429	0.38393778100000003	-0.644975454	nan	0.14323670000000002	nan	-0.055315444000000005	nan	2.571910801	0.763620593	0.426247655	0.144666046	nan	0.253467561	-0.562022154
0	TCGA-E2-A1B5	0.34285598700000003	0.31457070600000003	0.737118472	-0.506084423	0.134521676	-0.196166385	-0.559671212	-1.297663622	0.609006256	0.43157172200000005	-1.417333353	0.8877126790000001	1.665336855	1.376971648	-0.47962946	0.10629517	-0.393602006	0.7020006259999999	1.312725661	nan	1.281353103	0.005333506	-0.447014859	nan	0.203329103	-1.164553258	-1.041691602	0.9374188	-0.511912085	0.40664271700000004	1.4511451430000002	nan	-0.37890214299999997	-1.320377738	0.726909375	0.17528138899999998	-1.103159251	-0.298034332	-0.985002961	0.256690549	0.6695631679999999	2.255841938	0.43239980299999997	-1.1377170079999999	-0.330391137	-1.255558422	-0.244523007	-0.22685430899999998
0	TCGA-A8-A085	0.039160401	-0.17076315600000003	-0.34309419399999996	-0.216039383	0.37686745	-0.07500688	-0.092518445	0.014717388	0.8969964220000001	0.955687143	-1.149001865	0.10106279300000001	0.020431793	-0.16161383699999998	0.006863139	0.011794483	-0.246435855	-0.08568295599999999	-0.569332246	nan	0.043003212	0.076240827	0.779725497	nan	-0.260256623	0.061008187	0.041716136	-0.08212177400000001	0.17793132399999997	-0.355721933	1.836855544	nan	-0.190353978	0.646976915	-0.276734584	0.946938356	0.521729979	-0.229263441	0.14948598800000001	-0.595807335	0.10861011300000001	1.169189337	0.046058095	0.18002175199999998	-0.28647218	0.034097949	-0.13309178800000002	-0.387800225
0	TCGA-BH-A0B3	-0.115403239	-0.11452804800000001	-0.035123761	0.19302369100000002	0.579909133	0.31673688699999997	-0.043791200999999995	-0.5514095720000001	-0.275980348	-0.370140559	2.158762148	-0.326833916	1.111583165	0.9169715490000001	-0.308162435	-0.08424760199999999	-0.17766928	-0.234580824	0.385035943	nan	-0.23891410600000001	-0.239890125	-1.022964143	nan	-0.216290882	-0.132959948	0.36231255100000004	-0.12234812	0.191099322	-0.048141659	-1.048098644	nan	-0.225714928	0.323115602	-0.173036665	-0.296810618	-0.042951212999999995	-0.280484227	0.135291524	1.014458182	0.03261764	-0.40334614799999996	-0.20834536399999998	-0.010094274	0.057358502	-0.181106486	0.19458346	0.058043504
0	TCGA-EW-A1P8	-0.091266278	-0.057515957	-0.16890978	0.33597384399999997	1.147146705	nan	0.629630616	0.028245492	0.49334557700000004	0.287250247	-0.026359267000000002	-0.024284302999999997	1.4618837830000002	0.867843299	-0.285280608	-0.32171229	-0.12758707	-0.067651847	0.234360144	0.595024316	-0.145057593	-0.10864408199999999	-0.7641476629999999	0.7811531709999999	nan	0.130838999	0.287127254	0.037191675	-0.005145685	0.39548478299999995	-1.311078744	-0.06579536700000001	-0.008061012	-0.38146560399999996	-0.145414567	-0.047522113	0.415660101	0.37920520700000004	0.19713635699999998	-0.722309427	0.045079676	-1.2321241920000001	-0.11663835199999999	-0.339366809	-0.119004759	0.442477578	0.175189067	0.17720808899999999
0	TCGA-A8-A0A4	0.124934696	-0.08540598099999999	-0.758929952	-0.069352777	0.40019144799999995	0.000820957	-0.18573699600000002	-0.312393192	-0.015157898999999999	-0.081479034	-1.080992889	0.098908475	0.6897881290000001	0.367379365	0.09496989800000001	0.274048619	-0.130515471	0.030454692000000002	-0.040947245	nan	-0.09358181900000001	0.101440776	0.8636710479999999	nan	-1.20372296	-0.041696928	-0.660733737	0.387463592	-0.266478772	-0.405220252	0.454379928	nan	0.245739878	-1.145257668	-0.24993654899999998	0.059773737	-0.67690973	-0.520215203	-1.007676225	-0.455547827	0.415757315	-0.173532462	0.223263442	0.165663582	-0.013890453999999998	0.06016576	0.373050411	0.020508309
0	TCGA-E9-A1RF	-0.039441604	0.061085886	-0.189673433	0.17840318300000002	-0.321792152	nan	-0.350045138	-0.141049702	0.044287686	-0.08906716699999999	-0.7737626999999999	0.072578642	-0.627701861	-0.603995677	0.8064938429999999	0.363903845	0.695584751	-0.278932124	0.205184695	-0.037458693	-0.124119749	0.058151250999999994	-0.28073575100000003	0.17320295800000002	nan	0.014760158	-0.08085589	-0.052934274	2.7300000000000003e-05	0.9582968159999999	-0.127207862	0.214560102	-0.095691014	-0.15956284099999998	0.236656726	0.37242211299999994	0.323166621	0.401260711	-0.068313623	1.136976883	-0.128251919	-0.307779077	-0.008651198	-0.10436094800000001	-0.203156482	-0.131447156	0.025265892999999998	0.05340772
0	TCGA-EW-A2FR	-0.07130286400000001	-0.112634629	-0.21073708600000002	0.15268948	1.585197105	0.330708264	1.313718086	nan	-0.332679993	nan	0.286092578	-0.151626696	0.057059393	-0.20947337100000002	0.08406201	-0.011775446	0.070188271	-0.027002303	0.39934362100000004	-0.16661815800000002	-0.039259516	-0.106005468	-0.385251601	0.8459077070000001	0.293774064	0.329687085	0.146350104	nan	0.145906736	-0.283113389	-0.5266319939999999	-0.243606595	nan	0.539312947	-0.385050344	-0.601248517	nan	0.04181295	0.30093801800000003	-0.056021192000000004	nan	-0.669761751	-0.059355665999999994	-0.10774135	0.137615916	0.082861331	0.304309753	-0.080078657
0	TCGA-OL-A66K	0.409526083	0.09187879300000001	-0.377782392	-0.199608168	0.060386216	0.23479726199999998	-0.298160718	nan	-0.36254943	nan	nan	0.30701591899999997	-0.209933564	0.403933864	-0.316156852	-0.18384067399999998	-0.023444632000000003	-0.232624544	0.396330319	-0.057392088	0.035893027	nan	-0.494440207	-0.09616863699999999	-0.067193296	nan	-0.21701894800000002	nan	nan	0.130148283	0.311295506	0.057682204	nan	-0.639796726	0.45566816200000004	-0.06867669	nan	0.42925582700000003	nan	0.155293031	nan	1.370390501	0.589717058	0.12243913099999999	-0.093741138	nan	0.261205322	-0.6578987
0	TCGA-A2-A0D0	0.001584527	0.35019028700000004	0.46202586	-0.013814795	-0.761157162	0.09201543599999999	0.585804157	-0.459336181	-0.342791643	0.28615498699999997	0.507003961	0.043702685	-0.077692227	0.685764087	-1.055538279	-0.308385278	-1.221584854	-0.072233459	1.5350968999999999	nan	-0.09969886900000001	-0.24419243399999999	-1.257427873	nan	-0.51020777	-0.574192731	-0.040102342	0.132464164	0.312863796	0.6403110089999999	-1.102575294	nan	-0.303095315	-0.100350492	-0.023393256	0.650799817	0.11157272800000001	0.154999946	0.20048017699999998	2.870078517	0.16380996	-0.56284644	0.048963735999999994	-0.063237112	0.154424721	0.149922668	0.429389605	0.235647598
0	TCGA-A2-A3KD	0.6446404929999999	-0.008665842	0.163462864	-0.026489162000000004	-0.656872994	-0.325717269	0.010790123	nan	-0.628386536	nan	0.9449979479999999	0.010785432	0.029598338999999998	0.015267441999999999	-0.20758499100000002	0.60724767	0.74541367	0.17660129600000002	-0.574539782	-0.269235169	0.6541619160000001	0.0	0.7902749659999999	0.163397498	-0.20950663100000003	-0.20249352399999998	-0.083026717	nan	-0.243250634	-0.33404065	-0.7435744670000001	-0.121475278	nan	0.07191551	0.39480504200000005	-0.663223945	nan	-0.099692987	-0.517756074	-0.178227892	nan	0.028482557999999998	0.008041785	-0.07212404900000001	0.838177008	0.117389054	0.506236616	-0.074542237
0	TCGA-D8-A1Y3	0.08096793099999999	-0.004923923	0.6826122240000001	0.863371705	1.6706822730000002	nan	2.457382528	0.253899127	-1.2595242629999999	0.991123181	0.689071482	0.21856313600000002	-1.149637781	-0.730717818	-0.843500845	-0.8869990809999999	-0.981967523	-0.047877885999999995	-0.322783343	0.816194717	0.022510832	0.339085343	-0.368991925	0.613511811	nan	0.246452471	-0.591391417	-0.080135378	0.313880292	0.237259771	-1.300288704	0.181344846	0.08466079	0.404092778	-0.152373872	1.286406545	1.031176385	0.123509871	0.76551553	1.478933333	-0.25370649	-1.071218793	-0.046932247	0.214140792	-0.509954864	0.301192195	0.481627669	-0.064415344
0	TCGA-BH-A0E2	-0.0043404559999999995	-0.14263266300000002	0.072754691	0.131794936	-0.512947415	0.123533716	0.682985153	0.35434266799999997	-1.197843095	-0.6656063839999999	0.300411138	0.021122596	-0.6343804120000001	0.020766101999999998	0.187849522	-0.344263634	-2.170823909	0.075364997	0.091307062	nan	-0.048389308	-0.754621055	-0.42838927200000004	nan	-1.513233675	-0.179859395	-0.605950832	0.121878278	0.026360226	-0.012118404	1.965854455	nan	0.055812033	-0.395867919	0.125150566	0.30933917699999997	1.056452677	0.057172987	0.305049324	-0.040136555	-0.390090572	-0.24465220699999998	-0.01645388	0.043099352	1.022348698	-0.379165013	-0.12365236800000001	-0.068568937
0	TCGA-D8-A146	-0.217027375	-0.09970181300000001	-0.15314098199999998	0.169027305	-0.17514268800000002	-0.007096194	-0.102515484	0.21151207100000002	0.306770363	0.090343458	1.2141108109999998	-0.32129683800000003	0.7257984359999999	0.784325191	0.809459899	0.307863854	0.7743617620000001	0.025902112999999997	0.8200382140000001	nan	-0.12085326	-0.203026708	0.906005884	nan	0.035191015	-0.054333726	0.420853075	0.203936525	-0.094378926	-0.010387414000000001	0.290181738	nan	0.08179579599999999	0.8113725159999999	-0.076013028	-0.390880755	0.06920747299999999	-0.016599841	-0.15517592	-0.38711863	-0.161545548	0.393836578	-0.094525386	-0.215895814	0.39336485	-0.282065939	-0.258696506	-0.111784605
0	TCGA-A8-A06N	0.49026232	0.33492445600000004	-0.077318624	-0.11925516	0.131152515	-0.126250099	-0.367930225	-1.028250135	-0.280506049	-0.023769134	-1.5779471269999998	0.35565419299999995	-0.258526054	-0.12410113800000001	-1.164001294	0.003636114	-0.20766228399999997	0.134078604	-0.397472555	nan	0.446374031	-0.373780932	-0.7164486459999999	nan	-0.7125555809999999	-0.472718611	-0.644044698	0.253051101	-0.357601558	0.090932346	0.48920148700000005	nan	0.25288176	0.46878839299999997	0.057803484	0.5278636210000001	0.8505579809999999	0.101526355	-0.9243037690000001	-0.140910098	-0.26190471	-0.56120941	0.22773960199999999	0.38342077700000005	0.23162856	0.225997528	-0.310490471	0.143014008
0	TCGA-C8-A274	-0.025437734	0.05291284	-0.234021764	-0.275759871	-0.065465167	nan	-0.078352378	-0.231247836	-0.39897909	-0.9048079179999999	0.05581109	-0.029845182999999997	1.155923767	1.142415965	-0.309653915	0.27948665100000003	0.18826526100000002	0.274971559	0.087681458	-0.11678020900000001	0.147635825	-0.08728514300000001	-0.032474277	0.177975104	nan	0.18155411300000002	0.08938048400000001	0.004933908	-0.057342069	0.235897511	-0.326505039	-0.16786497399999997	-0.054633489	-1.64423776	-0.11275351	-0.515281422	-0.206835675	0.041543034	-0.356754687	0.174932697	-0.000314277	0.16702226	-0.05344394400000001	0.12280705199999999	0.934332536	-0.124337505	0.41131036600000004	-0.09824929
0	TCGA-BH-A0B9	-0.275401795	-0.057415444	-0.12149044699999999	0.17219095	0.710215096	0.160580715	0.32120514	1.077598643	0.07628386599999999	-0.567762827	0.9187724909999999	-0.024608561	0.29681892	0.054689523	-0.45524852	-0.216939678	-0.034994479	-0.16359875599999998	0.03038604	nan	-0.086823325	0.042518302	-0.7253664209999999	nan	1.2792040009999999	0.551553662	0.440888593	-0.181538493	0.476892398	0.072679068	1.546412255	nan	-0.220345617	0.64965252	-0.258050085	0.44938406	0.495681693	-0.17267147	0.937584621	1.287912718	-0.306569977	-0.25351582699999997	-0.14977733699999998	-0.20141813	-0.328967325	0.671971608	0.32018147199999997	0.09140231300000001
0	TCGA-BH-A0BT	0.363778561	0.48558167399999996	0.22329294100000002	-0.117304295	0.18409671600000002	0.061920004	-0.06404	-0.322171737	-0.878153717	-0.582819901	-0.625854377	0.2121625	0.737734645	0.9570156609999999	0.30933850399999996	0.101782124	-0.607748283	-1.596037422	0.578696333	nan	0.579158145	-0.316298941	0.8980987909999999	nan	-0.106461998	0.043655714000000005	-0.459918371	1.272313485	-0.47586963	0.014107197	-0.060245993	nan	0.24630077399999997	-0.554785867	-0.10273792	-0.351363005	-0.5265315970000001	-0.11616255	-1.137194582	0.043748585	0.427941605	0.193519644	0.347289125	0.355331326	0.097069179	-0.053497841	0.163148679	0.037677942
0	TCGA-BH-A0GY	0.101250329	0.34258652700000003	1.1840185859999999	0.364796721	2.340856872	0.293432018	0.9663047379999999	0.061283622999999995	0.034561029	-0.530775266	-1.70400327	0.007986562	2.217920983	1.6264764569999999	0.28972596300000003	-0.31400459999999997	0.554398525	0.31299722399999996	0.9967637770000001	nan	0.951800471	-0.235994973	0.602757581	nan	0.76841653	-0.6795276720000001	-0.758480341	0.6911038629999999	0.244602657	0.7525671190000001	-0.43989656200000005	nan	-1.395778299	-0.40100232799999996	0.47783422200000003	0.050000139000000006	-1.048751421	-0.591939959	-0.9260795140000001	-0.237500085	0.156631043	1.86348509	0.635902825	-2.396959582	-0.206326818	-2.177333086	-0.5034738089999999	-0.665607748
0	TCGA-BH-A0AV	0.283513142	0.6820578	0.12236167699999999	-0.450220871	-0.8101684579999999	-0.34843749	-0.22795756	-1.4449471809999999	-0.159891801	-1.459892692	1.203210939	0.031496567	-0.299780095	-0.088626475	-0.349691345	-0.103086452	0.661727076	0.339061913	2.04022934	nan	0.777106442	-0.079323857	-2.063628623	nan	-0.240838064	-0.07959595	-0.278735391	1.446983444	-0.099380927	-0.224114851	-1.980458914	nan	-0.30015541100000004	-1.2294798759999999	0.806777325	-0.731747253	-0.966192095	0.39880327600000004	-0.31119574	0.48972004399999997	1.38644677	0.984288389	1.02066807	-0.539872586	0.574722765	-0.15313147400000002	0.8035906620000001	-0.00974816
0	TCGA-PE-A5DE	-0.285560549	0.212820308	0.106796789	-0.280456963	-0.888602736	-0.642339415	0.19515582199999998	nan	0.099948276	nan	nan	0.45688286899999997	0.029299432	-0.09381606699999999	0.567237866	0.660784307	0.8605105390000001	0.228076859	0.8009141009999999	0.43164036	-0.058472628	nan	0.306763505	-0.012464543	1.551813979	nan	0.9370033720000001	nan	nan	0.745760568	1.1316610809999998	0.369647175	nan	1.445997365	-0.798326474	0.072416865	nan	-0.881462318	nan	0.808946762	nan	-1.005892961	-0.44149765799999996	0.132526796	-0.28426785	nan	-0.9475220040000001	0.409787464
0	TCGA-E2-A1L7	-0.594964412	0.08771611900000001	0.076973006	0.510864595	-1.5834928380000002	nan	0.20370072	-0.20552022399999997	-2.192865055	-2.092424513	0.6294714920000001	-0.459897902	-1.987449831	-1.6274654219999998	1.3135354609999998	-0.05990174	0.602902514	-0.039962119	-0.400775021	-0.45707069200000006	-0.419977518	0.918299619	1.96671118	-0.357657144	nan	0.18879766	-0.36385433	0.223365263	0.520918444	0.12374148300000001	2.435000113	0.22714908	0.331298937	0.148103749	-0.09740688300000001	2.4899398059999998	-0.21320672100000002	0.6057776770000001	0.785618083	2.496243568	0.30325626699999997	-1.144378235	0.327390562	-0.441655187	-0.7841799279999999	0.255327505	0.513684259	0.0046662579999999995
0	TCGA-AR-A0U1	-0.166024465	-0.360579655	0.602454869	0.75590726	1.348897375	0.765234649	-0.11043875199999999	-0.142418251	-1.171208793	-2.22058979	2.1890718909999998	-0.028623704	3.39366655	2.1309709619999997	-1.1287221570000001	-0.40864619	1.383519524	-0.7433598220000001	0.580514134	nan	-0.167340417	0.38480432600000003	-2.738513621	nan	-0.438590336	-0.31114411399999997	-0.082990069	-0.7838933370000001	0.146550036	0.150709462	-1.95327482	nan	-0.22038196699999998	1.7486175830000001	-0.171607318	-0.709592265	0.631343786	-0.062720045	0.9003646909999999	1.8276938759999999	-0.385892015	0.013705593	-0.285640719	-0.08649213800000001	0.847766809	0.571681065	0.259428168	-0.033921816
0	TCGA-EW-A1IX	2.370698261	0.739631697	-0.682746669	-0.85392929	-2.454436958	nan	-0.099545661	-3.862984078	1.41627945	0.695159986	0.979251298	2.333091519	4.137672546	2.890118493	-1.680437084	0.21083207699999998	-1.230115461	0.97631273	0.630146462	0.551953193	2.382891693	-0.45682032	-2.8183154189999997	-1.972674946	nan	0.5840322139999999	-0.8729045	1.493240151	-0.8962867290000001	-1.218673978	1.925230481	1.133634548	-0.12378057	-1.992460814	1.147514392	-1.6928134730000002	-2.345798519	-0.811842092	-3.853376952	-0.281459053	0.34213516299999996	3.717942794	1.319758054	1.333534124	-0.37061263	-1.15661126	1.7421425169999998	-0.10135396099999999
0	TCGA-D8-A1X8	-0.18080300600000002	0.288696706	-0.590256211	0.664839754	-1.061442322	nan	-1.297687611	0.485212582	1.337117507	1.515862157	0.34957233299999996	0.306804402	3.9736439789999998	2.169604388	0.12195991199999999	-0.9406779559999999	-1.594954365	0.353811111	-0.575378197	-0.16440248400000002	-0.214804632	-0.101788324	1.307477467	-1.09811882	nan	0.072636157	-0.130601416	0.11242409199999999	-0.135637035	-0.274823714	0.79058765	0.6555823510000001	0.27204217	-2.436075748	-0.246103235	1.9080281590000001	0.6144163189999999	-0.50380477	-0.259138358	-0.6079638070000001	0.143672624	1.178680599	-0.091573747	0.350506827	-0.803656312	-0.32324993399999996	0.141444562	0.170702281
0	TCGA-BH-A1F2	0.152596922	-0.185699647	0.694160993	-0.251369891	-0.755761681	nan	-0.34678939	-1.180999141	0.765207947	2.111445217	-4.252808842	0.496501694	-0.62508172	-1.2952343290000001	-0.173144351	0.284509676	0.9890666370000001	0.350669009	0.431502919	0.313572804	0.09606118599999999	-0.307054827	1.264520209	0.481259692	nan	0.009751323000000001	0.565885924	-0.148703305	-0.09830549	0.014387293999999998	-1.473845235	0.088877839	-0.016975823	-0.265319343	-0.13960071	-0.751297572	-0.553766824	0.500560252	-0.360671639	-0.819617594	-0.055930795	0.720007097	-0.0221857	0.246190789	-0.22147156899999998	0.632419714	0.01707608	0.105710209
0	TCGA-A2-A0CK	-0.083164132	-0.082220498	0.09375269300000001	-0.859333948	-1.488485913	-0.7409196259999999	-0.50680445	nan	2.028444531	nan	0.548988887	0.052505431	-0.5892145320000001	0.045217638	0.005492797	0.323750965	1.2562729540000002	0.245150533	0.314818973	-0.445731741	0.007042779	0.361412378	0.866370567	-0.112998023	-0.252972808	0.126804971	0.635174012	nan	-0.004949844	0.058964967	1.755573824	-0.478946087	nan	-3.1667304	0.021374788999999998	2.115755894	nan	-0.16082478	0.318482808	-0.281524509	nan	-0.377134446	-0.451487226	-0.267726305	-0.251506948	-0.102884271	-0.29504022399999996	-0.327961787
0	TCGA-AN-A0FS	0.38624269299999997	0.218483339	-0.16128534	0.612772595	-0.519734006	-0.8481855709999999	-1.087311063	nan	-0.23922532	nan	0.642924552	0.39820648200000003	-0.014018936999999999	0.093596573	-0.401515396	0.068022262	0.31699770899999996	0.18558361199999998	1.046144238	-0.40535035	0.42852915	0.106445085	1.7600858780000002	-0.605315488	-0.855123787	0.151433216	-0.147017335	nan	-0.465559835	0.21342041	1.1418452890000002	-0.35387628600000004	nan	-1.663728899	0.35548707399999996	-0.636782359	nan	0.200039711	0.022713631	-0.44360827	nan	2.510805025	0.302905747	0.7426087140000001	0.324663669	0.210289764	-0.155418707	-0.548446772
0	TCGA-BH-A0E0	-0.11197314	0.274886422	-0.047962912999999996	0.300794766	0.042234557	0.338841039	-0.201129127	-0.09965043400000001	1.27442502	0.5916371189999999	0.44474783700000003	0.262172105	0.96154509	0.860060748	0.623178352	-0.195978281	-0.713102462	-0.22527212100000002	-0.776564838	nan	-0.12068117	0.519265278	-1.728254098	nan	0.076574945	0.049942819000000006	0.28666613399999996	-0.11773410599999999	0.5722196979999999	-0.34006441600000004	-0.25367180699999997	nan	-0.21670166	0.193258419	-0.160153001	-0.521124212	1.120762678	-0.20470964600000002	0.601435581	-0.8820306240000001	-0.41190153399999996	-0.989560001	0.13175023	-0.108376185	-0.42945851700000004	0.220736723	0.30265820000000004	-0.237639137
0	TCGA-BH-A1FC	-0.549455512	-0.123050124	0.8127314940000001	0.744236723	0.176365855	nan	1.53318231	-0.320697016	1.32291609	1.3664376219999999	0.854952446	-0.46782158799999995	-2.400772365	-1.3994977919999998	-0.009065702	-0.620469124	0.415587304	-1.178784067	-0.887192353	1.5121573369999999	-0.504268932	1.7853948069999999	-3.440703047	2.878809485	nan	0.02893392	-0.53846878	0.199037013	1.0962739959999999	0.059931109	-1.537429416	0.425545136	-0.231498272	-0.663447862	-0.114018787	1.8512378680000001	-0.139600481	0.514089791	0.554291859	6.393500228	-0.29800404	-2.766722899	-0.177428371	1.101876036	-1.553110024	1.464911115	1.146149307	0.293515084
0	TCGA-A8-A076	0.054999135	-0.419332296	-0.22821590100000003	0.126040089	0.975153956	-0.059249995	-0.693925033	-1.435239694	-0.990538202	-0.747281025	-2.356556769	-0.034050923	1.640292349	0.575582845	0.7814387690000001	-0.040651341	0.154337891	-0.293780117	1.5599766130000001	nan	-0.18706070800000002	-0.514171124	0.5999187810000001	nan	-0.48182523299999996	0.356406348	0.045430477000000004	0.628007599	-0.603559972	-0.181148566	-1.0445465109999998	nan	0.095476497	-0.148170825	0.064932668	-1.630780976	-0.8996839879999999	-0.26312755	-0.628073541	-1.12007708	0.582003719	1.993693018	0.17759798100000002	0.204154576	-0.230790899	-0.8576363690000001	-0.395590784	0.013633451999999999
0	TCGA-A8-A06P	0.26071766	1.1017738320000001	0.8112514129999999	0.34188457	2.143374471	0.135067567	0.832430569	-0.896753426	0.549102768	-0.002291791	-1.1880345209999998	1.157831471	4.360988338	2.1306746640000003	-0.888616194	0.11352238099999999	-0.39680285200000004	0.429097481	1.209517042	nan	1.5015510419999998	-1.22010838	-1.4813025819999999	nan	-0.501349065	0.169914653	-0.521375676	1.067097522	-1.5008589159999999	1.603754954	1.6678086090000002	nan	-1.570481848	-0.39553455299999996	0.914877347	1.176679778	-1.771263398	-2.232900306	-2.162592189	-0.326625956	0.7945987940000001	7.280035627	1.447090966	-2.442063503	0.7571255570000001	-1.804288765	-0.89028948	-0.614705267
0	TCGA-D8-A1XJ	0.258752724	-0.14628329699999998	-0.975660656	0.12489703	0.15940298	nan	-0.157717244	-0.44087751700000005	0.369409219	0.12391161699999999	2.633347285	-0.379804013	-0.51229866	-0.471526595	-0.128312547	-0.209014273	-0.271109614	-0.033900348	-0.560741492	1.470865404	-0.234814059	0.06273037	0.254852575	1.519005748	nan	-0.230216432	-0.035476669	0.044378602	-0.02203956	-0.43975911100000004	-3.112435081	-0.39248402600000004	-0.027464872999999997	-0.332113799	0.14950434099999999	0.19301279300000002	-0.665478394	-0.153834887	0.21088332199999998	-0.406980894	0.030709912000000002	-1.7735730280000002	-0.18857834199999998	-0.614013724	1.951880614	0.337810496	0.624046778	0.30854597899999997
0	TCGA-AR-A24S	0.280232396	-0.556621146	0.42915533899999997	-0.728158086	-1.50341262	nan	-0.816321477	-0.775801312	-0.948164343	0.358697363	2.2149261069999997	0.6697124520000001	-0.948428817	-1.085184004	0.95603683	-0.22518675800000001	0.651687437	0.164867981	0.6904972890000001	0.65658342	0.617819252	-0.240572278	2.328719175	1.271611106	nan	1.360253691	0.416624668	-0.19864108800000002	0.163126613	-0.116035126	-0.54901312	0.121235085	-0.12943100400000002	0.16445832	-0.022356327000000002	1.629070979	0.372512361	0.164557758	1.153087806	0.18593884300000002	-0.538155158	-0.546170215	-0.068783133	-0.18775015899999997	-0.26623325800000003	-0.62180911	-0.305861786	-0.010307700999999999
0	TCGA-BH-A1F6	0.31561004	-0.081261137	-0.10586679800000001	-0.539461353	0.007358906	nan	-0.542877406	-1.8868550130000001	-1.049764948	-1.6096113859999999	-0.51788804	0.584201214	-1.254898058	0.06062286	-1.6649050369999998	-0.839223297	-0.702728398	-0.520141548	1.384954455	0.443868794	0.18041082	-0.134195915	-4.096260738	1.408682082	nan	0.657162777	0.289184298	0.273881272	-0.045207452	1.0014440999999998	-1.510169497	-0.20229572399999998	-0.479423029	-0.208228895	0.179351435	-1.8256609659999998	0.165066101	0.56590309	-0.221812543	3.0454387689999995	-0.044851173	-1.149030136	0.28370909899999996	-0.11294807	-0.535247255	0.983936156	0.9706631259999999	0.556603011
0	TCGA-A2-A04Q	0.715203963	0.553088673	-0.96188847	-0.10151458699999999	-1.074581568	-0.145287141	-1.133820103	nan	-1.9030675540000002	nan	-0.25660964199999997	1.120195812	-0.292467245	0.681556895	-1.2464958879999999	-0.638559938	-0.921352871	-0.026660563999999998	1.3717499519999998	-0.079792182	1.124460884	0.120115801	-0.77582227	0.53963725	0.40454497100000003	0.555139498	-0.116345715	nan	-0.44659616700000004	0.20042172	0.371335343	0.0	nan	-0.7072222290000001	1.316251852	-0.017136955	nan	0.09436392699999999	-0.507683409	1.5576753019999998	nan	1.4322620330000002	0.324695723	0.402496544	0.423946059	-0.27723293	0.675066823	0.11638405800000001
0	TCGA-PE-A5DD	-0.356526886	0.183205113	0.26302131	0.057974516	-0.171256701	0.24547407	0.796917245	nan	0.060662677000000005	nan	nan	-0.34114442799999994	0.516799543	-0.008074132	0.587889669	0.47024957799999995	0.68685434	0.288852434	-0.791005924	1.917704179	-0.391849469	nan	3.134715662	-0.36997849200000005	-3.489562056	nan	0.243832821	nan	nan	0.474035873	-0.48052535399999996	0.261128906	nan	-2.29923805	-0.49942786299999997	-0.26086804	nan	-0.062291362999999995	nan	-0.885881411	nan	-2.157883666	-0.46837044899999997	-0.22189984899999998	0.39101921700000003	nan	-0.407729745	0.139785065
0	TCGA-5T-A9QA	-0.716267731	0.306528788	0.49142497700000004	0.8892036870000001	1.995808449	0.608007184	2.388430901	nan	-0.718386746	nan	nan	-0.739146092	-2.263445499	-1.560242104	0.354992882	-1.88145863	-1.8774344369999998	0.548369792	-2.317969311	-0.176912828	-0.166040246	nan	0.6337795589999999	2.973840351	0.512663671	nan	-0.45330909999999996	-0.6403203129999999	1.684886209	0.536576407	0.815943402	0.290225666	nan	1.37504476	-0.6894761220000001	0.122701825	nan	-0.63775405	nan	-0.7787010740000001	nan	-4.258921227	-0.470572142	0.08206890900000001	-0.310779595	nan	-0.677899948	0.740670229
0	TCGA-E2-A1LS	0.500940312	0.274852046	-0.313186052	-0.397698661	-0.559560211	nan	0.28224758899999997	1.882729162	-0.54399238	-1.6085926119999998	1.445085049	0.622568	0.139956499	0.36100759	-0.034862082999999995	1.084359432	1.367013695	-0.713459538	-1.208558062	0.9379544320000001	0.5974434120000001	0.21222246	-0.671782054	0.209974822	nan	-0.707158792	-0.003840495	-0.040596979	0.822556695	-0.7873292209999999	1.216778058	0.38235406899999996	0.196938064	5.7929993820000005	0.020690679	-0.58237705	2.540379925	0.254010544	0.174597246	-0.8231649740000001	0.387675502	0.8165089990000001	-0.062120287999999996	0.048522645	1.5693753959999999	1.02879717	0.668243122	-0.17375786199999999
0	TCGA-E2-A14Q	0.0032618390000000003	-0.421864736	0.22376294	-0.458279494	0.234167292	-0.202771415	-1.2453910129999999	1.592845255	0.6119637170000001	0.220278158	2.66750549	0.515987748	1.685019593	1.210853695	0.909235621	0.906447346	1.140405075	0.33643651399999996	-1.264917412	nan	0.18999808699999998	0.19132016100000002	2.441115113	nan	-0.269960113	-0.017865635	0.9935933990000001	-0.151855136	0.242828395	0.425380455	1.551389816	nan	-0.58468195	2.840654798	0.16157755599999998	-0.045106082	1.2767168709999999	-0.49933661	1.014610944	-1.495243206	-0.40521594200000005	-1.088407597	-0.302304894	-1.193869817	-0.270774813	-0.047401495	-0.239128466	-0.739827837
0	TCGA-E9-A5UO	-0.09406846099999999	0.203704076	-0.9113274729999999	0.295496087	0.503927298	0.010270663000000001	-0.074314132	nan	2.39951779	nan	nan	-0.10700518099999999	-2.265569904	-1.2372096670000001	-0.98228725	0.176774171	0.566112285	-0.401261559	-2.049696827	-0.27816245	0.45545294	nan	-1.121526463	0.274182543	-1.339671433	nan	-0.5747937	nan	nan	-0.394423178	1.719932775	-0.818271167	nan	2.815162775	0.21929607399999998	0.9958431809999999	nan	0.19970599600000002	nan	-0.62550512	nan	-0.9876363570000001	-0.241727288	0.0	0.432002724	nan	-0.383684576	-0.14363859199999998
0	TCGA-E2-A154	-0.194494511	-0.457057595	0.54982677	-0.274814385	1.71505857	0.158620022	0.18450990399999997	0.8365686370000001	1.126167277	0.836164554	3.6052796839999997	0.171949168	0.014647728999999998	0.7274151590000001	0.345736747	-0.236460284	-0.760020363	-0.25802736	-0.410401415	nan	-0.054911853	-0.120024743	3.012000183	nan	0.210894218	0.049572442	0.609361675	-0.341585889	0.020682487	-0.725854647	0.24075576199999998	nan	-0.271346375	1.079781904	-0.87907933	0.20610504899999998	0.633877073	-0.524832483	0.6713259359999999	-0.569925735	-0.7811785609999999	-1.331635782	-0.9052581909999999	-0.614677768	-0.44273326399999996	0.7886801259999999	0.238769609	-0.36801763200000004
0	TCGA-E9-A229	0.322597558	0.195378582	-0.429709977	0.8598209459999999	0.770404538	nan	-0.911697421	0.241740928	0.301719775	-0.551803579	-1.485863173	0.47572167200000004	3.7891398489999997	2.577312064	-2.73077662	-0.361164084	-0.490064137	0.22563017300000002	0.713767991	-0.97845303	0.240230928	0.37867206600000003	0.202450905	-0.460754658	nan	0.428122977	0.630678106	0.367174102	-0.23074677100000002	1.1372590340000002	0.733680914	-0.14709952099999998	-0.551629474	-0.645299556	-0.094658401	-0.137564855	-1.124220819	0.27208119	-0.054866262	0.37141256899999997	0.511194386	3.182814735	-0.259312965	0.070157055	0.10629534800000001	-0.019775453999999998	0.01126827	-0.244505907
0	TCGA-E2-A10C	0.40112580600000003	0.261414447	0.24782173300000002	0.37694679999999997	1.2026903	-0.003473629	-0.131049431	-0.278755755	0.019129573	0.332167379	-1.763712942	-0.13505419800000001	1.746741534	1.190753087	-0.7386016870000001	0.143730573	0.130320093	0.14173862199999998	1.0231956229999999	nan	0.540329842	-0.209551173	0.612550962	nan	0.007672643000000001	0.46616186299999995	-0.21489112600000002	0.550231062	-0.275583813	0.7156455429999999	0.22170859399999998	nan	-0.010524855	-0.48487344299999996	0.786398178	-0.033289576	-0.426824844	0.069579111	-0.767325765	0.249239493	0.601110569	2.078082811	0.48701629999999996	-0.12663396400000002	-0.274404176	-0.567401673	0.10901898300000001	0.11542574900000001
0	TCGA-AC-A6IX	-0.539390602	-0.805188118	1.182109835	-0.040951552999999995	0.812865603	0.496942655	0.655660746	nan	0.60813974	nan	nan	-0.339282886	0.272235169	0.710466629	0.847704094	0.41389011299999995	0.760570188	-0.08390905300000001	-0.455369284	-0.750316749	0.24072082399999997	nan	0.871064307	-0.09257839300000001	0.43774348	nan	-0.201782663	-0.086733171	0.33901547200000004	0.588145322	-0.493852451	0.509295834	nan	-0.732338754	0.591835665	0.191409375	nan	-0.54286434	nan	-0.34533082200000004	nan	0.319348694	-0.827610805	-0.838324154	-1.029651137	nan	-0.209195303	-0.19953489100000002
0	TCGA-BH-A8G0	-0.012740816	0.160669053	-0.089245709	-0.12301140599999999	0.17954055	-0.194499714	-0.20098419	nan	-0.34050530100000004	nan	nan	-0.008868402	-0.095552068	0.042403549000000006	0.206923926	-0.55552665	0.23432636199999998	0.19440009800000002	0.018077627	-0.16020211199999998	-0.061118619000000006	nan	0.284748818	0.12056555599999999	0.35708505799999996	nan	-0.085832252	-0.189317436	-0.01934978	-0.18497486800000001	0.536147356	0.394723765	nan	0.42976016899999997	-0.005437279000000001	0.176922025	nan	-0.10443222699999999	nan	-0.16936686	nan	0.239490053	-0.005973398	0.24300375800000001	0.136964618	nan	-0.48301085899999996	-0.136407714
0	TCGA-GM-A5PV	0.149959641	0.154052536	0.210911159	-0.345283658	-0.225416201	-0.36563534700000005	-0.529745759	nan	0.23452013300000002	nan	nan	0.16943971300000002	0.699606808	0.162201402	-0.255764454	0.35155150799999996	0.406041096	0.147475612	0.308079029	-0.175173845	-0.230865485	nan	0.41263488299999995	-0.391701305	0.7948036190000001	nan	0.169766028	nan	nan	0.06739845900000001	1.126520241	-0.093943573	nan	-1.277676169	-0.034188711000000004	1.003308968	nan	0.040250225	nan	-0.345873379	nan	-0.161778449	-0.09770639099999999	-0.19253647699999998	-0.04304782099999999	nan	-0.24613321600000002	-0.558390515
0	TCGA-A8-A07Z	-0.270722657	-0.424467772	0.082583031	-0.197722055	0.14851837	-0.011248188999999999	-0.610068261	0.372351859	2.527059245	2.27131959	0.799920675	-0.40998334399999997	0.26269853	0.365969566	0.311147364	0.521283073	0.328024987	-0.310680222	-0.8231366840000001	nan	-0.537235612	0.055060189	2.449219991	nan	0.179752873	-0.327217093	0.6418141820000001	-0.28025396399999997	-0.171687494	0.252919542	1.6359624780000002	nan	-0.180532243	1.061251556	-0.24756958199999998	-0.10957277300000001	0.622727086	-0.36998132	0.135632531	-0.255561923	-0.22595069899999998	-0.5913245220000001	-0.57469309	-0.23267710600000002	-0.021798348	0.143862506	-0.08540937400000001	0.0029147070000000003
0	TCGA-LL-A740	-0.530714468	-0.319905758	0.189275568	0.21812236699999998	0.837373405	-0.32618243	0.384254087	nan	0.56392062	nan	nan	-0.29189215	1.4373910890000001	1.1828077	0.619601711	-0.114126281	0.24345856899999999	0.148555396	-0.067966369	-0.48781382799999995	-0.901585014	nan	1.075968451	-0.134536106	0.559594436	nan	0.461067885	-0.331182804	-0.016683812	0.585331357	-0.052769894000000005	0.135300972	nan	0.517846436	-0.22618103	-0.625945316	nan	-0.182158531	nan	-0.472480821	nan	0.45471079799999997	-0.346353773	-0.98802213	-0.586115694	nan	-0.11503657099999999	-0.14708728699999998
0	TCGA-AO-A1KO	0.493124501	0.07338412799999999	0.22987116600000002	0.32836376300000003	0.197495635	nan	-0.275993696	-0.73598279	0.48513640799999996	0.533350644	0.760454064	0.484527876	1.288055642	0.639151855	-0.48857706799999995	-0.143582384	-0.391185515	0.121509876	0.585266747	-0.087087747	0.577214708	-0.293091287	1.115982084	-0.919297776	nan	-0.068887333	-0.035411198	0.313358215	-0.07244935599999999	-0.160035091	0.558492755	0.021585961	-0.45347375100000004	-1.0452439040000001	0.283323644	-0.265823083	-0.883851408	-0.17398757	-0.544586137	-0.735114169	0.072469224	1.806214432	0.326206407	0.29253794	-0.39226256600000003	-0.436364277	0.5243119620000001	-0.066951488
0	TCGA-AN-A0AR	-0.177523979	0.09849196	-0.083562278	0.7061515540000001	1.420251657	0.308020216	0.7747532359999999	nan	0.676264998	nan	1.692878341	-0.218677681	2.001215681	2.128611855	0.19620594	-0.073105134	0.023294767999999997	-0.317855061	0.9813946259999999	-0.146757495	-0.160513526	-0.109317724	0.680495438	1.046703552	0.186507108	-0.183398213	0.19566227600000002	nan	0.22486662300000002	-0.17197704	0.126313593	-0.260228368	nan	0.864679368	-0.36716051	-0.107519017	nan	0.308289926	-0.146654416	-0.648847387	nan	-1.321099435	-0.044773598	-0.179042778	0.634962189	0.412996469	0.11653725300000001	0.221463653
0	TCGA-E9-A243	-0.208435875	0.26346479999999994	0.152732176	0.045148571	0.350329596	nan	-0.103466741	-0.6047205689999999	-0.8743006320000001	-0.6758205970000001	-0.889873253	0.028022809	0.870415107	0.213984777	-1.222405983	-0.347374639	-0.710528048	0.170321413	0.363116241	0.252359741	-0.19406499	0.222031174	-1.602296683	0.8282798290000001	nan	-0.057286225	-0.004706643	0.02679238	-0.052488115999999994	-0.035808062	0.187261204	-0.271585548	-0.17974654899999998	-0.204803811	-0.129802743	-0.100506916	0.019813845	0.212708972	0.42421201700000005	1.8075527969999998	0.11360050099999999	0.234138961	-0.114065036	0.16883182800000002	0.063008347	0.609184085	0.21137730600000001	0.154540275
0	TCGA-BH-A1FR	0.06865893	0.005696315	-0.44623493799999997	0.297868393	0.261549195	0.065605485	0.380144961	nan	0.645798537	nan	1.283564657	-0.05361904	-0.009953388	-0.050268187	0.462537375	0.17551033300000002	0.46694903299999996	0.22414274399999998	-0.18995474899999998	-0.29036714199999997	0.0068091969999999995	0.01252306	0.844782041	0.117545217	1.0078253000000001	0.193479722	0.242265796	nan	-0.054958518	-0.033796826	0.418907321	0.009129306	nan	0.620982758	-0.351832782	0.164072514	nan	0.166151983	-0.40315720200000005	-0.423857985	nan	-0.503796573	-0.122071574	0.08029619	-0.210048643	-0.003369698	-0.718696972	0.019971634
0	TCGA-LL-A9Q3	-0.21019543899999998	0.235895351	0.509026612	0.203743653	0.24966662899999997	0.176126528	0.764487908	nan	0.02337969	nan	nan	-0.436384007	-0.082128325	0.242346015	0.765740451	-0.31870873	0.483323675	0.487983715	-0.123396249	0.496200231	-0.280048939	nan	0.426223729	0.08017608799999999	-0.124141192	nan	0.592905073	-0.22027949800000002	-0.19516333600000002	0.8247009590000001	0.6139995189999999	0.37188419799999994	nan	-0.19010652100000003	-0.436782382	0.523493391	nan	-0.356611784	nan	-0.427536339	nan	-0.41243320000000006	-0.28048479	-0.148776709	0.34129634299999995	nan	-0.37122864899999997	0.216421575
0	TCGA-E2-A109	-0.063334112	-0.062774206	0.859839754	0.021109654	-0.27525599100000003	0.157501245	0.657759828	-0.019161568	0.729018919	0.931196262	0.838727058	-0.262901195	-0.762342471	-0.23497406699999998	0.793573973	-0.21379797399999997	0.055496767	0.14198633	-0.381259103	nan	-0.234192462	0.147164337	0.7320320459999999	nan	0.214358971	-0.029927047999999998	0.07102013900000001	-0.0548081	0.305143685	-0.37614036100000003	-0.49681163700000003	nan	0.17165453	0.265935236	-0.10183232800000001	0.312097584	0.08534822800000001	0.252284451	-0.148140401	0.057238405	0.013573439	-1.213952104	-0.250059253	-0.063559235	-0.40823899399999997	-0.033375148	0.091603846	0.0033564890000000003
0	TCGA-AN-A0AM	-0.040200098	0.024098327000000003	-0.49577129600000003	0.183711925	-0.09662635900000001	-0.016645079	-0.22784357600000002	nan	1.149582954	nan	-0.085955523	0.08547218300000001	0.15116069699999998	-0.015949424	0.24116707899999998	-0.082515633	-0.059837207999999996	-0.186376116	0.387532194	0.088436586	-0.08542411	-0.09027243199999999	0.08071424599999999	0.239002325	0.258326884	0.23413927399999998	0.355040787	nan	-0.033132195	-0.13957272699999998	-0.056213003	-0.253740282	nan	-0.002401645	-0.276740788	-0.18288670699999998	nan	0.035271652	-0.045779184	0.622295436	nan	-0.17534947	-0.101675993	-0.14250438	-0.120839614	0.025633002000000002	-0.065455437	0.007640525
0	TCGA-C8-A12P	0.10656880099999999	-0.042904727000000004	0.8086160790000001	-0.05743184900000001	0.391663586	0.296591996	0.730066302	-0.131808764	0.6782819409999999	0.7673978909999999	-1.130078407	0.092125317	-0.46004664	-0.44882558200000006	0.04274498400000001	-0.026220298	0.387772065	0.07856975	0.078205505	nan	0.11264509699999999	-0.274971284	-1.04377211	nan	0.618067296	0.24369809899999997	-0.073852718	0.014748349	0.135877506	-0.154088207	-0.556019123	nan	-0.002665513	-0.272802511	-0.015830491999999998	0.633938338	-0.434659666	-0.017942779	-0.07810035	0.45573143200000005	-0.008853941	-0.944503759	0.214059893	0.20781664800000002	-0.24656429	0.15061374800000002	0.16088028099999999	0.015635691
0	TCGA-BH-A0C0	-0.10659596	0.013359123	-0.057018973	-0.034202854	0.243541311	0.013371845	-0.241433402	-0.657388497	1.413985014	1.319149022	0.280710663	-0.064138714	0.224308846	0.09532110699999999	-0.18380771199999998	0.187216945	-0.724428087	0.02957778	0.649050287	nan	-0.12453209400000001	-0.215321053	0.08189625099999999	nan	0.783758555	0.42551577100000004	0.312967512	-0.202053743	-0.109805313	-0.14201849	0.18840157600000002	nan	-0.047043375	-0.6982495479999999	-0.09058621900000001	0.032888469	-0.23828066899999997	-0.224236425	0.122732765	1.659717487	-0.023001072999999997	-0.81965269	-0.018796073	-0.100233969	-0.144877505	0.10619079599999999	-0.155817357	-0.155887959
0	TCGA-C8-A133	0.141418381	0.246053792	-0.619017336	0.09008730599999999	0.135780031	0.004296029	0.013783762	-0.527845162	0.19842397399999998	0.080269941	-0.529825643	0.010005715	-0.239359883	0.114477392	0.37090918799999995	-0.313570311	-0.8776615879999999	0.39742194	-0.20655469899999998	nan	0.112450859	-0.263513651	-0.481813447	nan	-0.670367711	-0.24425501100000002	0.862512842	0.28031599100000004	-0.527974584	0.024200056	0.29260997699999997	nan	-0.02937277	0.05691891	0.206713284	-0.48399110799999995	0.264723363	0.020133609	-1.517839014	-0.40853321	0.04548436	-0.9575684059999999	0.371194414	0.265052966	0.288214811	-0.215674505	-0.33921398	0.060945767000000005
0	TCGA-S3-AA0Z	-0.275976538	0.282368737	0.419591644	0.44847236700000004	-0.04575925	-0.330924395	0.47570851399999997	nan	0.186765088	nan	nan	-0.26915123	-0.840205761	-0.614282364	-0.190599534	-0.558584035	0.29654673800000003	-0.067253599	-0.364658059	0.358210439	-0.055179222	nan	-0.869756286	0.327895968	-0.287189575	nan	0.21627317100000001	-0.240795462	1.078838307	0.296516247	0.1980699	-0.035528235	nan	1.05578247	-0.499120875	0.312756621	nan	-0.10934381900000001	nan	-0.20366983800000002	nan	-2.231289977	0.13076966199999998	0.103850969	-0.110521954	nan	-0.304592857	0.58336524
0	TCGA-AR-A2LQ	0.41302773200000004	0.390815425	-0.183347158	-0.276041236	0.141369345	-0.42803307700000004	-0.423587363	nan	1.2687115709999999	nan	0.067873962	0.15559878900000002	1.495827522	1.4084550880000002	-0.184616296	-0.064438244	-0.395443819	0.048882634	0.9740309890000001	-0.12547535199999998	0.45282632	-0.345197566	-0.268724738	-0.381726946	-0.343187319	0.318617096	-0.114905467	nan	-0.523112413	-0.43762416200000004	0.153173601	0.028828384	nan	-1.064779703	0.028171012999999998	-0.41459424899999997	nan	-0.155530461	-1.025410648	-0.125887321	nan	2.138430091	0.17455369899999998	0.5209229360000001	0.167053499	-0.31171789	0.278247303	-0.367036551
0	TCGA-BH-A1F0	0.049258502999999995	-0.34957918600000004	0.139018828	-0.395607456	-0.227090157	nan	0.31911954	-0.448873378	-0.02139697	-0.093440262	-0.24889028100000002	0.37752985899999997	-0.835913122	-0.11314417	-0.24881695	-0.144437745	-0.049118642000000004	-0.17770993699999998	0.12500873199999998	0.27535492300000003	0.11400927300000001	-0.52170674	-2.5062259630000003	0.621899853	nan	0.283655175	0.374521369	-0.050701156	0.280075374	0.281638306	-1.365329064	-0.103659553	0.16434133	0.461619735	-0.09967042699999999	-1.113143305	0.391444041	-0.06751194099999999	0.105432728	1.042648045	0.127398003	-0.9503732640000001	-0.16796451199999998	-0.03017778	-0.642852433	0.42109547700000005	0.017340606	0.037049662000000004
0	TCGA-EW-A2FW	-0.042234778	0.146146129	-0.241962557	-0.131482093	-0.43240322700000006	0.070433035	-0.14594315	nan	0.7491490470000001	nan	-1.297826806	-0.159441578	-0.815405357	-0.308263231	0.270818337	0.084385012	0.163495577	0.22249404899999997	-0.785479107	-0.186502823	-0.30177468399999996	0.053090927	0.459481801	-0.069027569	-0.254490653	-0.522617364	-0.009524261	nan	0.38933320000000005	0.0	0.963969648	0.255360385	nan	1.271570109	-0.180550392	0.28506327600000003	nan	0.090462288	0.134424359	-0.38166913799999996	nan	-0.18888693	0.15462061800000002	-0.189747368	0.526458616	0.009619955	0.29560865199999997	-0.075933
0	TCGA-AN-A0XP	0.038516719	-0.038010741	-0.552257286	-0.002536244	0.522776064	-0.006029046999999999	-0.523898791	0.351070695	0.322154021	0.069556128	-0.055368879	-0.17789114	0.79052017	0.17576034	0.168077002	0.022140532	-0.079166769	-0.155928654	-0.269491997	nan	0.059234209	-0.11045340599999999	0.7233304290000001	nan	-0.299845693	-0.011030501000000002	-0.309832224	0.072840068	0.005666245	0.007960413000000001	-0.41961074	nan	-0.003333449	0.245974995	0.1664816	0.002536244	-0.205341269	-0.049484415	-0.23655290899999998	-0.30211995199999997	0.291777314	-1.369891645	0.126457145	-0.08314866900000001	-0.067243551	-0.17721301899999997	-0.383067592	0.060649613
0	TCGA-EW-A1OW	-0.311931182	-0.059775235	0.11934949800000001	-0.277833442	0.794815534	nan	-0.333332416	-0.018025943	0.229133387	0.261090415	-0.6772440209999999	-0.13622983	0.678869827	1.798446821	-0.283420874	0.203790159	-0.8341131629999999	-0.555757915	0.033708103999999996	0.24294658800000002	-0.20592442100000002	-0.171392982	-1.801593583	0.999996239	nan	-0.056281961	0.579292437	0.34941041	0.014992416000000001	-0.24390776399999997	-0.9789281459999999	-0.35732451299999995	-0.18826388300000002	0.706828879	-0.15012627	-1.292518743	0.961222803	0.274792922	0.426832961	0.203443983	0.100363657	-0.713570521	-0.29227011	-0.32027153	0.071595	0.05641608	-0.013584611000000002	0.000463265
0	TCGA-A2-A0YM	0.012148755	0.031544325	0.49701040799999996	0.318399492	1.3184229140000001	0.546996789	1.514501585	-0.21062083899999998	0.122757635	-0.227097462	0.665048462	0.547997426	-0.28916845	-0.37055293899999997	-0.282957189	-0.43973356	0.0050920670000000005	0.021421217000000003	0.537570129	nan	0.374823678	0.24484891	-1.647422934	nan	0.079907922	0.19630126399999998	-0.29061784	0.21753360100000002	0.332058897	0.052523749	-0.985072756	nan	-0.286571175	0.47243975299999996	-0.023331444	0.33264668	-0.534851816	-0.19308152	0.810110815	0.01425571	-0.186328209	-0.675750704	0.120362314	-0.8762054029999999	-0.39988149799999995	-0.22370424600000002	0.360462465	-0.44481749
0	TCGA-A2-A0T4	0.288248822	0.38692859700000004	0.525944823	-0.079152828	-0.071027172	0.004688084	-0.441605784	-0.04370487	-0.07604382700000001	-0.015887679	-0.881598302	0.419631175	0.841815668	0.269509371	-0.219309062	0.056729004000000006	0.436049102	0.790793568	1.471017964	nan	1.2676391059999998	-0.145702833	0.064333222	nan	-0.290069395	-0.17548262399999998	-0.84910524	0.8860974970000001	-0.035745695	0.50205535	0.7728384620000001	nan	-0.883843103	-0.79771952	0.60005758	-0.155451231	-0.7183651759999999	-0.182805463	-0.286589563	0.228406721	0.773332975	2.8517966180000003	1.224926428	-1.8072626930000002	-0.149011396	-1.126088989	-0.838646282	-0.256236594
0	TCGA-BH-A0HX	0.184640518	0.156859254	0.464357536	-0.180658273	0.282119288	0.059629509000000004	1.077853364	0.039487297000000005	0.943812929	0.7754709879999999	0.992979145	0.552459601	-0.6963282709999999	-0.461888047	-0.394394708	-0.051148703	0.159009968	0.151612732	-0.104051869	nan	0.6247032260000001	-0.041133626	0.869574211	nan	-0.199698028	-0.321602716	-0.37986686299999994	-0.060392459	0.362059715	-0.474784214	1.367873336	nan	-0.36437598299999996	0.34151150399999997	0.033538924	0.720297037	0.117891284	-0.059778544	-0.426241465	-1.126424694	-0.046943965	1.4128528630000001	0.143298916	-0.975313812	-0.206371821	-0.166851485	-0.662852705	-0.514224238
0	TCGA-D8-A27R	0.10539366300000001	0.024733697000000002	0.116684284	0.340082534	1.151607483	0.006162678	0.406915213	nan	1.252555618	nan	0.113814977	0.032377498	0.549208122	0.44778606200000004	-0.152760639	-0.303454362	-0.5560007020000001	-0.053063012	0.106487317	-0.07163733900000001	0.211747167	-0.40450353299999997	-0.662627609	0.40049555600000003	-0.430884548	0.21627717	-0.230045097	nan	-0.036894023	-0.155399183	-0.639063991	-0.00914977	nan	-0.302169763	0.283963358	-0.602742796	nan	-0.048159307	-0.65193083	0.046786272999999996	nan	0.91047549	-0.064509314	0.157458456	-0.376982858	0.246739598	-0.117180555	-0.20893587
0	TCGA-BH-A0BW	-0.00529315	-0.084521265	-0.186686557	0.239171615	-0.062796425	-0.070009103	-0.24735531	nan	0.81552854	nan	0.308261616	0.257113388	3.710671193	3.5625544330000003	1.069492979	-0.112885642	-0.093756735	-0.170879206	0.954166132	-0.144986452	-0.082142224	-0.118649355	-1.3387392009999999	0.799783907	0.780609432	0.055074767999999996	0.34673657399999996	nan	0.0	0.19484938899999998	-0.518612861	-0.20382405399999998	nan	0.254748871	-0.094705687	-0.354652701	nan	0.09061466300000001	-0.143168686	2.4121869890000003	nan	-0.79747841	0.03027281	0.023478937000000002	0.163303666	0.254985703	-0.057290949	0.24960494600000002
0	TCGA-E9-A244	-0.115154925	0.119176659	-0.027211802	0.116382784	0.390901957	nan	-0.240027934	-0.369270328	-0.409542024	-0.921078939	0.35465220799999997	-0.09135126800000001	0.68348328	-0.042491122	-0.10428050800000001	-0.010182189	-0.154632923	-0.07409524	0.9110066790000001	0.710686659	-0.16893938600000002	0.08419427300000001	-1.101328708	0.395564595	nan	0.131530847	0.006617119	-0.088699646	0.057066488	-0.24379856800000002	-0.50195655	-0.07553853099999999	0.09387514699999999	0.123518204	0.026069567000000002	-0.8735764020000001	0.041160637	-0.09056588	0.031894822	-0.7776620120000001	-0.128161684	-0.150054672	-0.297820061	-0.178464263	0.57253242	0.29430386199999997	0.37066658700000005	0.037537115
0	TCGA-AN-A041	0.056742518	-0.00649089	0.149898433	-0.200049914	-0.24943938699999998	-0.18919093399999998	-0.294839163	-0.127854283	-0.327343001	-0.460034877	-0.447764844	0.015973446999999998	0.003914765	0.177365365	0.466027694	0.097884943	0.155667805	-0.080282544	0.12604749	nan	-0.080559789	-0.002304755	0.395483542	nan	-1.73991959	0.293674985	-0.061076048	0.147111402	0.05749053900000001	-0.045213685999999996	0.8820690870000001	nan	0.046828034000000004	-0.24121540600000002	-0.044573363	-0.038396919	-0.056546097000000003	-0.15957792	-0.322350963	-0.390727616	0.047832451	-0.352490652	-0.17718607100000003	0.060689857	0.39318621200000003	-0.010524611000000001	0.039327019	0.077716221
0	TCGA-AO-A1KP	0.390248679	0.192849852	0.44479608600000003	-0.007245100000000001	-0.036680352	nan	0.068755752	-0.7338424509999999	-1.219576149	-1.80618552	-1.251079804	0.5107083570000001	-0.23117648899999999	0.04471366400000001	-0.5817765970000001	-0.429355724	-0.951221051	0.108822184	0.9480427690000001	-0.197664397	0.593787054	-0.151321972	-1.037432418	-0.6862724929999999	nan	-0.260286752	-0.220012863	0.462847839	-0.41436853799999995	0.439203191	0.358153211	0.100920679	-0.501496894	-0.512646323	0.597269243	-0.258103813	-0.39586806	-0.387050874	-0.42467394799999997	-0.014023211	0.240663734	2.5795655809999998	0.33177564600000004	0.50342889	-0.034461516	-0.622016928	-0.072756618	-0.009299906
0	TCGA-S3-AA15	0.534791085	0.0780995	0.801508579	-0.011387066000000001	-0.224441322	0.406668311	-0.08886589	nan	-0.949261802	nan	nan	0.376772316	-1.265961376	-0.293384422	-1.9922986969999998	-0.333862599	-0.24352753600000002	-0.138467866	0.16508794	-0.037813187000000005	0.061600359	nan	-0.23353290100000001	2.081819952	-2.508265127	nan	-0.628773403	0.064519862	-0.601017414	0.974378869	-0.6728070190000001	0.15258038599999998	nan	-2.345865956	0.22845295300000001	-1.055354952	nan	0.368238908	nan	0.744993562	nan	-3.099812071	0.0	0.567867262	0.088655105	nan	0.014178943000000001	-0.041261103
0	TCGA-AR-A254	-0.383362504	-0.177664099	0.680220808	-0.065952235	0.015445012	nan	-0.009967815	0.449198007	0.175828022	0.085422149	0.269535691	-0.32280648100000003	-0.319486944	-0.715672676	0.161719358	0.17886445399999998	0.32493628199999997	0.031120732999999998	0.096408035	0.41761841200000005	-0.290717459	0.043845468	-0.620806525	0.6374161220000001	nan	0.139988504	0.208817915	-0.164620165	0.085328181	0.097139128	-0.427053029	0.11694439400000001	-0.059070705	-0.431829842	-0.20715081600000002	0.43200748	0.661035461	0.000210139	0.166951505	0.41735542299999995	-0.259384844	-0.331267888	-0.216924545	-0.302786028	0.054496662	-0.10038216400000001	0.056437428	-0.194437145
0	TCGA-E9-A6HE	-0.18081150399999998	0.021705312999999997	-0.199804339	-0.044990403	-0.767280083	-0.46078211	0.006259186999999999	nan	0.148235333	nan	nan	-0.112667209	1.035676501	0.5763104179999999	0.024269042	0.065419456	0.584038514	-0.021820127999999998	0.030932932000000003	0.424993293	0.096324905	nan	0.433083355	0.023369136000000002	-0.38516952299999996	nan	-0.038068767	nan	nan	0.06852283599999999	0.11837412300000001	0.15338035	nan	-0.419450263	-0.258193616	0.557103404	nan	-0.18641529699999998	nan	-0.448847724	nan	-0.291007799	-0.21309859899999997	-0.258090379	0.15611441199999998	nan	-0.029779042000000002	0.09610400599999999
0	TCGA-A8-A075	-0.020382775	-0.264739208	0.41602976	0.040989296	0.319644957	-0.070792194	-0.5179601979999999	-0.006439365	-0.304569167	-0.491132388	0.525632013	-0.090713239	1.2407656740000002	0.7767535329999999	0.481548225	-0.166144927	0.126677604	-0.18287969899999998	0.586854812	nan	-0.158898434	-0.139105115	0.6086616970000001	nan	0.40166616899999996	0.628185224	-0.033828267	0.118607752	0.01649818	-0.348024965	-1.032003785	nan	-0.136791549	-0.027115463	-0.184281709	-0.477154762	-0.178956182	-0.31109915899999996	0.078674353	-0.025434448	0.027053234	0.097279431	-0.054286322000000005	-0.087939084	-0.27525401	-0.217166897	-0.181830341	-0.200315015
0	TCGA-A8-A07S	-0.303465775	-0.021550705	-0.327456639	0.122374389	0.351913369	-0.228725855	-0.689192435	0.72765018	-0.037862142	-0.414796224	-0.086535635	0.14081786400000001	-0.060954149000000006	-0.142913544	0.737683715	0.061314777	0.202274177	0.004346425	-0.23304415899999997	nan	0.070544366	-0.070595757	0.336749974	nan	0.18846445	0.34671863399999997	-0.176743987	-0.097794249	0.134121873	0.320623843	1.13492535	nan	-0.415931155	0.354236867	-0.286668201	-0.139393661	0.13149581800000001	-0.540120192	0.339597215	0.19854739899999999	0.30943528800000003	-0.818398285	-0.060817450999999995	-0.731783497	-0.14106115	-0.423368969	-0.43640906	-0.20912364
0	TCGA-C8-A26V	0.031922089	-0.002355517	-0.501744345	-0.035506576	0.07358585599999999	nan	-0.022836696	0.38466039799999996	-0.42254916200000003	-0.8847172759999999	-0.255434041	0.048319725	2.190313159	1.338701661	-0.178015936	0.26808616399999996	0.95094686	-0.26561382699999997	-0.24473732399999998	-0.061358003	-0.10341035800000001	0.04612668599999999	0.259211919	1.0002772309999999	nan	-0.09445470800000001	0.17927193100000002	-0.016616149	0.002355517	-0.146527464	0.634358965	0.07998797099999999	0.599923371	0.169494968	-0.064073621	-0.020891641000000002	-0.035630304	0.007616971	-0.185797656	0.882223008	0.08100009799999999	-0.7198176409999999	-0.20210579899999997	-0.156319702	0.128807459	0.013415048	-0.09471255199999999	-0.021363777999999996
0	TCGA-D8-A147	-0.27211520100000003	-0.357638645	-0.394958029	0.18201777100000002	1.058330698	0.17345209600000003	0.298931445	0.122204359	-0.6077146179999999	-0.9982433559999999	-0.844069993	-0.345726428	1.019359988	-0.23604205399999997	0.164073409	-0.157324628	-0.139306218	-0.129183194	-0.153865299	nan	-0.353274359	0.214470025	-1.3472522480000002	nan	0.861867323	0.36261401	0.251800592	0.166036666	0.223450462	-0.012368088999999999	-0.730814159	nan	-0.134731869	1.001770019	0.079515798	0.004704831	0.194702973	0.206207422	0.519016421	-0.09334996300000001	-0.176130662	-0.981507693	-0.298533741	-0.170039943	-0.520673955	0.504813198	0.120359521	0.080192311
0	TCGA-AN-A0XW	-0.22565121600000002	-0.18107118600000002	-0.380068667	0.16202431	-0.215362487	-0.007272806999999999	-0.213937756	0.501941643	0.969567443	1.1571727109999999	0.489668726	-0.36613597200000003	0.702805263	0.294881093	0.212353391	0.255454038	0.301897313	-0.280106053	0.281390863	nan	-0.280583276	-0.160237901	0.8441904859999999	nan	0.437678494	0.044139057	-0.178516153	-0.151166939	-0.046725261	-0.044506795999999994	0.002665265	nan	-0.02352733	0.314583066	-0.025337391	-0.21869440699999998	-0.290009526	-0.274960028	0.376014233	0.526412078	0.101925159	-1.004187201	-0.30894046	-0.17858783600000003	-0.133291082	0.09518704300000001	-0.056547069000000005	-0.09185463699999999
0	TCGA-BH-A1ET	0.047637655	0.027375787999999998	-0.346548001	0.08010718900000001	0.164465155	nan	0.006324913000000001	0.19389958300000001	0.236672816	0.175069647	-1.305298697	0.24399434600000003	-0.501335521	-0.468511455	0.574938555	-0.361270032	0.256761117	0.089774416	-0.378062081	0.032073093	0.0395594	0.07452266	1.49943058	-0.876613515	nan	-0.068557828	0.534069849	-0.135513939	0.03528681	0.006919904	0.449618277	0.020432026000000002	-0.10353215699999999	0.7801590909999999	-0.139565298	0.704748273	-0.12192715300000001	-0.039559822	-0.035369068	-0.58705984	-0.17498261699999998	0.7907117779999999	-0.028178414	-0.17287132300000002	-0.7710299420000001	-0.276743318	-0.24969737	-0.17656745899999998
0	TCGA-AO-A0JB	0.23013164100000003	0.072340527	0.01544504	-0.108452152	-0.404362593	0.26297128399999997	0.31083573	-0.436764086	0.73621165	0.9969852140000001	0.681478409	0.5053462639999999	-0.381361994	-0.24199757800000002	0.009402452	-0.05131576	-0.140660474	0.118122592	0.020958521	nan	0.456685292	-0.34942777799999997	0.47166220700000006	nan	0.034526046	-0.21933360000000002	-0.578023116	0.066428759	-0.28357255800000003	-0.357200845	0.018493025	nan	0.077491285	-0.6786136770000001	0.015883896	-0.256281288	-1.12286605	0.09427033300000001	-1.076201377	-0.15012563	0.137876305	-0.5607790970000001	0.108946649	0.173264798	0.383790852	0.29835707899999997	0.004287469	-0.052108312000000004
0	TCGA-A8-A082	-0.271460459	-0.035991364	-0.079595684	0.517448015	1.3511716230000002	0.229915521	1.0567684290000001	nan	-0.57314868	nan	0.30002940699999997	-0.21247446899999997	-0.423781701	-0.266721652	0.023690443999999998	0.228242467	0.120375679	-0.022710739	-0.39803608700000004	-0.331410989	-0.258569873	0.256461443	-0.26392733	-0.254484608	0.374986135	0.000528395	-0.155926407	nan	0.124976074	-0.168149087	0.544100727	-0.188354524	nan	0.47035200299999996	-0.407934935	-0.451725637	nan	0.064099814	0.33582013	-0.621439146	nan	-0.175383541	-0.19147416399999997	0.027962295	-0.073124291	0.522350119	-0.127376576	-0.039667342
0	TCGA-AO-A0JG	0.18345891	0.111389905	0.049275007999999995	-0.204024746	-1.0400719729999999	-0.11920040300000001	-0.517748468	nan	-0.575499804	nan	0.226113308	0.016348456	-0.588108822	-0.49140495799999995	0.488521153	0.674214436	0.9411485340000001	0.133651089	-0.311049947	-0.073121213	0.20960231	0.249252002	1.3371087529999999	0.305478537	-0.029498822999999997	-0.286266509	-0.195025535	nan	0.21970391399999997	-0.36378269700000004	1.698631994	-0.038968646	nan	0.753779005	0.136699241	1.7970370409999998	nan	0.14957784400000002	0.273932388	0.14136345	nan	0.38665701700000005	-0.006090526	0.052934802	-0.24828314899999998	-0.199897922	-0.39733844100000004	-0.074755646
0	TCGA-A2-A3KC	0.012294013000000001	0.204955584	0.328376038	-0.35543228600000004	-0.715159703	-0.36119811799999996	-0.182255147	nan	0.05533382	nan	-0.075661278	-0.07464552599999999	-0.007667483	0.090168678	0.08923116699999999	0.095409331	0.17642699	0.134787002	0.33202973	-0.09147658800000001	-0.142049834	-0.225623584	0.690399419	-0.136115385	-0.0043085120000000005	0.242293315	0.20620294600000003	nan	-0.236152172	-0.044953470999999995	0.376556115	-0.193538232	nan	-1.09601493	-0.052326347999999995	-0.06348748	nan	0.011823829	-0.278821754	0.263581695	nan	1.881802609	-0.13565211900000002	0.06768134099999999	0.482286046	-0.379443263	0.45221283700000003	-0.20949739399999998
0	TCGA-A2-A0D1	0.095576231	-0.019846294	0.30157438	0.48029784200000003	1.471005034	0.548384915	1.314421742	0.45105701600000003	-0.49877615799999997	-0.8930602240000001	-0.051334942	-0.139400843	0.530086395	0.331227929	0.571913354	-0.6256074979999999	-0.33935489799999996	-0.274954744	-0.90507053	nan	-0.045532619	0.048020285999999995	0.671972427	nan	0.435669673	-0.276579143	-0.063616294	0.41717084299999996	-0.08338609400000001	-0.5878038329999999	0.566547198	nan	-0.09568153	-0.448547006	0.064358812	-0.298316522	-0.821461709	-0.034886171	0.299674992	-0.043373625	0.164641578	-0.137502626	-0.113649206	0.017534392	0.17609799399999998	0.134093064	0.11729838599999999	0.108213436
0	TCGA-OL-A5RZ	0.315167886	-0.069361532	-0.25745340899999997	-0.196797947	-0.370017117	0.287353089	-0.234827898	nan	-0.020820977	nan	nan	0.321538257	-0.251290687	0.124620626	0.074024605	-0.397938694	-0.652142426	-0.371143878	0.41995312	-0.243940718	-0.211214868	nan	-0.172403568	0.465432831	0.17819200300000002	nan	0.009119878	nan	nan	-0.002012187	-0.44811128299999997	0.011503764	nan	-0.078611301	0.422164802	-0.528465642	nan	0.42277547	nan	0.39674526200000004	nan	0.13965844300000002	0.402009556	-0.23490703699999999	-0.09660555	nan	0.091109171	-0.032817663999999996
0	TCGA-LL-A6FP	0.029953063	0.080979643	-0.5417861279999999	-0.201756228	-0.11210136	-0.113765059	-0.103555511	nan	0.202348497	nan	nan	-0.07558174200000001	-0.272060229	-0.17712460600000002	0.098171405	0.786566219	1.159275345	-0.195070802	-0.474015311	0.347663612	0.349212336	nan	0.71829652	-0.27051283600000003	-0.83641303	nan	-0.144139219	nan	nan	-0.323661629	0.327210648	-0.062876807	nan	-1.275499749	0.047933826	0.945790482	nan	-0.03511477	nan	-0.58463615	nan	-0.255977346	-0.113209768	0.076677332	0.152637517	nan	0.004837222	0.057187173
0	TCGA-C8-A12M	0.001777543	-0.013037671	0.5433523720000001	0.491760795	0.344258027	0.122428441	0.997694538	1.207095297	-1.15125602	-1.335794272	0.774544813	0.38950764	-0.691724948	-0.518482332	-0.285852462	-0.322484001	-0.048395	0.060324815	-0.9235949170000001	nan	0.23927147	0.251194905	0.79194205	nan	0.21612613100000003	-0.38189998	-0.62392733	-0.19119504699999998	0.625239986	-0.18242327	-0.49240204299999996	nan	-0.201275636	0.731214971	-0.146720356	0.794123116	1.409967982	0.237633103	0.054028524	-0.041990785	-0.730069172	0.10200006	-0.051864493	0.027436136	-0.43267422	0.434040236	-0.249832606	-0.012924538999999999
0	TCGA-AO-A0JD	0.126877388	-0.046850484000000005	-0.425390527	-0.17773622	-0.624178173	0.05456648	0.48911059799999995	-0.323534421	-0.450948704	0.044896850999999995	1.5850572490000001	0.18571364399999998	1.134843186	0.991087255	0.5434302670000001	-0.488434243	-0.6280786770000001	-0.157762194	-0.661711831	nan	0.12910552	-0.002674539	0.39040319700000004	nan	-0.362196287	-0.287406883	-0.575426633	-0.152313355	0.272112896	-0.368282836	0.79860985	nan	-0.141858207	-0.210799735	0.055885355	1.651083115	0.36635795600000004	0.11627318800000001	-0.00399093	0.446561197	0.06250703099999999	-1.7552068319999998	-0.080901862	0.030977381000000002	0.10700742199999999	0.366167915	0.087891644	0.064997209
0	TCGA-B6-A0RP	0.144144936	0.01292022	0.026200526000000002	-0.292030555	-0.07048751	-0.146816802	-0.049632797	nan	-0.016359748	nan	0.53207226	0.10539993	-0.19277450100000001	-0.16948369	-0.361248141	-0.375645585	-0.151652801	0.176466698	0.119935964	-0.080530024	-0.04443769400000001	0.223688255	0.6591336489999999	-0.439556925	0.772400345	0.272302329	0.005635165	nan	0.157381609	0.070897246	0.389797619	-0.245897452	nan	-0.262143623	0.052892580999999994	0.625169391	nan	0.10344704199999999	0.24434656	0.361526823	nan	-1.5789413890000001	-0.14247599	-0.099750974	-0.385814737	0.18052694100000002	0.0	-0.003478343
0	TCGA-BH-A0EB	-0.249841901	0.076855227	-0.594101535	0.037212637	-0.035378885	0.129229661	-0.19525694	0.366436692	0.38374017899999996	-0.08637577800000001	0.211982785	-0.038695929	-0.027667765	-0.37969764799999994	0.176957665	-0.056496517	0.458399813	-0.021884637000000002	0.202128543	nan	-0.161553778	0.002099808	0.7169450620000001	nan	1.112762786	0.723898072	0.315914262	0.782335263	0.017799217	0.060505239	1.5157438909999998	nan	-0.029845507	0.17487072899999997	-0.015817516	0.146880512	-0.09487736199999999	-0.260277382	-0.20678951	-0.284051762	0.136002144	-0.334636812	-0.01948554	-0.147286594	-0.40612654	-0.347649469	-0.411496569	-0.009711786
0	TCGA-LL-A50Y	-0.234878685	-0.055247822	-0.098567125	0.165113271	0.436056835	-0.109109165	-0.073066647	nan	-0.234451302	nan	nan	-0.018740305	-0.281984785	-0.31486517	0.14266510300000002	0.21924185100000002	0.75616571	0.50905852	0.182948265	0.156922854	-0.418430245	nan	0.673032799	-0.274538173	0.907343417	nan	0.231557601	nan	nan	0.081156965	0.753709774	0.136299838	nan	-0.41816969200000004	-0.225066407	0.455510851	nan	-0.029550815	nan	-0.48506990899999997	nan	-0.300972472	-0.23991928	-0.181372754	-0.441076814	nan	-0.322744431	0.10260881
0	TCGA-E9-A3Q9	0.073819619	0.174398264	-0.48477441	-0.31162376399999997	-0.876124122	-0.152863688	0.12433955	nan	-0.182677337	nan	0.94902863	0.128560291	-0.398047883	-0.27473156	-0.087658838	0.281452407	0.34902638700000005	0.139928915	-0.506209861	-0.085107865	0.118155736	-0.004691038	0.37364278100000003	-0.12468513199999999	0.436082005	0.109217514	-0.10708505800000001	nan	0.060532943	0.012498044	0.804373514	0.004442277	nan	0.491276705	0.06421944	0.2044644	nan	-0.086267766	-0.180236025	-0.14764776699999999	nan	0.058386995	0.21966232	-0.017141375	0.051425694	-0.20280494	-0.40817230200000004	0.07065885599999999
0	TCGA-D8-A1JE	-0.412713786	-0.16651754	-0.267435618	0.16914958600000002	-0.344617977	nan	0.360327247	0.539257714	0.564542446	0.5541682929999999	-1.2924837279999999	-0.27491713100000004	-0.344896928	-0.11268637599999999	0.9230979570000001	0.555048898	1.212945755	0.039535776	-0.679419	0.021487245	-0.324157104	-0.086500719	1.437149943	-0.231342842	nan	0.34658197799999996	0.183846305	-0.34528589	0.338120345	-0.051256815	0.5488941310000001	0.239484184	-0.024743701	0.38802092	-0.23865334	-0.163965646	0.241079551	0.438976866	0.333104105	0.045527454	-0.13265914199999998	-0.09376365699999999	-0.20161749699999998	-0.375598289	0.46403885200000006	-0.08007768400000001	-0.110743471	0.148534699
0	TCGA-A7-A13F	0.027290241	-0.040657369	-0.10486488	-0.237098225	-0.401499669	0.035976642999999996	0.485189876	0.195269685	-0.093148552	0.623172619	0.667100534	-0.052412056	-0.440717176	-0.481757955	-0.274791684	-0.62821964	-0.531415272	-0.139120048	-0.22776074899999998	nan	-0.150455053	-0.06241702	0.528925105	nan	0.350378619	0.220291205	0.37710453200000005	0.010909695	0.037559001	0.064681058	0.727571396	nan	-0.013557476	-0.124511331	-0.180537485	0.027513513	0.11482321599999999	-0.048194703	0.042895007	-0.474210188	0.07909107900000001	-0.559213504	-0.25714989	0.1670629	-0.082058963	0.17181081199999998	-0.083050934	-0.006931107
0	TCGA-BH-A0DS	0.069643749	0.06572117400000001	0.5821577370000001	-0.35406690799999996	-0.524495267	-0.166050576	0.304376773	0.20371005600000003	-0.793198443	-0.959138205	1.512958068	0.356681497	-0.036660777	-0.6454424529999999	-0.456085443	-0.152660658	-0.157303707	0.176379462	-0.190937355	nan	0.209628751	-0.30914375899999996	-0.381723728	nan	0.019028415	0.24490178199999998	-0.364906124	0.099455713	-0.272463334	0.090629154	-0.037757778	nan	-0.149029852	-0.340947513	0.27169199899999996	0.348805875	0.059573583	-0.10072884300000001	-0.145941185	0.018067079	-0.11160298	0.46320734700000005	0.149828253	-0.575135536	0.010272686	-0.747643608	-0.6702546429999999	-0.47568765
0	TCGA-E9-A227	0.026992308	0.000936761	-0.250945816	-0.29400083	0.167554387	nan	-0.24369192899999997	0.20455707199999998	0.896670312	1.077479244	0.11220145599999999	-0.079909609	0.367605426	-0.1996332	0.363015022	0.413492918	0.668047939	0.097393028	0.22999229399999999	-0.11688889699999999	-0.043011077	0.239042671	-0.297372918	-0.003549722	nan	0.060824131	0.163477368	0.09532083400000001	0.025582504	-0.015480744	-0.081284093	-0.24676946	0.010227395	-0.405316984	-0.224095469	-0.934236266	-0.22025283199999998	0.19872973	0.07382681099999999	1.5998802159999999	-0.068442532	-0.217505063	-0.086534555	-0.027964916	-0.681870738	-0.04218937	-0.130966986	0.039370375
0	TCGA-A8-A084	0.142579483	0.025111843	-0.542639863	-0.073375123	0.25174568	0.030801666000000002	-0.134249418	-0.392689991	-0.8762887659999999	-1.425137064	0.179156082	-0.1591918	0.595997611	0.197551473	0.614614085	0.008167629000000001	0.10937215800000001	-0.24864494199999998	0.7335445190000001	nan	-0.05801235	-0.110453071	-0.10628418	nan	-0.5029859839999999	0.20552805600000001	-0.376563972	0.309325047	-0.57272496	-0.16694088699999998	-1.208656325	nan	0.042079022	-0.163498527	0.08306842099999999	-0.65694619	-0.19087903	-0.217797993	-0.459841966	-0.307507985	0.278522488	0.274610327	-0.025688407000000003	0.031558719	0.130202201	0.045617262	-0.042177251	0.055171013
0	TCGA-BH-A18R	-0.198140018	-0.19047521	-0.035041712	-0.051310358	0.11430289800000001	0.157607918	0.168912868	0.28359789	0.615694441	0.129613612	0.011104582	-0.104543822	-0.470528296	0.028290287999999997	0.632955878	-0.23868273399999998	-0.052201232	-0.345432925	-0.580048964	nan	-0.08849240800000001	0.08036388400000001	0.37178035200000004	nan	-0.34286949200000005	0.14908344699999998	-0.391674586	0.039555348	0.130376801	-0.533145922	0.631314945	nan	-0.062262797	0.24999593899999997	-0.007384172	-0.148841294	0.336994129	0.100150111	0.236985353	0.58771414	-0.183569712	-0.865543548	-0.24156133100000002	0.00171469	-0.299720768	0.361373294	0.20821607	0.04294744
0	TCGA-A2-A4S1	0.12734806	0.016845213	-0.7055932109999999	0.054673848	0.434644194	0.110540076	-0.09008077199999999	nan	-0.264381496	nan	nan	0.076681871	2.193757993	1.8490875530000002	0.016244976	-0.30821206	-0.50485669	-0.494347982	0.61623462	0.170587199	-0.00029899	nan	-0.390530087	-0.220379005	-0.19806513899999997	nan	0.171349225	nan	nan	-0.18860442100000002	-0.7942127370000001	0.48238234	nan	-0.187070758	0.19175473399999998	-1.030071641	nan	0.148289067	nan	-0.076946513	nan	1.1836351379999999	0.52502188	0.100094316	-0.26224503600000004	nan	-0.080445848	-0.222370448
0	TCGA-AN-A0FD	-0.089573506	-0.017622289	-0.276322778	-0.15518612	-0.635565051	0.027162717000000003	0.284955733	0.7658732109999999	-0.745895017	0.08470426800000001	1.351878572	0.037096777000000004	-0.888222049	-0.545440826	0.22007796100000002	-0.30688651	0.385112429	0.063461269	-0.44598530000000003	nan	0.084722602	0.301917623	0.865148558	nan	0.699741822	0.003898463	-0.529635892	-0.131073517	0.76051325	-0.085980925	2.164638971	nan	-0.027226713	0.5826513729999999	0.023243543999999998	1.0888118999999998	0.64701575	0.373972541	0.811655053	0.144840009	-0.114470986	-0.869089793	0.11135846699999999	-0.207788109	0.151203105	-0.212615891	-0.11806854	-0.19823551600000003
0	TCGA-A2-A0CZ	0.228992282	0.319148039	-0.7084906129999999	0.38495417299999996	-0.05883028	-0.037922402	-0.33659081700000004	-0.158256895	-0.053575199999999996	-0.74380596	0.35912137299999997	0.204957053	0.502688165	0.359068438	-0.6054247110000001	-0.12899426	-0.426664572	-0.006715429	0.367419449	nan	0.37836400299999995	-0.082193045	-0.032207732	nan	-0.150290734	-0.08183212	-0.899227537	0.608004538	-0.049168082	-0.411644991	0.146237633	nan	-0.090520129	0.455078475	0.679709275	0.10555243199999999	-0.93011021	0.27334897	-0.415979849	0.232309422	0.244724933	2.197424792	0.55182466	0.216173614	0.47094157799999997	-0.243194372	-0.103912325	0.35987069299999996
0	TCGA-D8-A27V	0.101401835	0.165396082	-0.210066812	-0.285315486	-0.089768271	-0.116186989	0.088461859	nan	-0.816860295	nan	1.440377217	0.004835255	-0.146644314	0.09831348	0.216520889	0.053920130999999996	0.379342402	0.131883624	0.391542832	0.163091055	0.168576482	0.083277826	0.41530993	-0.45707462299999996	-1.179877972	0.40429594700000004	-0.07991077	nan	-0.57841213	-0.36663724	0.725337683	-0.283132674	nan	-1.4534245069999998	0.073183657	0.39022967799999997	nan	0.062229507	-1.594379446	-0.406320115	nan	1.0304215140000001	-0.137513043	-0.058218954	0.122944877	0.098628014	0.19356168199999998	-0.213565454
0	TCGA-D8-A1Y0	-0.078502972	0.157222334	0.7098659359999999	-0.258919837	-0.267484677	nan	-0.19517732100000001	-1.028844006	0.191681613	0.558253766	-1.061365811	-0.308216788	-0.840734353	-0.266714592	-1.318874022	0.033655302000000005	-0.5541265679999999	-0.096583095	0.424926087	0.5632474470000001	-0.37460791200000004	0.42919899799999994	0.9654317440000001	0.143143406	nan	-0.044609733	-0.14257805099999998	-0.072687974	0.14775765800000001	0.23366320899999998	0.968517909	0.070336781	0.048034175	-0.667587183	-0.12962856	0.954198387	0.393657075	0.13556266	0.330089512	0.507461274	0.11023123	0.731738441	0.018812939	0.148187841	0.192467683	0.322532643	0.391567714	0.06791465599999999
0	TCGA-A8-A06Z	-0.35950389	-0.417334555	0.232217402	0.106107214	0.248436939	0.077459211	-0.19058036399999997	-0.29831353	2.450230902	2.2745739069999997	0.274173155	-0.286715488	-0.110206204	0.011341846000000001	-0.36807989399999996	0.471232179	0.649238998	-0.09543034	-1.250964611	nan	-0.470320215	0.143296246	1.1662866459999999	nan	-0.74511982	-0.450122313	0.462376854	-0.271753989	0.135222738	-0.558126078	1.008276737	nan	-0.162878962	0.655951992	-0.38263457	0.48440021899999997	1.437171354	-0.23603574100000002	0.063116499	-0.7662353740000001	-0.27986221	-0.33867533	-0.374681661	-0.30799868	-0.253626923	-0.052457894000000005	-0.24017352	-0.045764935
0	TCGA-E2-A15C	0.304127181	-0.163100955	0.089342079	-0.35195067399999996	-0.019269912	-0.256368634	-0.46789151700000003	-0.218411418	-1.00575359	-0.566471697	-1.298924085	0.44443619100000004	0.9085384959999999	0.389124198	-0.283372574	0.057886197	0.152096396	0.300839688	0.5425765370000001	nan	0.352581054	-0.115963074	-0.492235194	nan	0.087809224	-0.099938094	-0.030557651	0.239216055	-0.103454788	0.262819054	1.234601888	nan	-0.23695703399999998	0.022511057999999997	0.065229552	0.6793390440000001	-0.155997895	-0.435525279	-0.334235942	-0.024466712	-0.026083736	2.718681708	0.306158367	-0.669159784	-0.011444891	-0.30373928	-0.164155141	-0.485990882
0	TCGA-BH-A0DT	-0.14604435300000002	-0.044300461	-0.18391112699999998	-0.105298906	0.317286731	-0.102544291	-0.265503926	0.532558357	-0.518139975	-0.5054110039999999	0.809575363	-0.40856949299999995	0.539316453	-0.207906387	-0.00954178	-0.3997119	-0.139392798	0.093015236	0.170578165	nan	-0.266803518	-0.0011143	0.6276744320000001	nan	0.473752136	0.20818372	0.596873313	-0.128221165	-0.022424574	0.133625495	1.9309687759999998	nan	-0.10490857699999999	0.533073101	0.0011143	0.322638325	0.248217745	0.079636157	0.35606143700000004	0.14246778400000001	-0.100570367	1.0722939740000001	-0.187049507	-0.19488344	-0.015585281000000001	-0.39535374100000004	-0.40047017700000004	-0.139589615
0	TCGA-A8-A079	0.163178305	-0.017500589	0.505996941	-0.09412456	0.424816645	-0.09366640400000001	-0.163763994	-0.708428828	-0.300268975	-0.446932814	-0.25091995699999997	-0.166425419	-0.520723349	0.005472169	-0.360028196	-0.10176176	-0.277458384	-0.127177974	1.0222618270000001	nan	-0.20742625399999998	-0.28041108	0.194890781	nan	-0.48348453399999997	0.08498175699999999	-0.426576115	0.37100877200000004	-0.069102913	-0.024195771	0.473508686	nan	0.082415767	-0.27731183800000003	0.20795938	-0.0042468079999999995	-0.16922720100000002	-0.065162764	-0.17837319199999999	-0.324127552	0.127300381	0.059733594	-0.135116973	0.270156595	0.32410487	0.368591404	0.454817785	0.18703804
0	TCGA-A2-A4S0	0.035800791	0.16874782600000002	-0.270540739	0.279599997	-0.06211558	0.022577623999999998	0.6817901340000001	nan	0.471822294	nan	nan	-0.125803818	-0.38057678	-0.600259173	0.40507511399999996	0.257344924	0.754006118	0.400817527	0.468453668	-0.326312489	0.019600936	nan	-0.39599370100000003	0.342189741	0.815725558	nan	0.5285937589999999	nan	nan	-0.17997000300000002	1.179344129	0.11799937199999999	nan	0.785374638	-0.317460495	-0.006715855	nan	-0.334385876	nan	-1.040259806	nan	0.302118534	-0.252616678	0.095446325	-0.226775216	nan	-0.369360526	-0.191060372
0	TCGA-A2-A0YD	-0.08992126800000001	-0.060483710999999996	-0.25909256199999997	-0.236078195	-0.062608174	-0.0017568279999999998	-0.34719821	0.8002065270000001	-0.574153103	-1.112018224	0.22719326399999998	-0.12550087699999998	1.165923047	0.803104202	0.124266624	0.419509805	0.28443836	-0.020156807	0.339023849	nan	-0.17076975100000003	0.11918682800000001	0.49691930799999995	nan	0.100328485	0.081036866	0.8013187359999999	-0.121346686	0.011803383	0.581863745	1.082321775	nan	0.038402454	-1.121033069	-0.079165748	-0.233173646	0.053740289000000004	-0.119652631	0.309936317	-0.581805928	0.160069879	-0.8937737990000001	-0.27540385	-0.025530268	-0.115299555	0.146713544	-0.298063939	0.054567138
[truncated: 324 more rows]
[truncated: 151 more columns]
